# Supplementary material for: Metabolomic insights into maternal and neonatal complications in pregnancies affected by type 1 diabetes
Source: Diabetologia. 2023 Aug 24;66(11):2101–16. doi: 10.1007/s00125-023-05989-2 (PMC10542716; doi:10.1007/s00125-023-05989-2)
Supplement: Supplementary file 2 — Supplementary file2 (XLSX 23148 KB) [file 125_2023_5989_MOESM2_ESM.xlsx]

## Sheet: Notes
VARIABLE NAMES
In general, variables are named using outcome_model_statistic
For example, NH_M1_OR is the odds ratio for model 1 for neonatal hypoglycemia analysis
RESULTS
N	Number of subjects for each analysis.
OR	Odds Ratio
COEF	Regression coefficient
SE	Standard Error
Z / T	Z score / T score
LCI	Lower 95% confidence interval
UCI	Upper 95% confidence interval
P	Significance level from linear / logistic regression
PEXACT	Significance level from linear / logistic regression, up to 8 decimal places
SIGNIFICANCE TESTING
BONFSIG	To take account of the large number of variables, a modified Bonferroni false discovery rate correction was made using p=0.05 /(square root of n). This modified Bonferroni method was designed to allow adjustment for multiple testing in situations where there were variables were highly inter-related. This resulted in a threshold of significance of p<0.0011.
BHSIG	For comparison, we have also included analysis based on a Benjamini-Hochberg correction (critical value 0.05) in the supplementary material. We consider that this resulted in large numbers of false negatives as the co-dependence of the data is not taken into account.
MATERNAL MODELS
M1 (maternal)	Unadjusted
M2 (maternal)	Adjusted for maternal age, pre-pregnancy BMI, ethnicity (European/ non-European), parity (primiparous/ multiparous ), highest educational qualification and neonatal sex.
M3 (maternal)	Adjusted for all factors in M2; plus concurrent maternal glycemia, measured using continuous glucose monitoring % time in range (CGM %TIR; 63-140 mg/dl; 3.5-7.8 mmol/L).
CORD BLOOD MODELS
M1 (cord blood)	Unadjusted
M2 (cord blood)	Adjusted for maternal age, pre-pregnancy BMI, ethnicity (European/ non-European), parity (primiparous/ multiparous), highest educational qualification, neonatal sex, gestational age at birth, Caesarean delivery and antenatal steroid use.
M3 (cord blood)	Adjusted for all factors in M2 plus maternal glycemia at 34 weeks, measured using continuous glucose monitoring % time in range (CGM %TIR; 63-140 mg/dl; 3.5-7.8 mmol/L).
NOTES
All metabolomic and lipidomic variables were standardised prior to analysis.
METABOLOMICS OUTPUTS
ID	A randomly generated ID number.
HOST	Origin of sample MAT = maternal blood, CORD = cord blood.
time	12, 24 or 34 weeks of pregnancy. Please note that all cord blood results have been attached to 24 week records, as there were slightly fewer 34 week records.
CODE	A code given to faciltate statistical analysis of biochemical variables.
BIOCHEMICAL	The name of the metabolite / chemical.
SUPER_PATHWAY	The pathway including the metabolite / chemical.
SUB_PATHWAY	The sub-pathway including the metabolite / chemical.
VARIABLE	A code given to faciltate statistical analysis of standardised biochemical variables.
COMP_ID	An identifier for each chemical for linking to other data.
PLATFORM	Measurement patform for analysis
CHEMICAL_ID	An identifier for each metabolite / chemical for linking to other data.
DATA SORTING
Data are provided sorted according to specimen origin ("HOST",maternal then cord blood), time, overall metabolite pathway ("Super" pathway), subpathway and metabolite name.

## Sheet: ESM Table 1 - BMI clinical data
ESM Table 1: Clinical characteristics of women classified according to pre-pregnancy BMI.
Statistical analysis: Model 1 used unadjusted linear/logistic regression. Model 2 used linear/logistic regression adjusted for maternal age, pre-pregnancy BMI, ethnicity (European/ non-European), parity (primiparous/ multiparous), highest educational qualification and neonatal sex. Model 3 used linear/logistic regression adjusted for all factors in M2 and Glycaemia (Time in range on CGM at 34 wee…
	All participants	Maternal BMI <25.0 kg/m2	Maternal BMI >25.0 kg/m2	M1 Significance	M2 Significance	M3 Significance
	n=174	n=90	n=84					Statistical analysis
BASELINE CHARACTERISTICS								Model 1 (M1)	Unadjusted linear/logistic regresssion
Maternal age years	31.4 (4.7)	31.5 (4.4)	31.4 (5.0)	0.906	0.791	0.878		Model 2 (M2)	Linear/logistic regression adjusted for maternal age, pre-pregnancy BMI, ethnicity (European/ non-European), parity (primiparous/ multiparous), highest educational qualification and neonatal sex.
Pre-pregnancy BMI kg/m2	25.6 (4.4)	22.4 (1.6)	29.0 (3.8)	<0.001	<0.001	<0.001			Neonatal outcomes (respiratory distress, neonatal hypoglycaemia, NICU admission, hyperbilirubinaemia and cord C-peptide) were also adjusted for gestational age at birth (based on ultrasound).
Duration T1D yrs	16.4 (7.8)	15.6 (7.4)	17.2 (8.1)	0.172	0.215	0.427		Model 3 (M3)	Linear/logistic regression adjusted for all factors in M2 and Glycaemia (Time in range on CGM at 34 weeks)
Age of onset of T1D yrs	15.1 (8.2)	15.9 (8.1)	14.2 (8.2)	0.171	0.215	0.427
European ethnicity %	151/174 (86.8)	77/90 (85.6)	74/84 (88.1)	0.622	0.568	0.431
Primiparous %	72/174 (41.4)	35/90 (38.9)	37/84 (44.1)	0.49	0.626	0.638
Insulin Pump %	87/174 (50.0)	37/90 (41.1)	50/84 (59.5)	0.016	0.014	0.008
Total daily insulin dose at 36 weeks (units per kg)	1.0 (0.4)	0.9 (0.3)	1.1 (0.4)	0.053	0.066	0.047
								Abbreviations
DIETARY INFORMATION AT 12 WKS	n=52	n=28	n=24					BMI	Body mass index
								CGM	Continuous glucose monitoring
Total Energy intake kcal/day	1,641.89 (459.06)	1,659.32 (516.26)	1,621.57 (391.94)	0.771	0.92	0.701		GA	Gestational age
Carbohydrate % energy/day	44.07 (7.42)	43.18 (6.75)	45.11 (8.15)	0.353	0.537	0.327		LGA	Large-for-gestational age, based on GROW methodology
Protein % energy/day	17.57 (4.31)	17.25 (4.52)	17.95 (4.12)	0.562	0.713	0.777		NICU	Neonatal intensive care unit.
Fat % energy/day	38.26 (6.46)	39.44 (5.27)	36.88 (7.50)	0.156	0.352	0.203		T1D	Type 1 diabetes
Total sugars g/day	64.79 (37.46)	65.32 (39.62)	64.18 (35.61)	0.914	0.831	0.732		WKS	Weeks
Fibre g/day	15.47 (4.95)	14.77 (5.12)	16.30 (4.71)	0.271	0.397	0.562
Saturated fat g/day	26.43 (9.79)	27.16 (9.76)	25.58 (9.96)	0.567	0.865	0.569
Polyunsaturated fat g/day	12.06 (5.30)	12.76 (5.72)	11.24 (4.75)	0.307	0.285	0.328
GLYCEMIA AT 12 WKS	n=174	n=90	n=84
HbA1c %	6.9 (0.6)	6.9 (0.6)	6.8 (0.6)	0.756	0.918	NA
HbA1c mmol/mol	51.4 (6.5)	51.6 (6.2)	51.3 (6.9)	0.756	0.918	NA
CGM Time in range %	0.515 (0.126)	0.518 (0.127)	0.511 (0.126)	0.698	0.692	NA
CGM Time above range %	0.402 (0.138)	0.404 (0.143)	0.400 (0.133)	0.851	0.882	NA
GLYCEMIA AT 24 WKS
HbA1c %	6.3 (0.6)	6.3 (0.6)	6.4 (0.6)	0.371	0.4	NA
HbA1c mmol/mol	45.5 (6.9)	45.0 (6.8)	46.0 (7.0)	0.371	0.4	NA
CGM Time in range %	0.513 (0.151)	0.512 (0.166)	0.514 (0.133)	0.909	0.947	NA
CGM Time above range %	0.443 (0.165)	0.434 (0.182)	0.453 (0.143)	0.467	0.439	NA
GLYCEMIA AT 34 WKS
HbA1c %	6.5 (0.7)	6.4 (0.6)	6.5 (0.7)	0.092	0.091	NA
HbA1c mmol/mol	47.0 (7.2)	46.1 (6.9)	48.0 (7.5)	0.092	0.091	NA
CGM Time in range %	0.641 (0.149)	0.659 (0.147)	0.619 (0.151)	0.121	0.066	NA
CGM Time above range %	0.323 (0.141)	0.307 (0.138)	0.341 (0.143)	0.159	0.097	NA
PREGNANCY OUTCOMES
Pre-eclampsia	20/174 (11.5)	7/90 (7.8)	13/84 (15.5)	0.118	0.128	0.046
GA at birth weeks	37.0 (1.6)	37.1 (1.8)	37.0 (2.4)	0.692	0.487	0.294
Neonatal sex (% male)	84/174 (48.3)	41/90 (45.6)	43/84 (51.2)	0.458	0.854	0.854
Pre-term birth	70/174 (40.2)	29/90 (32.2)	41/84 (48.8)	0.027	0.015	0.014
Caesarean section	116/174 (66.7)	58/90 (64.4)	58/85 (69.1)	0.52	0.488	0.222
LGA; >97.7th centile	68/174 (39.1)	38/90 (42.2)	30/84 (35.7)	0.966	0.913	0.766
Respiratory Distress	12/174 (6.9)	6/90 (6.7)	6/84 (7.1)	0.901	0.708	0.927
Neonatal hypoglycemia	47/174 (27.0)	24/90 (26.7)	23/84 (27.4)	0.916	0.939	0.841
NICU admission	59/174 (33.9)	31/90 (34.4)	28/84 (33.3)	0.877	0.63	0.933
Hyperbilirubinaemia	42/174 (24.1)	25/90 (27.8)	17/84 (20.2)	0.247	0.125	0.029
Cord blood C-peptide pmol/l	1110.2 (1063.8)	1069.8 (1049.6)	1160.6 (1090.0)	0.659	0.801	0.624

## Sheet: ESM Table 2 - BMI analysis
ESM Table 2: Association of maternal BMI (measured at first study visit) with metabolties in maternal and cord blood.
Statistical analysis: Model 1 used unadjusted linear/logistic regression. Model 2 used linear/logistic regression adjusted for maternal age, pre-pregnancy BMI, ethnicity (European/ non-European), parity (primiparous/ multiparous), highest educational qualification and neonatal sex. Model 3 used linear/logistic regression adjusted for all factors in M2 and Glycaemia (Time in range on CGM at 34 wee…
Labels for variables:
ID	HOST	time	CODE	BIOCHEMICAL	SUPER_PATHWAY	SUB_PATHWAY	VARIABLE	COMP_ID	PLATFORM	CHEMICAL_ID	BMI_M1_N	BMI_M1_COEF	BMI_M1_SE	BMI_M1_T	BMI_M1_P	BMI_M1_LCI	BMI_M1_UCI	BMI_M1_PEXACT	BMI_M1_BHSIG	BMI_M1_BONFSIG	BMI_M2_N	BMI_M2_COEF	BMI_M2_SE	BMI_M2_T	BMI_M2_P	BMI_M2_LCI	BMI_M2_UCI	BMI_M2_PEXACT	BMI_M2_BHSIG	BMI_M2_BONFSIG	BMI_M3_N	BMI_M3_COEF	BMI_M3_SE	BMI_M3_T	BMI_M3_P	BMI_M3_LCI	BMI_M3_UCI	BMI_M3_PEXACT	BMI_M3_BHSIG	BMI_M3_BONFSIG
ID used during data analysis	Original of sample. MAT= maternal serum; CORD =cord blood.	Timepoint of collection. Maternal timespoints were 12, 24 and 34 weeks of pregnancy. All cord blood data was linked to the dataset at week 24, but was ollected at birth.	Code for variable used durign data analysis	Name for metabolite	Overall pathway of metabolite	Subpathway for metabolite.	Name of standardised variable used for data analysis	Component ID used for mass spectrometry identification	Method of analysis	Chemical ID number for metabolite identification.	Sample size (n) for model 1 analyses	Coefficient for model 1 analyses	Standard error for model 1 analyses	T for model 1 analyses	Significance for model 1 analysis	Lower confidence interval for model 1 analysis	Upper confidence interval for model 1 analysis	Exact significance on model 1 analysis	Benjamini-Hochberg significance for model 1; 0 = not meeting threshold; 1= meeting threshold	Bonferroni significance for model 1; 0 = not meeting threshold; 1=meeting threshold.	Sample size (n) for model 2 analyses	Coefficient for model 2 analyses	Standard error for model 2 analyses	T for model 2 analyses	Significance for model 2 analysis	Lower confidence interval for model 2 analysis	Upper confidence interval for model 2 analysis	Exact significance on model 2 analysis	Benjamini-Hochberg significance for model 2; 0 = not meeting threshold; 1= meeting threshold	Bonferroni significance for model 2; 0 = not meeting threshold; 1=meeting threshold.	Sample size (n) for model 3 analyses	Coefficient for model 3 analyses	Standard error for model 3 analyses	T for model 3 analyses	Significance for model 3 analysis	Lower confidence interval for model 3 analysis	Upper confidence interval for model 3 analysis	Exact significance on model 3 analysis	Benjamini-Hochberg significance for model 3; 0 = not meeting threshold; 1= meeting threshold	Bonferroni significance for model 3; 0 = not meeting threshold; 1=meeting threshold.
ID	HOST	time	CODE	BIOCHEMICAL	SUPER_PATHWAY	SUB_PATHWAY	VARIABLE	COMP_ID	PLATFORM	CHEMICAL_ID	BMI_M1_N	BMI_M1_COEF	BMI_M1_SE	BMI_M1_T	BMI_M1_P	BMI_M1_LCI	BMI_M1_UCI	BMI_M1_PEXACT	BMI_M1_BHSIG	BMI_M1_BONFSIG	BMI_M2_N	BMI_M2_COEF	BMI_M2_SE	BMI_M2_T	BMI_M2_P	BMI_M2_LCI	BMI_M2_UCI	BMI_M2_PEXACT	BMI_M2_BHSIG	BMI_M2_BONFSIG	BMI_M3_N	BMI_M3_COEF	BMI_M3_SE	BMI_M3_T	BMI_M3_P	BMI_M3_LCI	BMI_M3_UCI	BMI_M3_PEXACT	BMI_M3_BHSIG	BMI_M3_BONFSIG
1057	MAT	12	AA1	alanine	Amino Acid	Alanine and Aspartate Metabolism	zAA1	1126	LC/MS Pos Early		145	-0.0191603	0.0152292	-1.26	0.21	-0.0492638	0.0109431	0.210395	0	0	145	-0.0189384	0.015206	-1.25	0.215	-0.0490035	0.0111266	0.215059	0	0	145	-0.0192621	0.0152789	-1.26	0.21	-0.0494731	0.0109489	0.209545	0	0
1058	MAT	12	AA2	asparagine	Amino Acid	Alanine and Aspartate Metabolism	zAA2	512	LC/MS Pos Early		145	-0.0354429	0.0161245	-2.2	0.03	-0.067316	-0.0035697	0.0295518	0	0	145	-0.0374137	0.0159703	-2.34	0.021	-0.0689898	-0.0058375	0.0205636	0	0	145	-0.0373537	0.0160545	-2.33	0.021	-0.0690983	-0.0056092	0.0214377	0	0
1059	MAT	12	AA3	aspartate	Amino Acid	Alanine and Aspartate Metabolism	zAA3	443	LC/MS Pos Early		145	0.0328253	0.0122153	2.69	0.008	0.0086795	0.0569712	0.00805892	0	0	145	0.0317447	0.0123608	2.57	0.011	0.0073052	0.0561842	0.0112793	0	0	145	0.0321733	0.0124099	2.59	0.011	0.0076351	0.0567116	0.0105529	0	0
1060	MAT	12	AA4	hydroxyasparagine**	Amino Acid	Alanine and Aspartate Metabolism	zAA4	62060	LC/MS Pos Early		145	0.0505937	0.0111442	4.54	0	0.028565	0.0726224	1.18465e-05	1	1	145	0.048234	0.0111345	4.33	0	0.0262191	0.0702489	2.81319e-05	0	1	145	0.0479748	0.0111868	4.29	0	0.0258551	0.0700944	3.35872e-05	0	1
1061	MAT	12	AA5	N-acetylalanine	Amino Acid	Alanine and Aspartate Metabolism	zAA5	1585	LC/MS Polar		145	0.0256435	0.0156978	1.63	0.105	-0.0053861	0.0566731	0.104547	0	0	145	0.0233492	0.0156214	1.49	0.137	-0.0075371	0.0542355	0.137262	0	0	145	0.0232149	0.0157027	1.48	0.142	-0.0078341	0.054264	0.141579	0	0
1062	MAT	12	AA6	N-acetylasparagine	Amino Acid	Alanine and Aspartate Metabolism	zAA6	33942	LC/MS Pos Early		145	0.0120382	0.0181844	0.66	0.509	-0.0239067	0.0479832	0.50903	0	0	145	0.0124009	0.0183785	0.67	0.501	-0.0239367	0.0487385	0.500955	0	0	145	0.0121444	0.0184717	0.66	0.512	-0.0243798	0.0486687	0.511981	0	0
1063	MAT	12	AA7	N-acetylaspartate (NAA)	Amino Acid	Alanine and Aspartate Metabolism	zAA7	22185	LC/MS Polar		145	-0.0159105	0.0124542	-1.28	0.203	-0.0405286	0.0087076	0.20349	0	0	145	-0.0162323	0.0126251	-1.29	0.201	-0.0411944	0.0087297	0.200679	0	0	145	-0.0162285	0.0126918	-1.28	0.203	-0.0413241	0.008867	0.203162	0	0
1064	MAT	12	AA8	creatine	Amino Acid	Creatine Metabolism	zAA8	27718	LC/MS Pos Early		145	0.0233344	0.0209309	1.11	0.267	-0.0180394	0.0647083	0.266791	0	0	145	0.0265127	0.021048	1.26	0.21	-0.0151028	0.0681283	0.209912	0	0	145	0.0261529	0.0211525	1.24	0.218	-0.015672	0.0679778	0.21841	0	0
1065	MAT	12	AA9	creatinine	Amino Acid	Creatine Metabolism	zAA9	513	LC/MS Pos Early		145	0.0092829	0.0174563	0.53	0.596	-0.0252228	0.0437887	0.595702	0	0	145	0.0068834	0.0170863	0.4	0.688	-0.0268993	0.040666	0.687671	0	0	145	0.0084595	0.0170178	0.5	0.62	-0.0251899	0.0421088	0.619913	0	0
1066	MAT	12	AA10	guanidinoacetate	Amino Acid	Creatine Metabolism	zAA10	43802	LC/MS Polar		145	-0.0370594	0.0160451	-2.31	0.022	-0.0687757	-0.0053431	0.0223366	0	0	145	-0.0350031	0.0159407	-2.2	0.03	-0.0665207	-0.0034854	0.0297627	0	0	145	-0.0344714	0.0160057	-2.15	0.033	-0.0661194	-0.0028233	0.0330014	0	0
1067	MAT	12	AA11	2-pyrrolidinone	Amino Acid	Glutamate Metabolism	zAA11	31675	LC/MS Pos Early		145	0.0092986	0.0165545	0.56	0.575	-0.0234245	0.0420217	0.575201	0	0	145	0.0111624	0.0158619	0.7	0.483	-0.0201994	0.0425241	0.482783	0	0	145	0.013181	0.0156639	0.84	0.402	-0.0177913	0.0441533	0.401529	0	0
1068	MAT	12	AA12	alpha-ketoglutaramate*	Amino Acid	Glutamate Metabolism	zAA12	62101	LC/MS Polar		145	-0.0239257	0.013074	-1.83	0.069	-0.049769	0.0019176	0.0693292	0	0	145	-0.027906	0.0128428	-2.17	0.031	-0.0532984	-0.0025136	0.0314827	0	0	145	-0.0285674	0.0128735	-2.22	0.028	-0.0540223	-0.0031126	0.028114	0	0
1069	MAT	12	AA13	beta-citrylglutamate	Amino Acid	Glutamate Metabolism	zAA13	54923	LC/MS Neg		134	-0.0129152	0.0128831	-1	0.318	-0.0383992	0.0125688	0.317939	0	0	134	-0.0140231	0.0128572	-1.09	0.277	-0.0394632	0.0114171	0.277463	0	0	134	-0.0143658	0.0129373	-1.11	0.269	-0.0399664	0.0112349	0.268919	0	0
1070	MAT	12	AA14	glutamate	Amino Acid	Glutamate Metabolism	zAA14	57	LC/MS Pos Early		145	0.0381858	0.0136772	2.79	0.006	0.0111502	0.0652214	0.00595631	0	0	145	0.0370584	0.0138786	2.67	0.008	0.009618	0.0644987	0.0084847	0	0	145	0.0368881	0.0139496	2.64	0.009	0.0093054	0.0644707	0.00913232	0	0
1071	MAT	12	AA15	glutamine	Amino Acid	Glutamate Metabolism	zAA15	53	LC/MS Pos Early		145	-0.0409988	0.014332	-2.86	0.005	-0.0693286	-0.0126689	0.00486191	0	0	145	-0.0451078	0.0141547	-3.19	0.002	-0.0730942	-0.0171214	0.00177704	0	0	145	-0.0440225	0.0141387	-3.11	0.002	-0.0719791	-0.0160659	0.00224758	0	0
1072	MAT	12	AA16	N-acetyl-aspartyl-glutamate (NAAG)	Amino Acid	Glutamate Metabolism	zAA16	35665	LC/MS Pos Early		127	-0.0141823	0.020391	-0.7	0.488	-0.0545387	0.026174	0.488021	0	0	127	-0.0162583	0.0205613	-0.79	0.431	-0.0569649	0.0244483	0.430654	0	0	127	-0.0159686	0.0208086	-0.77	0.444	-0.0571682	0.025231	0.444349	0	0
1073	MAT	12	AA17	N-acetylglutamate	Amino Acid	Glutamate Metabolism	zAA17	15720	LC/MS Pos Early		144	-0.0006895	0.0191698	-0.04	0.971	-0.0385846	0.0372056	0.971359	0	0	144	-0.0008861	0.0194829	-0.05	0.964	-0.0394098	0.0376375	0.963788	0	0	144	-0.0001284	0.0196051	-0.01	0.995	-0.0388962	0.0386394	0.994784	0	0
1074	MAT	12	AA18	N-acetylglutamine	Amino Acid	Glutamate Metabolism	zAA18	33943	LC/MS Polar		145	-0.0141651	0.0153704	-0.92	0.358	-0.0445477	0.0162175	0.358298	0	0	145	-0.0144773	0.0155561	-0.93	0.354	-0.0452344	0.0162799	0.353648	0	0	145	-0.012899	0.0154632	-0.83	0.406	-0.0434745	0.0176765	0.405626	0	0
1075	MAT	12	AA19	pyroglutamine*	Amino Acid	Glutamate Metabolism	zAA19	46225	LC/MS Pos Early		145	-0.010225	0.0213196	-0.48	0.632	-0.0523673	0.0319173	0.632241	0	0	145	-0.0142419	0.0212651	-0.67	0.504	-0.0562869	0.027803	0.504139	0	0	145	-0.0127777	0.0212676	-0.6	0.549	-0.0548302	0.0292748	0.548955	0	0
1076	MAT	12	AA20	S-1-pyrroline-5-carboxylate	Amino Acid	Glutamate Metabolism	zAA20	42370	LC/MS Pos Early		141	-0.0009794	0.01649	-0.06	0.953	-0.0335831	0.0316243	0.952724	0	0	141	0.0013669	0.0164056	0.08	0.934	-0.0310784	0.0338121	0.933724	0	0	141	0.0010225	0.0165047	0.06	0.951	-0.031621	0.0336659	0.950694	0	0
1077	MAT	12	AA21	2-aminobutyrate	Amino Acid	Glutathione Metabolism	zAA21	42374	LC/MS Pos Early		145	0.0079038	0.0149226	0.53	0.597	-0.0215936	0.0374012	0.597175	0	0	145	0.0066638	0.0149661	0.45	0.657	-0.0229268	0.0362545	0.656824	0	0	145	0.0063448	0.0150378	0.42	0.674	-0.0233895	0.0360791	0.673739	0	0
1078	MAT	12	AA22	2-hydroxybutyrate/2-hydroxyisobutyrate	Amino Acid	Glutathione Metabolism	zAA22	52281	LC/MS Polar		145	0.0318859	0.0181352	1.76	0.081	-0.0039618	0.0677337	0.0808476	0	0	145	0.0301261	0.0182856	1.65	0.102	-0.0060279	0.06628	0.101709	0	0	145	0.0279624	0.0181018	1.54	0.125	-0.0078303	0.0637551	0.124702	0	0
1079	MAT	12	AA23	5-oxoproline	Amino Acid	Glutathione Metabolism	zAA23	1494	LC/MS Neg		145	-0.0077561	0.0157112	-0.49	0.622	-0.0388124	0.0233002	0.622299	0	0	145	-0.0120873	0.0156501	-0.77	0.441	-0.0430304	0.0188557	0.441219	0	0	145	-0.0126418	0.0157114	-0.8	0.422	-0.0437081	0.0184245	0.42242	0	0
1080	MAT	12	AA24	cys-gly, oxidized	Amino Acid	Glutathione Metabolism	zAA24	18368	LC/MS Pos Early		145	0.0112402	0.0176297	0.64	0.525	-0.0236083	0.0460887	0.524771	0	0	145	0.0110916	0.0178783	0.62	0.536	-0.0242569	0.0464401	0.536014	0	0	145	0.0090376	0.0177143	0.51	0.611	-0.025989	0.0440642	0.610737	0	0
1081	MAT	12	AA25	cysteine-glutathione disulfide	Amino Acid	Glutathione Metabolism	zAA25	35159	LC/MS Pos Early		141	0.0172952	0.0172493	1	0.318	-0.0168097	0.0514	0.317767	0	0	141	0.0150269	0.0173668	0.87	0.388	-0.0193194	0.0493732	0.38843	0	0	141	0.0124021	0.0169587	0.73	0.466	-0.0211393	0.0459435	0.465868	0	0
1082	MAT	12	AA26	cysteinylglycine	Amino Acid	Glutathione Metabolism	zAA26	35637	LC/MS Pos Early		145	-0.0142882	0.0197283	-0.72	0.47	-0.053285	0.0247086	0.470097	0	0	145	-0.0140843	0.0200196	-0.7	0.483	-0.0536667	0.025498	0.482905	0	0	145	-0.0161286	0.0198972	-0.81	0.419	-0.0554714	0.0232142	0.418993	0	0
1083	MAT	12	AA27	cysteinylglycine disulfide*	Amino Acid	Glutathione Metabolism	zAA27	62103	LC/MS Pos Early		144	0.02622	0.0176557	1.49	0.14	-0.0086819	0.0611219	0.139741	0	0	144	0.0254619	0.0179963	1.41	0.159	-0.0101222	0.061046	0.159367	0	0	144	0.0229956	0.0179429	1.28	0.202	-0.0124852	0.0584764	0.202148	0	0
1084	MAT	12	AA28	betaine	Amino Acid	Glycine, Serine and Threonine Metabolism	zAA28	3141	LC/MS Pos Early		145	-0.0144911	0.017841	-0.81	0.418	-0.0497573	0.0207752	0.418008	0	0	145	-0.0124598	0.0178968	-0.7	0.487	-0.0478449	0.0229253	0.487463	0	0	145	-0.0127568	0.017986	-0.71	0.479	-0.0483205	0.022807	0.479359	0	0
1085	MAT	12	AA29	dimethylglycine	Amino Acid	Glycine, Serine and Threonine Metabolism	zAA29	5086	LC/MS Pos Early		145	-0.0119425	0.0158602	-0.75	0.453	-0.0432931	0.0194082	0.452696	0	0	145	-0.014652	0.0159033	-0.92	0.358	-0.0460957	0.0167916	0.35848	0	0	145	-0.0137745	0.0159346	-0.86	0.389	-0.0452821	0.0177331	0.388846	0	0
1086	MAT	12	AA30	glycine	Amino Acid	Glycine, Serine and Threonine Metabolism	zAA30	58	LC/MS Pos Early		145	0.0048488	0.0189091	0.26	0.798	-0.0325287	0.0422263	0.79799	0	0	145	0.0050142	0.019181	0.26	0.794	-0.0329099	0.0429384	0.794158	0	0	145	0.005383	0.0192746	0.28	0.78	-0.0327287	0.0434947	0.780449	0	0
1087	MAT	12	AA31	N-acetylglycine	Amino Acid	Glycine, Serine and Threonine Metabolism	zAA31	27710	LC/MS Pos Early		145	0.0223171	0.0217072	1.03	0.306	-0.0205914	0.0652255	0.305641	0	0	145	0.0188786	0.0216047	0.87	0.384	-0.0238377	0.0615948	0.383723	0	0	145	0.0193201	0.021709	0.89	0.375	-0.0236052	0.0622454	0.375037	0	0
1088	MAT	12	AA32	N-acetylserine	Amino Acid	Glycine, Serine and Threonine Metabolism	zAA32	37076	LC/MS Polar		145	0.0231535	0.0175871	1.32	0.19	-0.0116108	0.0579179	0.190111	0	0	145	0.0222706	0.0176287	1.26	0.209	-0.0125845	0.0571257	0.208591	0	0	145	0.0222371	0.0177218	1.25	0.212	-0.0128043	0.0572784	0.211678	0	0
1089	MAT	12	AA33	N-acetylthreonine	Amino Acid	Glycine, Serine and Threonine Metabolism	zAA33	33939	LC/MS Neg		144	0.0193391	0.0150848	1.28	0.202	-0.0104807	0.0491589	0.201923	0	0	144	0.0190419	0.0152668	1.25	0.214	-0.0111451	0.0492289	0.214408	0	0	144	0.0192159	0.0153458	1.25	0.213	-0.0111294	0.0495612	0.212634	0	0
1090	MAT	12	AA34	sarcosine	Amino Acid	Glycine, Serine and Threonine Metabolism	zAA34	1516	LC/MS Pos Early		145	-0.0163129	0.0085588	-1.91	0.059	-0.033231	0.0006052	0.058659	0	0	145	-0.016122	0.0086128	-1.87	0.063	-0.033151	0.0009071	0.0633273	0	0	145	-0.0148276	0.0084442	-1.76	0.081	-0.0315244	0.0018691	0.0813146	0	0
1091	MAT	12	AA35	serine	Amino Acid	Glycine, Serine and Threonine Metabolism	zAA35	1648	LC/MS Pos Early		145	-0.018844	0.0155219	-1.21	0.227	-0.0495259	0.011838	0.226738	0	0	145	-0.0207072	0.0154413	-1.34	0.182	-0.0512374	0.0098231	0.182101	0	0	145	-0.0203771	0.0155153	-1.31	0.191	-0.0510555	0.0103013	0.191242	0	0
1092	MAT	12	AA36	threonine	Amino Acid	Glycine, Serine and Threonine Metabolism	zAA36	1284	LC/MS Pos Early		145	-0.0060989	0.0091559	-0.67	0.506	-0.0241972	0.0119994	0.50641	0	0	145	-0.006963	0.0092591	-0.75	0.453	-0.0252699	0.011344	0.453317	0	0	145	-0.0062382	0.0092462	-0.67	0.501	-0.0245207	0.0120443	0.501012	0	0
1093	MAT	12	AA37	4-guanidinobutanoate	Amino Acid	Guanidino and Acetamido Metabolism	zAA37	15681	LC/MS Pos Early		144	0.0017409	0.0202657	0.09	0.932	-0.0383206	0.0418024	0.931664	0	0	144	0.002979	0.020328	0.15	0.884	-0.0372156	0.0431737	0.883702	0	0	144	0.0036046	0.0204616	0.18	0.86	-0.0368569	0.0440661	0.860426	0	0
1094	MAT	12	AA38	1-methyl-4-imidazoleacetate	Amino Acid	Histidine Metabolism	zAA38	32350	LC/MS Pos Early		145	0.0053606	0.0136873	0.39	0.696	-0.0216949	0.0324162	0.695901	0	0	145	0.0029679	0.0134893	0.22	0.826	-0.0237029	0.0296387	0.826178	0	0	145	0.0013106	0.0133374	0.1	0.922	-0.0250615	0.0276827	0.921866	0	0
1095	MAT	12	AA39	1-methyl-5-imidazoleacetate	Amino Acid	Histidine Metabolism	zAA39	62946	LC/MS Pos Early		144	0.0387412	0.0174106	2.23	0.028	0.0043238	0.0731587	0.0276479	0	0	144	0.0369118	0.0175962	2.1	0.038	0.0021188	0.0717048	0.0377537	0	0	144	0.0370671	0.017691	2.1	0.038	0.0020843	0.0720499	0.0379895	0	0
1096	MAT	12	AA40	1-methylhistidine	Amino Acid	Histidine Metabolism	zAA40	30460	LC/MS Pos Early		144	0.0356642	0.0159614	2.23	0.027	0.0041116	0.0672169	0.0270187	0	0	144	0.0326399	0.01589	2.05	0.042	0.0012206	0.0640592	0.0418515	0	0	144	0.0345804	0.0158758	2.18	0.031	0.003187	0.0659738	0.0311043	0	0
1097	MAT	12	AA41	1-ribosyl-imidazoleacetate*	Amino Acid	Histidine Metabolism	zAA41	61868	LC/MS Pos Early		145	0.0159975	0.0170639	0.94	0.35	-0.0177326	0.0497277	0.35008	0	0	145	0.0147366	0.0171937	0.86	0.393	-0.0192584	0.0487316	0.392869	0	0	145	0.0141508	0.0172629	0.82	0.414	-0.0199831	0.0482847	0.413786	0	0
1098	MAT	12	AA42	3-methylhistidine	Amino Acid	Histidine Metabolism	zAA42	15677	LC/MS Neg		139	0.0112862	0.024881	0.45	0.651	-0.0379143	0.0604866	0.650829	0	0	139	0.0091122	0.0252549	0.36	0.719	-0.040841	0.0590654	0.718815	0	0	139	0.0091457	0.0253739	0.36	0.719	-0.0410463	0.0593378	0.719095	0	0
1099	MAT	12	AA43	4-imidazoleacetate	Amino Acid	Histidine Metabolism	zAA43	32349	LC/MS Pos Early		134	0.026766	0.0144402	1.85	0.066	-0.0017982	0.0553302	0.0660331	0	0	134	0.0261152	0.014798	1.76	0.08	-0.0031651	0.0553955	0.0799849	0	0	134	0.0256774	0.0148912	1.72	0.087	-0.0037897	0.0551444	0.0870817	0	0
1100	MAT	12	AA44	histidine	Amino Acid	Histidine Metabolism	zAA44	59	LC/MS Neg		145	-0.013418	0.0159689	-0.84	0.402	-0.0449837	0.0181476	0.402166	0	0	145	-0.0140032	0.016158	-0.87	0.388	-0.0459505	0.0179441	0.387633	0	0	145	-0.0136735	0.0162361	-0.84	0.401	-0.0457772	0.0184302	0.401152	0	0
1101	MAT	12	AA45	hydantoin-5-propionate	Amino Acid	Histidine Metabolism	zAA45	40473	LC/MS Polar		136	-0.009294	0.020647	-0.45	0.653	-0.0501301	0.0315422	0.653339	0	0	136	-0.0109566	0.0207489	-0.53	0.598	-0.0520058	0.0300925	0.598359	0	0	136	-0.0085304	0.0205779	-0.41	0.679	-0.0492443	0.0321834	0.679164	0	0
1102	MAT	12	AA46	imidazole lactate	Amino Acid	Histidine Metabolism	zAA46	15716	LC/MS Pos Early		145	-0.0105467	0.0146759	-0.72	0.474	-0.0395564	0.018463	0.473536	0	0	145	-0.0132216	0.0140684	-0.94	0.349	-0.0410374	0.0145942	0.348949	0	0	145	-0.0134616	0.0141383	-0.95	0.343	-0.0414173	0.0144942	0.342694	0	0
1103	MAT	12	AA47	imidazole propionate	Amino Acid	Histidine Metabolism	zAA47	40730	LC/MS Pos Early		144	-0.009765	0.0201537	-0.48	0.629	-0.0496051	0.0300751	0.62876	0	0	144	-0.0125418	0.0204096	-0.61	0.54	-0.0528978	0.0278142	0.539894	0	0	144	-0.0137555	0.0205156	-0.67	0.504	-0.0543237	0.0268128	0.503676	0	0
1104	MAT	12	AA48	N-acetyl-1-methylhistidine*	Amino Acid	Histidine Metabolism	zAA48	43255	LC/MS Pos Early		124	0.0049099	0.0189611	0.26	0.796	-0.0326255	0.0424453	0.796113	0	0	124	0.0057356	0.0192339	0.3	0.766	-0.0323527	0.0438238	0.766073	0	0	124	0.0012651	0.0188303	0.07	0.947	-0.0360273	0.0385574	0.946551	0	0
1105	MAT	12	AA49	N-acetyl-3-methylhistidine*	Amino Acid	Histidine Metabolism	zAA49	43256	LC/MS Pos Early		56	0.0182072	0.0260346	0.7	0.487	-0.0339892	0.0704035	0.487339	0	0	56	0.0166046	0.0273276	0.61	0.546	-0.0382844	0.0714937	0.546193	0	0	56	0.0193055	0.0286515	0.67	0.504	-0.0382718	0.0768829	0.503602	0	0
1106	MAT	12	AA50	N-acetylcarnosine	Amino Acid	Histidine Metabolism	zAA50	43488	LC/MS Pos Early		145	0.0302122	0.0171569	1.76	0.08	-0.0037018	0.0641262	0.0803877	0	0	145	0.0302809	0.0174066	1.74	0.084	-0.0041352	0.0646969	0.0841402	0	0	145	0.0319226	0.0173295	1.84	0.068	-0.0023431	0.0661882	0.0676077	0	0
1107	MAT	12	AA51	N-acetylhistidine	Amino Acid	Histidine Metabolism	zAA51	33946	LC/MS Neg		119	0.0156235	0.0089098	1.75	0.082	-0.002022	0.0332689	0.0821331	0	0	119	0.0146405	0.0088758	1.65	0.102	-0.002944	0.032225	0.101823	0	0	119	0.0144488	0.0088911	1.63	0.107	-0.0031678	0.0320653	0.106956	0	0
1108	MAT	12	AA52	trans-urocanate	Amino Acid	Histidine Metabolism	zAA52	607	LC/MS Pos Early		144	0.0202683	0.0198506	1.02	0.309	-0.0189727	0.0595092	0.308973	0	0	144	0.0189341	0.020147	0.94	0.349	-0.0209026	0.0587708	0.348963	0	0	144	0.019897	0.0202651	0.98	0.328	-0.0201758	0.0599697	0.327912	0	0
1109	MAT	12	AA53	1-carboxyethylisoleucine	Amino Acid	Leucine, Isoleucine and Valine Metabolism	zAA53	62558	LC/MS Neg		120	-0.0131564	0.0198399	-0.66	0.509	-0.0524447	0.0261319	0.508541	0	0	120	-0.0141292	0.0202883	-0.7	0.488	-0.0543202	0.0260619	0.487585	0	0	120	-0.0198684	0.0200601	-0.99	0.324	-0.0596111	0.0198743	0.324074	0	0
1110	MAT	12	AA54	1-carboxyethylleucine	Amino Acid	Leucine, Isoleucine and Valine Metabolism	zAA54	62559	LC/MS Neg		128	-0.0067999	0.018529	-0.37	0.714	-0.0434683	0.0298685	0.714246	0	0	128	-0.0068832	0.018922	-0.36	0.717	-0.0443413	0.0305748	0.716661	0	0	128	-0.0106754	0.0187393	-0.57	0.57	-0.0477748	0.0264241	0.569953	0	0
1111	MAT	12	AA55	1-carboxyethylvaline	Amino Acid	Leucine, Isoleucine and Valine Metabolism	zAA55	62562	LC/MS Neg		143	0.0153394	0.0182519	0.84	0.402	-0.0207434	0.0514222	0.402092	0	0	143	0.0146813	0.0184836	0.79	0.428	-0.0218687	0.0512314	0.4284	0	0	143	0.0126543	0.0183204	0.69	0.491	-0.0235755	0.0488841	0.490919	0	0
1112	MAT	12	AA56	2,3-dihydroxy-2-methylbutyrate	Amino Acid	Leucine, Isoleucine and Valine Metabolism	zAA56	57547	LC/MS Neg		113	-0.0075588	0.0207519	-0.36	0.716	-0.0486802	0.0335626	0.716368	0	0	113	-0.0077844	0.0209476	-0.37	0.711	-0.0493107	0.0337418	0.710915	0	0	113	-0.0092148	0.020754	-0.44	0.658	-0.0503617	0.0319321	0.657947	0	0
1113	MAT	12	AA57	2-hydroxy-3-methylvalerate	Amino Acid	Leucine, Isoleucine and Valine Metabolism	zAA57	36746	LC/MS Neg		145	-0.0012905	0.0180079	-0.07	0.943	-0.0368866	0.0343056	0.942968	0	0	145	-0.0036202	0.018119	-0.2	0.842	-0.0394446	0.0322043	0.84193	0	0	145	-0.0022793	0.0181065	-0.13	0.9	-0.0380814	0.0335228	0.900008	0	0
1114	MAT	12	AA58	2-methylbutyrylcarnitine (C5)	Amino Acid	Leucine, Isoleucine and Valine Metabolism	zAA58	45095	LC/MS Pos Early		145	-0.014	0.0195515	-0.72	0.475	-0.0526472	0.0246472	0.475121	0	0	145	-0.0145834	0.0192734	-0.76	0.451	-0.0526903	0.0235235	0.450535	0	0	145	-0.0144577	0.0193743	-0.75	0.457	-0.0527667	0.0238512	0.456797	0	0
1115	MAT	12	AA59	3-hydroxy-2-ethylpropionate	Amino Acid	Leucine, Isoleucine and Valine Metabolism	zAA59	32397	LC/MS Neg		145	-0.0089673	0.0180673	-0.5	0.62	-0.0446807	0.0267461	0.620425	0	0	145	-0.0120285	0.0177989	-0.68	0.5	-0.0472201	0.0231632	0.500292	0	0	145	-0.0129319	0.0178431	-0.72	0.47	-0.0482131	0.0223492	0.469826	0	0
1116	MAT	12	AA60	3-hydroxyisobutyrate	Amino Acid	Leucine, Isoleucine and Valine Metabolism	zAA60	1549	LC/MS Polar		145	-0.0194935	0.0168016	-1.16	0.248	-0.0527052	0.0137181	0.247894	0	0	145	-0.0201497	0.0168177	-1.2	0.233	-0.0534012	0.0131018	0.232905	0	0	145	-0.0204964	0.0168988	-1.21	0.227	-0.0539104	0.0129176	0.227243	0	0
1117	MAT	12	AA61	3-methyl-2-oxobutyrate	Amino Acid	Leucine, Isoleucine and Valine Metabolism	zAA61	44526	LC/MS Neg		145	0.0083538	0.0177079	0.47	0.638	-0.0266492	0.0433569	0.637819	0	0	145	0.0047359	0.0178372	0.27	0.791	-0.0305315	0.0400033	0.791015	0	0	145	0.0035963	0.0178522	0.2	0.841	-0.0317029	0.0388955	0.840645	0	0
1118	MAT	12	AA62	3-methyl-2-oxovalerate	Amino Acid	Leucine, Isoleucine and Valine Metabolism	zAA62	15676	LC/MS Neg		145	-0.0075556	0.0196497	-0.38	0.701	-0.046397	0.0312857	0.701166	0	0	145	-0.0109128	0.0195373	-0.56	0.577	-0.0495414	0.0277159	0.57736	0	0	145	-0.0117567	0.0196008	-0.6	0.55	-0.0505136	0.0270001	0.549618	0	0
1119	MAT	12	AA63	3-methylglutaconate	Amino Acid	Leucine, Isoleucine and Valine Metabolism	zAA63	57747	LC/MS Polar		145	-0.0075712	0.0102772	-0.74	0.463	-0.027886	0.0127437	0.462514	0	0	145	-0.0070437	0.009869	-0.71	0.477	-0.0265566	0.0124691	0.476597	0	0	145	-0.0078443	0.0098503	-0.8	0.427	-0.0273214	0.0116328	0.427199	0	0
1120	MAT	12	AA64	3-methylglutarylcarnitine (2)	Amino Acid	Leucine, Isoleucine and Valine Metabolism	zAA64	46548	LC/MS Pos Early		142	0.0043109	0.0107193	0.4	0.688	-0.0168818	0.0255036	0.688177	0	0	142	0.0051586	0.010662	0.48	0.629	-0.0159262	0.0262433	0.629286	0	0	142	0.0053201	0.0107867	0.49	0.623	-0.0160128	0.0266529	0.622669	0	0
1121	MAT	12	AA65	4-methyl-2-oxopentanoate	Amino Acid	Leucine, Isoleucine and Valine Metabolism	zAA65	22116	LC/MS Neg		145	-0.0057466	0.0193641	-0.3	0.767	-0.0440234	0.0325303	0.767077	0	0	145	-0.0098866	0.0192546	-0.51	0.608	-0.0479564	0.0281832	0.608441	0	0	145	-0.0104592	0.0193379	-0.54	0.589	-0.048696	0.0277776	0.589471	0	0
1122	MAT	12	AA66	alpha-hydroxyisocaproate	Amino Acid	Leucine, Isoleucine and Valine Metabolism	zAA66	22132	LC/MS Neg		145	-0.0299198	0.0183983	-1.63	0.106	-0.0662877	0.006448	0.106103	0	0	145	-0.0327866	0.0185689	-1.77	0.08	-0.0695007	0.0039275	0.0796473	0	0	145	-0.0314511	0.0185624	-1.69	0.092	-0.0681546	0.0052523	0.0924544	0	0
1123	MAT	12	AA67	alpha-hydroxyisovalerate	Amino Acid	Leucine, Isoleucine and Valine Metabolism	zAA67	46537	LC/MS Polar		145	0.0284239	0.0173502	1.64	0.104	-0.005872	0.0627198	0.103568	0	0	145	0.0275063	0.0175798	1.56	0.12	-0.0072521	0.0622648	0.119938	0	0	145	0.0287332	0.0175794	1.63	0.104	-0.0060266	0.063493	0.104437	0	0
1124	MAT	12	AA68	beta-hydroxyisovalerate	Amino Acid	Leucine, Isoleucine and Valine Metabolism	zAA68	12129	LC/MS Neg		145	0.0045606	0.0196257	0.23	0.817	-0.0342334	0.0433546	0.816576	0	0	145	0.0035172	0.0200135	0.18	0.861	-0.036053	0.0430875	0.860751	0	0	145	0.0042799	0.0200876	0.21	0.832	-0.0354394	0.0439993	0.831593	0	0
1125	MAT	12	AA69	ethylmalonate	Amino Acid	Leucine, Isoleucine and Valine Metabolism	zAA69	15765	LC/MS Polar		145	-0.0126918	0.0198543	-0.64	0.524	-0.0519377	0.026554	0.523685	0	0	145	-0.0154287	0.0199517	-0.77	0.441	-0.0548768	0.0240195	0.440659	0	0	145	-0.017528	0.0198156	-0.88	0.378	-0.0567094	0.0216533	0.377933	0	0
1126	MAT	12	AA70	isobutyrylcarnitine (C4)	Amino Acid	Leucine, Isoleucine and Valine Metabolism	zAA70	33441	LC/MS Pos Early		145	-0.0350554	0.0213044	-1.65	0.102	-0.0771677	0.0070569	0.102073	0	0	145	-0.0354035	0.0208994	-1.69	0.093	-0.0767253	0.0059183	0.0925057	0	0	145	-0.034561	0.0209729	-1.65	0.102	-0.0760308	0.0069087	0.10165	0	0
1127	MAT	12	AA71	isobutyrylglycine	Amino Acid	Leucine, Isoleucine and Valine Metabolism	zAA71	35437	LC/MS Neg		134	-0.0080904	0.0218674	-0.37	0.712	-0.0513463	0.0351655	0.711994	0	0	134	-0.0062653	0.02173	-0.29	0.774	-0.0492618	0.0367311	0.773563	0	0	134	-0.0038451	0.0218204	-0.18	0.86	-0.0470238	0.0393337	0.860407	0	0
1128	MAT	12	AA72	isoleucine	Amino Acid	Leucine, Isoleucine and Valine Metabolism	zAA72	1125	LC/MS Pos Early		145	-0.0049225	0.0201318	-0.24	0.807	-0.0447169	0.0348718	0.807182	0	0	145	-0.0078431	0.0200359	-0.39	0.696	-0.0474575	0.0317714	0.696063	0	0	145	-0.0078484	0.0201417	-0.39	0.697	-0.0476747	0.0319779	0.697391	0	0
1129	MAT	12	AA73	isovalerate (i5:0)	Amino Acid	Leucine, Isoleucine and Valine Metabolism	zAA73	44656	LC/MS Neg		145	-0.0058736	0.005614	-1.05	0.297	-0.0169707	0.0052234	0.297209	0	0	145	-0.0063895	0.0056759	-1.13	0.262	-0.0176118	0.0048328	0.262224	0	0	145	-0.0061163	0.0056916	-1.07	0.284	-0.0173704	0.0051377	0.28442	0	0
1130	MAT	12	AA74	isovalerylcarnitine (C5)	Amino Acid	Leucine, Isoleucine and Valine Metabolism	zAA74	34407	LC/MS Pos Early		145	-0.0128124	0.0209775	-0.61	0.542	-0.0542784	0.0286537	0.542323	0	0	145	-0.0118582	0.0212208	-0.56	0.577	-0.0538155	0.0300991	0.577197	0	0	145	-0.0115956	0.0213294	-0.54	0.588	-0.0537703	0.0305792	0.587565	0	0
1131	MAT	12	AA75	leucine	Amino Acid	Leucine, Isoleucine and Valine Metabolism	zAA75	60	LC/MS Pos Early		145	-0.0002296	0.0199654	-0.01	0.991	-0.0396951	0.0392358	0.990839	0	0	145	-0.0037038	0.0198461	-0.19	0.852	-0.0429431	0.0355355	0.852226	0	0	145	-0.0035852	0.0199502	-0.18	0.858	-0.0430328	0.0358625	0.857647	0	0
1132	MAT	12	AA76	methylsuccinate	Amino Acid	Leucine, Isoleucine and Valine Metabolism	zAA76	15745	LC/MS Polar		145	-0.0238606	0.0191386	-1.25	0.215	-0.0616918	0.0139706	0.214537	0	0	145	-0.0268968	0.0193203	-1.39	0.166	-0.0650964	0.0113029	0.1661	0	0	145	-0.0298274	0.0189329	-1.58	0.117	-0.0672635	0.0076087	0.117448	0	0
1133	MAT	12	AA77	N-acetylisoleucine	Amino Acid	Leucine, Isoleucine and Valine Metabolism	zAA77	33967	LC/MS Neg		145	0.0025737	0.0196889	0.13	0.896	-0.0363452	0.0414927	0.89618	0	0	145	0.000908	0.0198818	0.05	0.964	-0.0384018	0.0402178	0.963638	0	0	145	0.0011826	0.0199827	0.06	0.953	-0.0383293	0.0406946	0.952892	0	0
1134	MAT	12	AA78	N-acetylleucine	Amino Acid	Leucine, Isoleucine and Valine Metabolism	zAA78	1587	LC/MS Neg		143	0.0004172	0.0197011	0.02	0.983	-0.0385305	0.039365	0.983133	0	0	143	-0.0011166	0.0199878	-0.06	0.956	-0.0406412	0.038408	0.955532	0	0	143	-0.0008716	0.0201037	-0.04	0.965	-0.0406279	0.0388847	0.965483	0	0
1135	MAT	12	AA79	N-acetylvaline	Amino Acid	Leucine, Isoleucine and Valine Metabolism	zAA79	1591	LC/MS Neg		145	0.0096033	0.018437	0.52	0.603	-0.0268409	0.0460476	0.603261	0	0	145	0.0080655	0.0182975	0.44	0.66	-0.0281119	0.044243	0.660044	0	0	145	0.009727	0.0182295	0.53	0.594	-0.0263182	0.0457721	0.594487	0	0
1136	MAT	12	AA80	tiglylcarnitine (C5:1-DC)	Amino Acid	Leucine, Isoleucine and Valine Metabolism	zAA80	35428	LC/MS Pos Early		144	0.0002299	0.0202137	0.01	0.991	-0.0397287	0.0401885	0.990941	0	0	144	-0.001097	0.0201894	-0.05	0.957	-0.0410175	0.0388235	0.956747	0	0	144	0.0002626	0.0201858	0.01	0.99	-0.0396535	0.0401787	0.98964	0	0
1137	MAT	12	AA81	valine	Amino Acid	Leucine, Isoleucine and Valine Metabolism	zAA81	1649	LC/MS Pos Early		143	-0.0076398	0.0206604	-0.37	0.712	-0.048484	0.0332044	0.712102	0	0	143	-0.0110639	0.020722	-0.53	0.594	-0.0520402	0.0299124	0.594261	0	0	143	-0.0106004	0.0208302	-0.51	0.612	-0.0517934	0.0305927	0.611652	0	0
1138	MAT	12	AA82	2-aminoadipate	Amino Acid	Lysine Metabolism	zAA82	6146	LC/MS Polar		126	-0.0337329	0.021171	-1.59	0.114	-0.0756363	0.0081705	0.113627	0	0	126	-0.0332661	0.0212344	-1.57	0.12	-0.0753088	0.0087767	0.119839	0	0	126	-0.0300203	0.0213367	-1.41	0.162	-0.0722691	0.0122284	0.162039	0	0
1139	MAT	12	AA83	5-(galactosylhydroxy)-L-lysine	Amino Acid	Lysine Metabolism	zAA83	43582	LC/MS Pos Early		141	0.0320229	0.0099635	3.21	0.002	0.0123234	0.0517225	0.00162728	0	0	141	0.0294075	0.0100773	2.92	0.004	0.0094778	0.0493372	0.00412554	0	0	141	0.0289629	0.0101315	2.86	0.005	0.0089246	0.0490012	0.00493455	0	0
1140	MAT	12	AA84	5-hydroxylysine	Amino Acid	Lysine Metabolism	zAA84	15685	LC/MS Pos Early		145	0.0119399	0.0108918	1.1	0.275	-0.0095899	0.0334696	0.274823	0	0	145	0.0128784	0.0109598	1.18	0.242	-0.0087911	0.034548	0.24198	0	0	145	0.013233	0.0110053	1.2	0.231	-0.0085277	0.0349937	0.231258	0	0
1141	MAT	12	AA85	6-oxopiperidine-2-carboxylate	Amino Acid	Lysine Metabolism	zAA85	43231	LC/MS Neg		145	-0.0080469	0.0192269	-0.42	0.676	-0.0460526	0.0299588	0.676193	0	0	145	-0.0072152	0.0194031	-0.37	0.711	-0.0455785	0.0311482	0.710565	0	0	145	-0.0064689	0.0194744	-0.33	0.74	-0.0449756	0.0320379	0.740263	0	0
1142	MAT	12	AA86	glutarylcarnitine (C5-DC)	Amino Acid	Lysine Metabolism	zAA86	44664	LC/MS Pos Early		144	-0.0028201	0.0175056	-0.16	0.872	-0.0374253	0.0317851	0.872244	0	0	144	-0.0074173	0.0174966	-0.42	0.672	-0.0420133	0.0271787	0.672278	0	0	144	-0.0057805	0.0175387	-0.33	0.742	-0.0404621	0.0289012	0.742219	0	0
1143	MAT	12	AA87	hydroxy-N6,N6,N6-trimethyllysine*	Amino Acid	Lysine Metabolism	zAA87	62959	LC/MS Pos Early		144	0.0564813	0.015048	3.75	0	0.0267341	0.0862284	0.000253598	0	1	144	0.0529262	0.0150308	3.52	0.001	0.0232058	0.0826466	0.000582709	0	1	144	0.0529033	0.0151371	3.49	0.001	0.0229707	0.082836	0.00063924	0	1
1144	MAT	12	AA88	lysine	Amino Acid	Lysine Metabolism	zAA88	1301	LC/MS Pos Early		145	0.0162765	0.0169545	0.96	0.339	-0.0172373	0.0497903	0.338671	0	0	145	0.0141447	0.0169232	0.84	0.405	-0.0193155	0.0476049	0.404692	0	0	145	0.0144109	0.0170081	0.85	0.398	-0.0192192	0.0480411	0.398295	0	0
1145	MAT	12	AA89	N,N,N-trimethyl-5-aminovalerate	Amino Acid	Lysine Metabolism	zAA89	57687	LC/MS Pos Early		145	0.0380257	0.0217556	1.75	0.083	-0.0049783	0.0810298	0.0826342	0	0	145	0.0352253	0.021521	1.64	0.104	-0.0073256	0.0777762	0.103937	0	0	145	0.0338275	0.0215358	1.57	0.119	-0.0087554	0.0764103	0.11853	0	0
1146	MAT	12	AA90	N2-acetyl,N6-methyllysine	Amino Acid	Lysine Metabolism	zAA90	62954	LC/MS Pos Early		133	-0.0264355	0.0189051	-1.4	0.164	-0.0638343	0.0109633	0.164378	0	0	133	-0.0266464	0.0190639	-1.4	0.165	-0.0643704	0.0110777	0.164628	0	0	133	-0.0283553	0.019146	-1.48	0.141	-0.0662447	0.0095341	0.141103	0	0
1147	MAT	12	AA91	N2-acetyllysine	Amino Acid	Lysine Metabolism	zAA91	36751	LC/MS Polar		92	0.042456	0.027191	1.56	0.122	-0.0115636	0.0964756	0.121939	0	0	92	0.0479691	0.0277721	1.73	0.088	-0.0072399	0.103178	0.0877137	0	0	92	0.0485538	0.0277729	1.75	0.084	-0.006666	0.103774	0.0840317	0	0
1148	MAT	12	AA92	N6,N6,N6-trimethyllysine	Amino Acid	Lysine Metabolism	zAA92	1498	LC/MS Pos Early		145	0.0451519	0.0151724	2.98	0.003	0.0151607	0.0751431	0.00343095	0	0	145	0.0435952	0.0152611	2.86	0.005	0.0134213	0.0737692	0.00493965	0	0	145	0.0443408	0.0153021	2.9	0.004	0.0140839	0.0745977	0.00437369	0	0
1149	MAT	12	AA93	N6,N6-dimethyllysine	Amino Acid	Lysine Metabolism	zAA93	62862	LC/MS Pos Early		145	-0.0067277	0.0179527	-0.37	0.708	-0.0422146	0.0287593	0.708406	0	0	145	-0.0115141	0.0177118	-0.65	0.517	-0.0465334	0.0235052	0.516711	0	0	145	-0.0124047	0.0177566	-0.7	0.486	-0.0475149	0.0227055	0.485979	0	0
1150	MAT	12	AA94	N6-acetyllysine	Amino Acid	Lysine Metabolism	zAA94	36752	LC/MS Neg		145	0.0256491	0.0163866	1.57	0.12	-0.0067422	0.0580403	0.119735	0	0	145	0.0232534	0.0164415	1.41	0.16	-0.0092543	0.0557611	0.159506	0	0	145	0.0226531	0.0165045	1.37	0.172	-0.0099813	0.0552875	0.172122	0	0
1151	MAT	12	AA95	N6-methyllysine	Amino Acid	Lysine Metabolism	zAA95	62860	LC/MS Pos Early		145	-0.0006319	0.0174546	-0.04	0.971	-0.0351343	0.0338705	0.971172	0	0	145	-0.0049486	0.0171363	-0.29	0.773	-0.03883	0.0289329	0.773182	0	0	145	-0.0057344	0.0171876	-0.33	0.739	-0.0397195	0.0282507	0.739162	0	0
1152	MAT	12	AA96	pipecolate	Amino Acid	Lysine Metabolism	zAA96	1444	LC/MS Pos Early		145	0.0065641	0.0141656	0.46	0.644	-0.021437	0.0345652	0.643794	0	0	145	0.005328	0.0143001	0.37	0.71	-0.0229458	0.0336019	0.710023	0	0	145	0.0052141	0.0143747	0.36	0.717	-0.023209	0.0336373	0.717362	0	0
1153	MAT	12	AA97	2,3-dihydroxy-5-methylthio-4-pentenoate (DMTPA)*	Amino Acid	Methionine, Cysteine, SAM and Taurine Metabolism	zAA97	62805	LC/MS Neg		145	0.0079637	0.0154255	0.52	0.606	-0.0225278	0.0384553	0.606464	0	0	145	0.0051825	0.0153331	0.34	0.736	-0.0251338	0.0354988	0.735878	0	0	145	0.0049024	0.0154086	0.32	0.751	-0.025565	0.0353698	0.750845	0	0
1154	MAT	12	AA98	3-sulfo-L-alanine	Amino Acid	Methionine, Cysteine, SAM and Taurine Metabolism	zAA98	47089	LC/MS Polar		94	-0.000692	0.0158406	-0.04	0.965	-0.0321527	0.0307687	0.96525	0	0	94	0.0002784	0.0163875	0.02	0.986	-0.0322884	0.0328452	0.986483	0	0	94	0.0002513	0.0164873	0.02	0.988	-0.032519	0.0330216	0.987873	0	0
1155	MAT	12	AA99	5-methylthioribose**	Amino Acid	Methionine, Cysteine, SAM and Taurine Metabolism	zAA99	62100	LC/MS Pos Early		145	0.0055925	0.0171603	0.33	0.745	-0.0283281	0.0395132	0.744976	0	0	145	0.0020302	0.016947	0.12	0.905	-0.031477	0.0355374	0.904818	0	0	145	0.0013402	0.017006	0.08	0.937	-0.0322858	0.0349662	0.937301	0	0
1156	MAT	12	AA100	alpha-ketobutyrate	Amino Acid	Methionine, Cysteine, SAM and Taurine Metabolism	zAA100	4968	LC/MS Polar		114	0.0302302	0.0185615	1.63	0.106	-0.0065471	0.0670074	0.106197	0	0	114	0.0287808	0.0190031	1.51	0.133	-0.0088867	0.0664482	0.132813	0	0	114	0.0262468	0.0186395	1.41	0.162	-0.0107038	0.0631974	0.161991	0	0
1157	MAT	12	AA101	cystathionine	Amino Acid	Methionine, Cysteine, SAM and Taurine Metabolism	zAA101	15705	LC/MS Pos Early		107	-0.0037251	0.0112458	-0.33	0.741	-0.0260235	0.0185732	0.74112	0	0	107	-0.0018927	0.0113456	-0.17	0.868	-0.0243993	0.0206139	0.867845	0	0	107	-0.0006542	0.0114774	-0.06	0.955	-0.023425	0.0221165	0.954657	0	0
1158	MAT	12	AA102	cysteine	Amino Acid	Methionine, Cysteine, SAM and Taurine Metabolism	zAA102	1868	LC/MS Pos Early		145	-0.030166	0.0203357	-1.48	0.14	-0.0703634	0.0100314	0.140168	0	0	145	-0.0314571	0.0205705	-1.53	0.128	-0.0721286	0.0092145	0.128479	0	0	145	-0.0333933	0.0204801	-1.63	0.105	-0.0738887	0.0071021	0.105271	0	0
1159	MAT	12	AA103	cysteine s-sulfate	Amino Acid	Methionine, Cysteine, SAM and Taurine Metabolism	zAA103	22176	LC/MS Pos Early		145	-0.0051166	0.0164498	-0.31	0.756	-0.0376328	0.0273996	0.756219	0	0	145	-0.0053868	0.0161969	-0.33	0.74	-0.037411	0.0266373	0.739948	0	0	145	-0.0043435	0.0162092	-0.27	0.789	-0.0363941	0.0277071	0.789125	0	0
1160	MAT	12	AA104	cysteine sulfinic acid	Amino Acid	Methionine, Cysteine, SAM and Taurine Metabolism	zAA104	37443	LC/MS Pos Early		145	-0.0005331	0.0141817	-0.04	0.97	-0.0285659	0.0274998	0.970068	0	0	145	-0.002515	0.0143491	-0.18	0.861	-0.0308856	0.0258557	0.861122	0	0	145	-0.0015589	0.0143555	-0.11	0.914	-0.029944	0.0268262	0.913681	0	0
1161	MAT	12	AA105	cystine	Amino Acid	Methionine, Cysteine, SAM and Taurine Metabolism	zAA105	56	LC/MS Pos Early		145	0.0300943	0.0172572	1.74	0.083	-0.004018	0.0642065	0.0833317	0	0	145	0.0283023	0.0174171	1.62	0.106	-0.0061343	0.062739	0.106433	0	0	145	0.0275625	0.0174749	1.58	0.117	-0.0069908	0.0621157	0.117026	0	0
1162	MAT	12	AA106	hypotaurine	Amino Acid	Methionine, Cysteine, SAM and Taurine Metabolism	zAA106	590	LC/MS Pos Early		145	-0.0142387	0.0187871	-0.76	0.45	-0.0513751	0.0228977	0.449759	0	0	145	-0.0154333	0.0190131	-0.81	0.418	-0.0530255	0.0221589	0.418341	0	0	145	-0.0179495	0.018748	-0.96	0.34	-0.05502	0.0191211	0.340037	0	0
1163	MAT	12	AA107	lanthionine	Amino Acid	Methionine, Cysteine, SAM and Taurine Metabolism	zAA107	42002	LC/MS Pos Early		79	-0.035435	0.0259058	-1.37	0.175	-0.0870201	0.0161501	0.175341	0	0	79	-0.0328708	0.026104	-1.26	0.212	-0.084896	0.0191543	0.21196	0	0	79	-0.0311161	0.0264872	-1.17	0.244	-0.0839174	0.0216852	0.243962	0	0
1164	MAT	12	AA108	methionine	Amino Acid	Methionine, Cysteine, SAM and Taurine Metabolism	zAA108	1302	LC/MS Pos Early		144	-0.0532255	0.0199066	-2.67	0.008	-0.092577	-0.0138739	0.00837979	0	0	144	-0.0535836	0.0199997	-2.68	0.008	-0.0931291	-0.0140382	0.00827681	0	0	144	-0.0545421	0.0201168	-2.71	0.008	-0.0943217	-0.0147625	0.0075611	0	0
1165	MAT	12	AA109	methionine sulfone	Amino Acid	Methionine, Cysteine, SAM and Taurine Metabolism	zAA109	44878	LC/MS Pos Early		145	-0.009451	0.0122411	-0.77	0.441	-0.0336479	0.0147459	0.441347	0	0	145	-0.0119971	0.0123158	-0.97	0.332	-0.0363476	0.0123534	0.331687	0	0	145	-0.012213	0.0123768	-0.99	0.325	-0.0366857	0.0122596	0.325482	0	0
1166	MAT	12	AA110	methionine sulfoxide	Amino Acid	Methionine, Cysteine, SAM and Taurine Metabolism	zAA110	18374	LC/MS Pos Early		145	-0.0225078	0.0155718	-1.45	0.151	-0.0532885	0.0082729	0.150529	0	0	145	-0.0242047	0.0154962	-1.56	0.121	-0.0548433	0.006434	0.120567	0	0	145	-0.0227971	0.0154384	-1.48	0.142	-0.0533235	0.0077293	0.142048	0	0
1167	MAT	12	AA111	N-acetylmethionine	Amino Acid	Methionine, Cysteine, SAM and Taurine Metabolism	zAA111	1589	LC/MS Neg		145	0.0073575	0.0151124	0.49	0.627	-0.0225151	0.0372301	0.627109	0	0	145	0.0078388	0.0151089	0.52	0.605	-0.0220341	0.0377117	0.604711	0	0	145	0.0083894	0.0151669	0.55	0.581	-0.0216001	0.038379	0.581061	0	0
1168	MAT	12	AA112	N-acetylmethionine sulfoxide	Amino Acid	Methionine, Cysteine, SAM and Taurine Metabolism	zAA112	45428	LC/MS Pos Early		96	-0.0062787	0.0124987	-0.5	0.617	-0.0310951	0.0185377	0.616597	0	0	96	-0.0069019	0.0126886	-0.54	0.588	-0.03211	0.0183062	0.587826	0	0	96	-0.0058128	0.012751	-0.46	0.65	-0.0311487	0.0195231	0.649591	0	0
1169	MAT	12	AA113	N-acetyltaurine	Amino Acid	Methionine, Cysteine, SAM and Taurine Metabolism	zAA113	48187	LC/MS Neg		145	0.0296147	0.0166734	1.78	0.078	-0.0033436	0.0625729	0.0778334	0	0	145	0.0282926	0.0166979	1.69	0.092	-0.0047221	0.0613074	0.0924318	0	0	145	0.0286092	0.0167796	1.71	0.09	-0.0045691	0.0617876	0.0904444	0	0
1170	MAT	12	AA114	N-formylmethionine	Amino Acid	Methionine, Cysteine, SAM and Taurine Metabolism	zAA114	2829	LC/MS Neg		145	0.0229304	0.0175362	1.31	0.193	-0.0117332	0.057594	0.193105	0	0	145	0.0215921	0.0176039	1.23	0.222	-0.013214	0.0563982	0.222066	0	0	145	0.0218274	0.0176935	1.23	0.219	-0.0131581	0.0568129	0.219435	0	0
1171	MAT	12	AA115	N-methyltaurine	Amino Acid	Methionine, Cysteine, SAM and Taurine Metabolism	zAA115	42989	LC/MS Polar		70	0.0386124	0.0324338	1.19	0.238	-0.0261082	0.103333	0.23799	0	0	70	0.0335494	0.0339082	0.99	0.326	-0.0341901	0.101289	0.326185	0	0	70	0.0338723	0.0344793	0.98	0.33	-0.035029	0.102774	0.329662	0	0
1172	MAT	12	AA116	S-methylcysteine	Amino Acid	Methionine, Cysteine, SAM and Taurine Metabolism	zAA116	39592	LC/MS Neg		145	-0.0083547	0.0137065	-0.61	0.543	-0.0354483	0.0187388	0.543131	0	0	145	-0.0120464	0.0136777	-0.88	0.38	-0.0390897	0.0149969	0.379982	0	0	145	-0.0107579	0.0136174	-0.79	0.431	-0.0376837	0.0161678	0.430875	0	0
1173	MAT	12	AA117	S-methylcysteine sulfoxide	Amino Acid	Methionine, Cysteine, SAM and Taurine Metabolism	zAA117	43378	LC/MS Pos Early		145	-0.0124497	0.0191456	-0.65	0.517	-0.0502947	0.0253952	0.516563	0	0	145	-0.0172869	0.0188258	-0.92	0.36	-0.0545089	0.0199351	0.360076	0	0	145	-0.0166003	0.018898	-0.88	0.381	-0.0539675	0.0207669	0.381246	0	0
1174	MAT	12	AA118	S-methylmethionine	Amino Acid	Methionine, Cysteine, SAM and Taurine Metabolism	zAA118	38127	LC/MS Pos Early		107	0.0283975	0.0269485	1.05	0.294	-0.0250364	0.0818314	0.294407	0	0	107	0.0270508	0.0275892	0.98	0.329	-0.0276787	0.0817804	0.329189	0	0	107	0.0304758	0.0274647	1.11	0.27	-0.0240134	0.0849649	0.269818	0	0
1175	MAT	12	AA119	taurine	Amino Acid	Methionine, Cysteine, SAM and Taurine Metabolism	zAA119	2125	LC/MS Pos Early		145	0.017717	0.0175309	1.01	0.314	-0.0169361	0.0523702	0.313905	0	0	145	0.0178295	0.0178062	1	0.318	-0.0173766	0.0530356	0.318418	0	0	145	0.0191875	0.0177874	1.08	0.283	-0.0159836	0.0543586	0.282598	0	0
1176	MAT	12	AA120	1-carboxyethylphenylalanine	Amino Acid	Phenylalanine Metabolism	zAA120	62566	LC/MS Neg		145	0.00101	0.0160094	0.06	0.95	-0.0306356	0.0326557	0.949783	0	0	145	0.0019546	0.0162169	0.12	0.904	-0.0301091	0.0340183	0.904237	0	0	145	0.000535	0.0161669	0.03	0.974	-0.0314319	0.0325019	0.973649	0	0
1177	MAT	12	AA121	2-hydroxyphenylacetate	Amino Acid	Phenylalanine Metabolism	zAA121	1432	LC/MS Polar		142	0.0177352	0.0196173	0.9	0.368	-0.0210491	0.0565196	0.367515	0	0	142	0.0175117	0.0195529	0.9	0.372	-0.0211553	0.0561787	0.372044	0	0	142	0.0174925	0.0196572	0.89	0.375	-0.0213834	0.0563685	0.375114	0	0
1178	MAT	12	AA122	4-hydroxyphenylacetate	Amino Acid	Phenylalanine Metabolism	zAA122	541	LC/MS Neg		98	-0.0155465	0.0265918	-0.58	0.56	-0.0683308	0.0372377	0.560163	0	0	98	-0.0182949	0.0267718	-0.68	0.496	-0.071466	0.0348762	0.496094	0	0	98	-0.0180447	0.0267981	-0.67	0.502	-0.0712759	0.0351865	0.502426	0	0
1179	MAT	12	AA123	N-acetylphenylalanine	Amino Acid	Phenylalanine Metabolism	zAA123	33950	LC/MS Neg		145	0.0183419	0.0165724	1.11	0.27	-0.0144166	0.0511005	0.270249	0	0	145	0.0185889	0.0168645	1.1	0.272	-0.0147553	0.0519331	0.272258	0	0	145	0.0183805	0.0169509	1.08	0.28	-0.0151364	0.0518975	0.280103	0	0
1180	MAT	12	AA124	phenylacetate	Amino Acid	Phenylalanine Metabolism	zAA124	57745	LC/MS Neg		141	-0.0217453	0.0178622	-1.22	0.226	-0.0570621	0.0135715	0.225519	0	0	141	-0.0242342	0.0173259	-1.4	0.164	-0.0584996	0.0100312	0.164189	0	0	141	-0.0228945	0.0173145	-1.32	0.188	-0.0571396	0.0113506	0.18833	0	0
1181	MAT	12	AA125	phenylalanine	Amino Acid	Phenylalanine Metabolism	zAA125	64	LC/MS Pos Early		145	0.0073327	0.0174913	0.42	0.676	-0.0272421	0.0419075	0.675684	0	0	145	0.0051954	0.0174395	0.3	0.766	-0.0292857	0.0396765	0.766218	0	0	145	0.0054854	0.0175265	0.31	0.755	-0.0291697	0.0401406	0.754769	0	0
1182	MAT	12	AA126	phenyllactate (PLA)	Amino Acid	Phenylalanine Metabolism	zAA126	22130	LC/MS Neg		145	-0.0016931	0.019461	-0.09	0.931	-0.0401616	0.0367753	0.930793	0	0	145	-0.0033585	0.019719	-0.17	0.865	-0.0423465	0.0356296	0.86501	0	0	145	0.0004866	0.0189906	0.03	0.98	-0.0370636	0.0380369	0.979594	0	0
1183	MAT	12	AA127	phenylpyruvate	Amino Acid	Phenylalanine Metabolism	zAA127	566	LC/MS Neg		144	-0.0409669	0.019113	-2.14	0.034	-0.0787496	-0.0031842	0.0337841	0	0	144	-0.0380224	0.0192625	-1.97	0.05	-0.0761103	6.55e-05	0.0503896	0	0	144	-0.0373196	0.0193433	-1.93	0.056	-0.0755697	0.0009305	0.0557578	0	0
1184	MAT	12	AA128	(N(1) + N(8))-acetylspermidine	Amino Acid	Polyamine Metabolism	zAA128	57814	LC/MS Pos Early		145	0.0181467	0.0175448	1.03	0.303	-0.016534	0.0528273	0.30274	0	0	145	0.0149754	0.017516	0.85	0.394	-0.0196568	0.0496076	0.394046	0	0	145	0.0160464	0.0175372	0.91	0.362	-0.01863	0.0507227	0.361792	0	0
1185	MAT	12	AA129	4-acetamidobutanoate	Amino Acid	Polyamine Metabolism	zAA129	1558	LC/MS Pos Early		143	0.0019527	0.012901	0.15	0.88	-0.0235517	0.0274571	0.879908	0	0	143	0.000505	0.0130656	0.04	0.969	-0.0253312	0.0263412	0.969224	0	0	143	-0.0006123	0.0131089	-0.05	0.963	-0.0265359	0.0253114	0.962814	0	0
1186	MAT	12	AA130	5-methylthioadenosine (MTA)	Amino Acid	Polyamine Metabolism	zAA130	1419	LC/MS Pos Early		145	0.0138976	0.0183452	0.76	0.45	-0.0223651	0.0501603	0.44996	0	0	145	0.0122023	0.0184144	0.66	0.509	-0.0242062	0.0486109	0.508651	0	0	145	0.0136899	0.0183806	0.74	0.458	-0.0226542	0.050034	0.457658	0	0
1187	MAT	12	AA131	acisoga	Amino Acid	Polyamine Metabolism	zAA131	43258	LC/MS Neg		111	-0.0068376	0.023328	-0.29	0.77	-0.0530729	0.0393977	0.769997	0	0	111	-0.0100536	0.0232178	-0.43	0.666	-0.0560902	0.035983	0.665894	0	0	111	-0.0088366	0.0232174	-0.38	0.704	-0.0548775	0.0372044	0.704275	0	0
1188	MAT	12	AA132	N-acetyl-isoputreanine*	Amino Acid	Polyamine Metabolism	zAA132	62309	LC/MS Pos Early		144	0.0011663	0.0104054	0.11	0.911	-0.0194032	0.0217357	0.910914	0	0	144	0.0005506	0.0103856	0.05	0.958	-0.0199849	0.0210861	0.957799	0	0	144	0.00115	0.0104407	0.11	0.912	-0.0194957	0.0217958	0.912452	0	0
1189	MAT	12	AA133	N-acetylputrescine	Amino Acid	Polyamine Metabolism	zAA133	37496	LC/MS Pos Early		144	0.0078799	0.0096088	0.82	0.414	-0.0111149	0.0268748	0.413548	0	0	144	0.0061546	0.0096417	0.64	0.524	-0.0129101	0.0252192	0.52432	0	0	144	0.0060352	0.0097092	0.62	0.535	-0.0131641	0.0252344	0.535243	0	0
1190	MAT	12	AA134	spermidine	Amino Acid	Polyamine Metabolism	zAA134	485	LC/MS Pos Early		138	0.0037473	0.0193942	0.19	0.847	-0.034606	0.0421005	0.847077	0	0	138	0.0052547	0.0191526	0.27	0.784	-0.032631	0.0431405	0.784236	0	0	138	0.0047669	0.01923	0.25	0.805	-0.0332746	0.0428084	0.804609	0	0
1191	MAT	12	AA135	3-indoxyl sulfate	Amino Acid	Tryptophan Metabolism	zAA135	27672	LC/MS Neg		145	-0.0003971	0.0194164	-0.02	0.984	-0.0387774	0.0379832	0.983711	0	0	145	-0.001925	0.0196596	-0.1	0.922	-0.0407956	0.0369456	0.922141	0	0	145	-0.0012743	0.0197401	-0.06	0.949	-0.0403065	0.0377578	0.948621	0	0
1192	MAT	12	AA136	5-hydroxyindoleacetate	Amino Acid	Tryptophan Metabolism	zAA136	437	LC/MS Neg		108	-0.0117703	0.0203348	-0.58	0.564	-0.0520861	0.0285455	0.563936	0	0	108	-0.0114886	0.0201601	-0.57	0.57	-0.051476	0.0284988	0.570019	0	0	108	-0.0128767	0.0201193	-0.64	0.524	-0.052788	0.0270346	0.523609	0	0
1193	MAT	12	AA137	6-bromotryptophan	Amino Acid	Tryptophan Metabolism	zAA137	62503	LC/MS Neg		144	-0.0231294	0.0169292	-1.37	0.174	-0.0565952	0.0103363	0.174021	0	0	144	-0.0275538	0.016125	-1.71	0.09	-0.0594378	0.0043302	0.0897427	0	0	144	-0.0273023	0.0162063	-1.68	0.094	-0.0593493	0.0047446	0.0943291	0	0
1194	MAT	12	AA138	8-methoxykynurenate	Amino Acid	Tryptophan Metabolism	zAA138	62955	LC/MS Pos Early		131	0.0429567	0.0153267	2.8	0.006	0.0126324	0.073281	0.00584959	0	0	131	0.0419301	0.0151078	2.78	0.006	0.01203	0.0718302	0.00636074	0	0	131	0.0395919	0.0151328	2.62	0.01	0.0096399	0.0695439	0.00999333	0	0
1195	MAT	12	AA139	anthranilate	Amino Acid	Tryptophan Metabolism	zAA139	4970	LC/MS Pos Early		104	0.0016056	0.0205208	0.08	0.938	-0.0390973	0.0423086	0.937787	0	0	104	-0.003425	0.0205269	-0.17	0.868	-0.0441599	0.0373099	0.867828	0	0	104	0.0034925	0.0205717	0.17	0.866	-0.0373365	0.0443216	0.865542	0	0
1196	MAT	12	AA140	C-glycosyltryptophan	Amino Acid	Tryptophan Metabolism	zAA140	48782	LC/MS Neg		145	0.0369446	0.0130338	2.83	0.005	0.0111808	0.0627084	0.00525427	0	0	145	0.0338439	0.0127533	2.65	0.009	0.0086283	0.0590595	0.00888827	0	0	145	0.0332682	0.0127924	2.6	0.01	0.0079737	0.0585627	0.0103194	0	0
1197	MAT	12	AA141	indole-3-carboxylate	Amino Acid	Tryptophan Metabolism	zAA141	38116	LC/MS Neg		124	-0.0031695	0.0185847	-0.17	0.865	-0.0399597	0.0336208	0.864866	0	0	124	-0.0065632	0.0184032	-0.36	0.722	-0.0430066	0.0298802	0.722004	0	0	124	-0.0049281	0.0186047	-0.26	0.792	-0.0417738	0.0319176	0.791563	0	0
1198	MAT	12	AA142	indoleacetate	Amino Acid	Tryptophan Metabolism	zAA142	27513	LC/MS Neg		145	-0.0087752	0.0201404	-0.44	0.664	-0.0485865	0.0310361	0.663709	0	0	145	-0.0066854	0.0203029	-0.33	0.742	-0.0468279	0.0334571	0.742437	0	0	145	-0.0050767	0.0202711	-0.25	0.803	-0.0451589	0.0350055	0.802621	0	0
1199	MAT	12	AA143	indolelactate	Amino Acid	Tryptophan Metabolism	zAA143	18349	LC/MS Neg		145	-0.0176009	0.0184814	-0.95	0.343	-0.054133	0.0189311	0.342522	0	0	145	-0.0185763	0.0187885	-0.99	0.325	-0.0557246	0.018572	0.324526	0	0	145	-0.0161823	0.0185532	-0.87	0.385	-0.0528676	0.0205031	0.38461	0	0
1200	MAT	12	AA144	indolepropionate	Amino Acid	Tryptophan Metabolism	zAA144	32405	LC/MS Neg		144	-0.036026	0.0210874	-1.71	0.09	-0.0777117	0.0056598	0.0897444	0	0	144	-0.0353917	0.0212467	-1.67	0.098	-0.0774029	0.0066195	0.0980318	0	0	144	-0.0353645	0.0213623	-1.66	0.1	-0.0776069	0.006878	0.100119	0	0
1201	MAT	12	AA145	kynurenate	Amino Acid	Tryptophan Metabolism	zAA145	1417	LC/MS Neg		145	0.0082231	0.0206506	0.4	0.691	-0.0325967	0.0490429	0.691074	0	0	145	0.0048016	0.0206556	0.23	0.817	-0.0360381	0.0456414	0.816521	0	0	145	0.0052785	0.0207528	0.25	0.8	-0.0357561	0.046313	0.799604	0	0
1202	MAT	12	AA146	kynurenine	Amino Acid	Tryptophan Metabolism	zAA146	15140	LC/MS Pos Early		145	-0.0003539	0.0212946	-0.02	0.987	-0.0424468	0.0417389	0.986762	0	0	145	-0.0028675	0.0209611	-0.14	0.891	-0.0443114	0.0385764	0.891385	0	0	145	-0.0027342	0.021071	-0.13	0.897	-0.044398	0.0389295	0.896943	0	0
1203	MAT	12	AA147	N-acetyltryptophan	Amino Acid	Tryptophan Metabolism	zAA147	33959	LC/MS Neg		141	-0.0018213	0.017048	-0.11	0.915	-0.0355282	0.0318856	0.915074	0	0	141	-0.0021748	0.0172952	-0.13	0.9	-0.0363793	0.0320297	0.900119	0	0	141	-0.0012868	0.0173322	-0.07	0.941	-0.0355668	0.0329933	0.940928	0	0
1204	MAT	12	AA148	N-formylanthranilic acid	Amino Acid	Tryptophan Metabolism	zAA148	43549	LC/MS Neg		138	-0.0271499	0.019905	-1.36	0.175	-0.0665133	0.0122136	0.17483	0	0	138	-0.0306908	0.019636	-1.56	0.12	-0.0695328	0.0081512	0.120451	0	0	138	-0.0309319	0.0197214	-1.57	0.119	-0.0699456	0.0080817	0.11919	0	0
1205	MAT	12	AA149	picolinate	Amino Acid	Tryptophan Metabolism	zAA149	1512	LC/MS Pos Early		136	-0.0200058	0.008294	-2.41	0.017	-0.0364099	-0.0036017	0.0172158	0	0	136	-0.0198145	0.0081172	-2.44	0.016	-0.0358734	-0.0037556	0.0159902	0	0	136	-0.0196428	0.0081562	-2.41	0.017	-0.03578	-0.0035055	0.0174399	0	0
1206	MAT	12	AA150	serotonin	Amino Acid	Tryptophan Metabolism	zAA150	2342	LC/MS Pos Early		144	-0.0568566	0.0211385	-2.69	0.008	-0.0986435	-0.0150698	0.00800834	0	0	144	-0.0538839	0.0211997	-2.54	0.012	-0.0958021	-0.0119657	0.0121353	0	0	144	-0.0528886	0.0213248	-2.48	0.014	-0.0950571	-0.0107202	0.0143451	0	0
1207	MAT	12	AA151	tryptophan	Amino Acid	Tryptophan Metabolism	zAA151	54	LC/MS Pos Early		145	-0.0448924	0.0184187	-2.44	0.016	-0.0813005	-0.0084843	0.016024	0	0	145	-0.0462577	0.0182845	-2.53	0.013	-0.0824094	-0.0101061	0.0125251	0	0	145	-0.0449867	0.0182848	-2.46	0.015	-0.0811413	-0.0088321	0.015116	0	0
1208	MAT	12	AA152	tryptophan betaine	Amino Acid	Tryptophan Metabolism	zAA152	37097	LC/MS Pos Early		145	-0.0125698	0.019817	-0.63	0.527	-0.051742	0.0266024	0.526904	0	0	145	-0.0169292	0.0190605	-0.89	0.376	-0.0546152	0.0207567	0.375975	0	0	145	-0.0145398	0.0188327	-0.77	0.441	-0.0517777	0.0226982	0.441406	0	0
1209	MAT	12	AA153	xanthurenate	Amino Acid	Tryptophan Metabolism	zAA153	15679	LC/MS Neg		125	-0.030649	0.0219349	-1.4	0.165	-0.0740678	0.0127698	0.164847	0	0	125	-0.0320188	0.0223219	-1.43	0.154	-0.0762183	0.0121808	0.154077	0	0	125	-0.0305945	0.0225293	-1.36	0.177	-0.0752086	0.0140196	0.177059	0	0
1210	MAT	12	AA154	1-carboxyethyltyrosine	Amino Acid	Tyrosine Metabolism	zAA154	62564	LC/MS Neg		65	0.0065203	0.0191784	0.34	0.735	-0.0318046	0.0448452	0.735	0	0	65	0.0077061	0.0195535	0.39	0.695	-0.0314204	0.0468326	0.694926	0	0	65	0.006031	0.0197729	0.31	0.761	-0.0335488	0.0456108	0.761449	0	0
1211	MAT	12	AA155	3-(4-hydroxyphenyl)lactate	Amino Acid	Tyrosine Metabolism	zAA155	32197	LC/MS Neg		145	-0.0163597	0.0190861	-0.86	0.393	-0.0540871	0.0213677	0.392796	0	0	145	-0.0147699	0.0188581	-0.78	0.435	-0.0520556	0.0225159	0.434835	0	0	145	-0.0131889	0.0188131	-0.7	0.484	-0.050388	0.0240103	0.484453	0	0
1212	MAT	12	AA156	3-methoxytyramine sulfate	Amino Acid	Tyrosine Metabolism	zAA156	44618	LC/MS Neg		66	-0.015241	0.0213148	-0.72	0.477	-0.0578222	0.0273402	0.477183	0	0	66	-0.0166285	0.0210838	-0.79	0.433	-0.0588024	0.0255454	0.433402	0	0	66	-0.0179854	0.0205753	-0.87	0.386	-0.0591564	0.0231856	0.385593	0	0
1213	MAT	12	AA157	3-methoxytyrosine	Amino Acid	Tyrosine Metabolism	zAA157	12017	LC/MS Pos Early		144	0.0006241	0.0039962	0.16	0.876	-0.0072756	0.0085237	0.876127	0	0	144	5.47e-05	0.0040418	0.01	0.989	-0.0079373	0.0080466	0.989228	0	0	144	-1.01e-05	0.0040699	0	0.998	-0.008058	0.0080379	0.99803	0	0
1214	MAT	12	AA158	4-hydroxyphenylpyruvate	Amino Acid	Tyrosine Metabolism	zAA158	1669	LC/MS Neg		144	-0.0159874	0.0198578	-0.81	0.422	-0.0552426	0.0232678	0.422113	0	0	144	-0.0147981	0.0201023	-0.74	0.463	-0.0545464	0.0249502	0.462895	0	0	144	-0.016061	0.0201348	-0.8	0.426	-0.0558762	0.0237542	0.42644	0	0
1215	MAT	12	AA159	4-methoxyphenol sulfate	Amino Acid	Tyrosine Metabolism	zAA159	48457	LC/MS Neg		112	-0.0485839	0.0206715	-2.35	0.021	-0.08955	-0.0076177	0.0205419	0	0	112	-0.0476347	0.0207397	-2.3	0.024	-0.0887531	-0.0065162	0.0235965	0	0	112	-0.0443403	0.0209059	-2.12	0.036	-0.0857929	-0.0028877	0.0362809	0	0
1216	MAT	12	AA160	dopamine 3-O-sulfate	Amino Acid	Tyrosine Metabolism	zAA160	48407	LC/MS Neg		145	-0.0029185	0.0189989	-0.15	0.878	-0.0404735	0.0346364	0.878129	0	0	145	-0.0049743	0.019185	-0.26	0.796	-0.0429064	0.0329578	0.795802	0	0	145	-0.0064783	0.0191577	-0.34	0.736	-0.044359	0.0314024	0.735759	0	0
1217	MAT	12	AA161	dopamine 4-sulfate	Amino Acid	Tyrosine Metabolism	zAA161	48406	LC/MS Neg		102	0.0035949	0.0278307	0.13	0.897	-0.0516205	0.0588102	0.897484	0	0	102	0.0004695	0.0294183	0.02	0.987	-0.0579254	0.0588643	0.987301	0	0	102	-0.0040711	0.0295126	-0.14	0.891	-0.062661	0.0545187	0.890576	0	0
1218	MAT	12	AA162	gentisate	Amino Acid	Tyrosine Metabolism	zAA162	18280	LC/MS Neg		123	-0.0457988	0.0220541	-2.08	0.04	-0.0894607	-0.0021369	0.0399497	0	0	123	-0.0423672	0.0222701	-1.9	0.06	-0.0864719	0.0017376	0.0595737	0	0	123	-0.0424509	0.0222523	-1.91	0.059	-0.0865244	0.0016225	0.0589009	0	0
1219	MAT	12	AA163	homovanillate (HVA)	Amino Acid	Tyrosine Metabolism	zAA163	1101	LC/MS Neg		75	0.009358	0.0374627	0.25	0.803	-0.0653051	0.0840211	0.803447	0	0	75	0.011549	0.0381972	0.3	0.763	-0.0646524	0.0877504	0.763294	0	0	75	0.0124784	0.0384596	0.32	0.747	-0.0642666	0.0892234	0.746589	0	0
1220	MAT	12	AA164	N-acetyltyrosine	Amino Acid	Tyrosine Metabolism	zAA164	32390	LC/MS Neg		105	0.0053324	0.0243143	0.22	0.827	-0.0428892	0.053554	0.826842	0	0	105	0.0112036	0.0242039	0.46	0.644	-0.0368221	0.0592294	0.644463	0	0	105	0.0110169	0.024334	0.45	0.652	-0.037273	0.0593069	0.651737	0	0
1221	MAT	12	AA165	N-formylphenylalanine	Amino Acid	Tyrosine Metabolism	zAA165	48433	LC/MS Neg		141	-0.0108736	0.0176967	-0.61	0.54	-0.0458631	0.024116	0.539929	0	0	141	-0.0134809	0.0179497	-0.75	0.454	-0.0489799	0.022018	0.453935	0	0	141	-0.0132095	0.0180357	-0.73	0.465	-0.048881	0.0224619	0.465197	0	0
1222	MAT	12	AA166	p-cresol glucuronide*	Amino Acid	Tyrosine Metabolism	zAA166	48841	LC/MS Neg		140	0.0194408	0.0167505	1.16	0.248	-0.01368	0.0525617	0.247804	0	0	140	0.0169228	0.0168766	1	0.318	-0.0164563	0.0503018	0.317796	0	0	140	0.0161788	0.0169428	0.95	0.341	-0.0173333	0.049691	0.341355	0	0
1223	MAT	12	AA167	phenol sulfate	Amino Acid	Tyrosine Metabolism	zAA167	32553	LC/MS Neg		145	-0.0065297	0.022445	-0.29	0.772	-0.0508966	0.0378371	0.771532	0	0	145	-0.009134	0.022535	-0.41	0.686	-0.0536896	0.0354216	0.685862	0	0	145	-0.0097575	0.0226353	-0.43	0.667	-0.0545143	0.0349993	0.667087	0	0
1224	MAT	12	AA168	thyroxine	Amino Acid	Tyrosine Metabolism	zAA168	2761	LC/MS Neg		144	0.017221	0.0152904	1.13	0.262	-0.0130053	0.0474473	0.261955	0	0	144	0.0156095	0.0153318	1.02	0.31	-0.0147061	0.0459251	0.310407	0	0	144	0.0148447	0.0153569	0.97	0.335	-0.0155225	0.0452119	0.335423	0	0
1225	MAT	12	AA169	tyramine O-sulfate	Amino Acid	Tyrosine Metabolism	zAA169	48408	LC/MS Neg		131	-0.0099864	0.0121487	-0.82	0.413	-0.0340229	0.0140502	0.412589	0	0	131	-0.0122503	0.0121839	-1.01	0.317	-0.0363637	0.011863	0.31662	0	0	131	-0.0124374	0.0122688	-1.01	0.313	-0.0367208	0.0118461	0.312682	0	0
1226	MAT	12	AA170	tyrosine	Amino Acid	Tyrosine Metabolism	zAA170	1299	LC/MS Pos Early		144	-0.0220879	0.0207257	-1.07	0.288	-0.0630588	0.0188829	0.288356	0	0	144	-0.0242296	0.020511	-1.18	0.24	-0.064786	0.0163268	0.239516	0	0	144	-0.0240154	0.020655	-1.16	0.247	-0.0648591	0.0168284	0.246976	0	0
1227	MAT	12	AA171	vanillactate	Amino Acid	Tyrosine Metabolism	zAA171	54910	LC/MS Neg		106	0.0386541	0.021074	1.83	0.069	-0.0031364	0.0804446	0.0694821	0	0	106	0.0389513	0.0207464	1.88	0.063	-0.0022089	0.0801116	0.0633642	0	0	106	0.0379498	0.0207036	1.83	0.07	-0.0031307	0.0790303	0.0698077	0	0
1228	MAT	12	AA172	vanillic alcohol sulfate	Amino Acid	Tyrosine Metabolism	zAA172	48733	LC/MS Neg		83	0.0312463	0.0348936	0.9	0.373	-0.038181	0.100674	0.373187	0	0	83	0.0226838	0.0349518	0.65	0.518	-0.0469142	0.0922817	0.518268	0	0	83	0.0217178	0.0346845	0.63	0.533	-0.0473624	0.090798	0.533091	0	0
1229	MAT	12	AA173	vanillylmandelate (VMA)	Amino Acid	Tyrosine Metabolism	zAA173	1567	LC/MS Neg		145	-0.0194818	0.0161703	-1.2	0.23	-0.0514456	0.012482	0.230276	0	0	145	-0.0215716	0.0159179	-1.36	0.178	-0.053044	0.0099009	0.177558	0	0	145	-0.0214578	0.0160011	-1.34	0.182	-0.0530968	0.0101812	0.182116	0	0
1230	MAT	12	AA174	2-oxoarginine*	Amino Acid	Urea cycle; Arginine and Proline Metabolism	zAA174	55072	LC/MS Pos Early		145	-0.0085353	0.0182639	-0.47	0.641	-0.0446374	0.0275668	0.640975	0	0	145	-0.0081545	0.0180542	-0.45	0.652	-0.0438508	0.0275417	0.65221	0	0	145	-0.00801	0.0181483	-0.44	0.66	-0.0438947	0.0278748	0.659642	0	0
1231	MAT	12	AA175	3-amino-2-piperidone	Amino Acid	Urea cycle; Arginine and Proline Metabolism	zAA175	62853	LC/MS Pos Early		145	0.0043838	0.0125393	0.35	0.727	-0.0204025	0.0291702	0.727147	0	0	145	0.0022036	0.0125887	0.18	0.861	-0.0226865	0.0270937	0.8613	0	0	145	0.002886	0.0126149	0.23	0.819	-0.0220575	0.0278296	0.81938	0	0
1232	MAT	12	AA176	argininate*	Amino Acid	Urea cycle; Arginine and Proline Metabolism	zAA176	57461	LC/MS Pos Early		142	0.0101884	0.0203449	0.5	0.617	-0.0300346	0.0504114	0.61731	0	0	142	0.0092245	0.0199438	0.46	0.644	-0.0302156	0.0486645	0.644445	0	0	142	0.0116649	0.0197954	0.59	0.557	-0.0274843	0.0508141	0.556662	0	0
1233	MAT	12	AA177	arginine	Amino Acid	Urea cycle; Arginine and Proline Metabolism	zAA177	1638	LC/MS Pos Early		145	0.0136612	0.0144943	0.94	0.348	-0.0149897	0.042312	0.347517	0	0	145	0.0125017	0.0143175	0.87	0.384	-0.0158065	0.04081	0.384071	0	0	145	0.0130124	0.0143733	0.91	0.367	-0.0154081	0.0414329	0.366877	0	0
1234	MAT	12	AA178	citrulline	Amino Acid	Urea cycle; Arginine and Proline Metabolism	zAA178	2132	LC/MS Pos Early		145	-0.0112059	0.0179926	-0.62	0.534	-0.0467717	0.02436	0.534406	0	0	145	-0.0106761	0.0182279	-0.59	0.559	-0.0467158	0.0253636	0.559026	0	0	145	-0.0108462	0.0183225	-0.59	0.555	-0.0470753	0.0253829	0.554845	0	0
1235	MAT	12	AA179	dimethylarginine (SDMA + ADMA)	Amino Acid	Urea cycle; Arginine and Proline Metabolism	zAA179	36808	LC/MS Pos Early		145	0.0200608	0.0128175	1.57	0.12	-0.0052754	0.0453971	0.119767	0	0	145	0.017341	0.0128259	1.35	0.179	-0.0080182	0.0427001	0.178564	0	0	145	0.0169122	0.0128781	1.31	0.191	-0.0085518	0.0423762	0.191278	0	0
1236	MAT	12	AA180	homoarginine	Amino Acid	Urea cycle; Arginine and Proline Metabolism	zAA180	22137	LC/MS Pos Early		145	-0.0062358	0.0131795	-0.47	0.637	-0.0322875	0.0198159	0.636832	0	0	145	-0.0043199	0.0129518	-0.33	0.739	-0.029928	0.0212881	0.73923	0	0	145	-0.0041924	0.0130189	-0.32	0.748	-0.0299347	0.0215499	0.747922	0	0
1237	MAT	12	AA181	homocitrulline	Amino Acid	Urea cycle; Arginine and Proline Metabolism	zAA181	22138	LC/MS Pos Early		135	0.001042	0.0179346	0.06	0.954	-0.0344319	0.0365158	0.953758	0	0	135	0.0015332	0.0182806	0.08	0.933	-0.0346354	0.0377018	0.93329	0	0	135	0.0011977	0.0183558	0.07	0.948	-0.0351223	0.0375178	0.948076	0	0
1238	MAT	12	AA182	N,N,N-trimethyl-alanylproline betaine (TMAP)	Amino Acid	Urea cycle; Arginine and Proline Metabolism	zAA182	62947	LC/MS Pos Early		145	0.0239008	0.0223826	1.07	0.287	-0.0203427	0.0681443	0.287397	0	0	145	0.0195623	0.0222012	0.88	0.38	-0.0243335	0.0634581	0.379766	0	0	145	0.0205079	0.0222747	0.92	0.359	-0.023536	0.0645518	0.358825	0	0
1246	MAT	12	AA190	N2,N5-diacetylornithine	Amino Acid	Urea cycle; Arginine and Proline Metabolism	zAA190	43591	LC/MS Neg		57	0.0411702	0.0543102	0.76	0.452	-0.0676699	0.15001	0.451654	0	0	57	0.063129	0.0575676	1.1	0.278	-0.0524429	0.178701	0.277965	0	0	57	0.0429428	0.0572331	0.75	0.457	-0.0720133	0.157899	0.456582	0	0
1239	MAT	12	AA183	N-acetylarginine	Amino Acid	Urea cycle; Arginine and Proline Metabolism	zAA183	33953	LC/MS Pos Early		145	-0.0043117	0.0193997	-0.22	0.824	-0.0426589	0.0340356	0.824433	0	0	145	-0.0050382	0.0194318	-0.26	0.796	-0.0434583	0.033382	0.795808	0	0	145	-0.0065177	0.0194117	-0.34	0.738	-0.0449005	0.031865	0.737559	0	0
1240	MAT	12	AA184	N-acetylcitrulline	Amino Acid	Urea cycle; Arginine and Proline Metabolism	zAA184	48434	LC/MS Neg		74	-0.0078056	0.0167644	-0.47	0.643	-0.0412249	0.0256137	0.642902	0	0	74	-0.0084853	0.0167391	-0.51	0.614	-0.0418876	0.024917	0.613854	0	0	74	-0.0054076	0.0157333	-0.34	0.732	-0.0368114	0.0259961	0.732145	0	0
1241	MAT	12	AA185	N-acetylproline	Amino Acid	Urea cycle; Arginine and Proline Metabolism	zAA185	34387	LC/MS Pos Early		142	-0.0012368	0.0205218	-0.06	0.952	-0.0418096	0.0393359	0.952027	0	0	142	-0.0044984	0.020565	-0.22	0.827	-0.045167	0.0361701	0.827179	0	0	142	-0.0050406	0.0206341	-0.24	0.807	-0.0458485	0.0357673	0.80738	0	0
1242	MAT	12	AA186	N-alpha-acetylornithine	Amino Acid	Urea cycle; Arginine and Proline Metabolism	zAA186	32984	LC/MS Pos Early		115	0.0049882	0.0204629	0.24	0.808	-0.0355525	0.0455289	0.807853	0	0	115	0.0032675	0.0199694	0.16	0.87	-0.0363113	0.0428463	0.870331	0	0	115	0.0035176	0.0200546	0.18	0.861	-0.036234	0.0432693	0.861092	0	0
1243	MAT	12	AA187	N-delta-acetylornithine	Amino Acid	Urea cycle; Arginine and Proline Metabolism	zAA187	43249	LC/MS Neg		145	-0.0033745	0.0254935	-0.13	0.895	-0.0537672	0.0470183	0.894881	0	0	145	-0.006242	0.0245565	-0.25	0.8	-0.0547945	0.0423106	0.799727	0	0	145	-0.0065541	0.024682	-0.27	0.791	-0.0553578	0.0422496	0.790989	0	0
1244	MAT	12	AA188	N-methylhydroxyproline**	Amino Acid	Urea cycle; Arginine and Proline Metabolism	zAA188	62068	LC/MS Pos Early		135	0.0102305	0.0106541	0.96	0.339	-0.010843	0.031304	0.338677	0	0	135	0.0090295	0.0107792	0.84	0.404	-0.0122975	0.0303565	0.403763	0	0	135	0.00901	0.0108203	0.83	0.407	-0.0123998	0.0304197	0.406569	0	0
1245	MAT	12	AA189	N-methylproline	Amino Acid	Urea cycle; Arginine and Proline Metabolism	zAA189	37431	LC/MS Pos Early		144	0.0095978	0.0195237	0.49	0.624	-0.0289968	0.0481924	0.623764	0	0	144	0.0090935	0.0194557	0.47	0.641	-0.0293764	0.0475634	0.640957	0	0	144	0.0088425	0.0195589	0.45	0.652	-0.0298339	0.0475189	0.651915	0	0
1247	MAT	12	AA191	ornithine	Amino Acid	Urea cycle; Arginine and Proline Metabolism	zAA191	1493	LC/MS Pos Early		145	0.0075538	0.0185063	0.41	0.684	-0.0290274	0.0441349	0.683757	0	0	145	0.0058623	0.0187297	0.31	0.755	-0.0311696	0.0428942	0.754754	0	0	145	0.0063072	0.0188172	0.34	0.738	-0.0309	0.0435145	0.737994	0	0
1248	MAT	12	AA192	pro-hydroxy-pro	Amino Acid	Urea cycle; Arginine and Proline Metabolism	zAA192	35127	LC/MS Pos Early		145	-0.0005117	0.0062246	-0.08	0.935	-0.0128158	0.0117923	0.934594	0	0	145	-0.0010506	0.0061299	-0.17	0.864	-0.0131705	0.0110694	0.86417	0	0	145	-0.0009188	0.0061592	-0.15	0.882	-0.0130975	0.0112599	0.881629	0	0
1249	MAT	12	AA193	proline	Amino Acid	Urea cycle; Arginine and Proline Metabolism	zAA193	1898	LC/MS Pos Early		145	-0.0108669	0.019566	-0.56	0.579	-0.0495428	0.0278089	0.579489	0	0	145	-0.0121953	0.0198842	-0.61	0.541	-0.0515099	0.0271194	0.540671	0	0	145	-0.0114065	0.0199553	-0.57	0.569	-0.0508641	0.0280511	0.568521	0	0
1250	MAT	12	AA194	trans-4-hydroxyproline	Amino Acid	Urea cycle; Arginine and Proline Metabolism	zAA194	32306	LC/MS Pos Early		145	0.0123984	0.0128134	0.97	0.335	-0.0129297	0.0377266	0.33487	0	0	145	0.0114449	0.0129557	0.88	0.379	-0.0141708	0.0370606	0.378552	0	0	145	0.0115105	0.0130238	0.88	0.378	-0.0142416	0.0372625	0.37834	0	0
1251	MAT	12	AA195	urea	Amino Acid	Urea cycle; Arginine and Proline Metabolism	zAA195	1670	LC/MS Pos Early		145	0.0018493	0.0194331	0.1	0.924	-0.036564	0.0402626	0.92432	0	0	145	0.0004312	0.018935	0.02	0.982	-0.0370066	0.0378691	0.981863	0	0	145	0.0030732	0.01863	0.16	0.869	-0.033764	0.0399103	0.869219	0	0
1252	MAT	12	CARB1	N6-carboxymethyllysine	Carbohydrate	Advanced Glycation End-product	zCARB1	36713	LC/MS Pos Early		80	-0.0174046	0.0116934	-1.49	0.141	-0.0406844	0.0058751	0.140673	0	0	80	-0.0155023	0.0117129	-1.32	0.19	-0.0388408	0.0078361	0.189735	0	0	80	-0.0155463	0.0117907	-1.32	0.191	-0.039045	0.0079525	0.191449	0	0
1253	MAT	12	CARB2	erythronate*	Carbohydrate	Aminosugar Metabolism	zCARB2	42420	LC/MS Polar		145	0.0065553	0.0183272	0.36	0.721	-0.0296719	0.0427825	0.721108	0	0	145	0.0045538	0.0185247	0.25	0.806	-0.0320728	0.0411804	0.806182	0	0	145	0.0048085	0.0186188	0.26	0.797	-0.0320065	0.0416234	0.796592	0	0
1254	MAT	12	CARB3	glucuronate	Carbohydrate	Aminosugar Metabolism	zCARB3	15443	LC/MS Polar		145	0.0415564	0.0149205	2.79	0.006	0.0120631	0.0710497	0.00607504	0	0	145	0.0408721	0.0151407	2.7	0.008	0.0109362	0.070808	0.00780704	0	0	145	0.0407765	0.0152201	2.68	0.008	0.0106818	0.0708712	0.00827915	0	0
1255	MAT	12	CARB4	N-acetylglucosamine/N-acetylgalactosamine	Carbohydrate	Aminosugar Metabolism	zCARB4	46539	LC/MS Pos Early		145	0.0232561	0.010112	2.3	0.023	0.0032679	0.0432444	0.0229035	0	0	145	0.0225642	0.0101114	2.23	0.027	0.0025721	0.0425563	0.0272454	0	0	145	0.021377	0.0100122	2.14	0.035	0.0015799	0.0411741	0.0345189	0	0
1256	MAT	12	CARB5	N-acetylglucosaminylasparagine	Carbohydrate	Aminosugar Metabolism	zCARB5	48149	LC/MS Pos Early		76	-0.0004629	0.0237302	-0.02	0.984	-0.0477464	0.0468206	0.984488	0	0	76	-0.004986	0.024647	-0.2	0.84	-0.054143	0.0441709	0.840272	0	0	76	-0.0046594	0.024835	-0.19	0.852	-0.0542038	0.0448851	0.851731	0	0
1257	MAT	12	CARB6	N-acetylneuraminate	Carbohydrate	Aminosugar Metabolism	zCARB6	32377	LC/MS Pos Early		145	0.0096971	0.0099766	0.97	0.333	-0.0100237	0.0294178	0.332702	0	0	145	0.0100236	0.0099912	1	0.317	-0.0097306	0.0297779	0.317483	0	0	145	0.0102027	0.0100405	1.02	0.311	-0.0096504	0.0300557	0.311334	0	0
1258	MAT	12	CARB7	lactose	Carbohydrate	Disaccharides and Oligosaccharides	zCARB7	567	LC/MS Polar		101	-0.0042177	0.0081612	-0.52	0.606	-0.0204112	0.0119758	0.606448	0	0	101	-0.0058809	0.0083118	-0.71	0.481	-0.0223819	0.0106201	0.480962	0	0	101	-0.0063291	0.0083675	-0.76	0.451	-0.0229429	0.0102847	0.451305	0	0
1259	MAT	12	CARB8	sucrose	Carbohydrate	Disaccharides and Oligosaccharides	zCARB8	1519	LC/MS Polar		141	0.0016278	0.001489	1.09	0.276	-0.0013162	0.0045718	0.276182	0	0	141	0.0015232	0.0015134	1.01	0.316	-0.0014698	0.0045161	0.315992	0	0	141	0.0013596	0.0015009	0.91	0.367	-0.001609	0.0043282	0.366643	0	0
1260	MAT	12	CARB9	fructose	Carbohydrate	Fructose, Mannose and Galactose Metabolism	zCARB9	48195	LC/MS Polar		145	-0.02182	0.0200365	-1.09	0.278	-0.0614259	0.0177859	0.277979	0	0	145	-0.0209801	0.0200428	-1.05	0.297	-0.0606083	0.0186482	0.297027	0	0	145	-0.0253197	0.0190999	-1.33	0.187	-0.0630861	0.0124467	0.187149	0	0
1261	MAT	12	CARB10	galactonate	Carbohydrate	Fructose, Mannose and Galactose Metabolism	zCARB10	27719	LC/MS Polar		142	-0.007537	0.0189069	-0.4	0.691	-0.044917	0.029843	0.690767	0	0	142	-0.0094053	0.0186731	-0.5	0.615	-0.0463325	0.0275219	0.6153	0	0	142	-0.0106399	0.0187234	-0.57	0.571	-0.047669	0.0263893	0.5708	0	0
1262	MAT	12	CARB11	mannitol/sorbitol	Carbohydrate	Fructose, Mannose and Galactose Metabolism	zCARB11	46142	LC/MS Polar		145	-0.0018887	0.01158	-0.16	0.871	-0.0247788	0.0210014	0.87067	0	0	145	-0.0019842	0.0117003	-0.17	0.866	-0.0251177	0.0211494	0.865586	0	0	145	-0.0023764	0.0117478	-0.2	0.84	-0.0256054	0.0208526	0.839994	0	0
1263	MAT	12	CARB12	mannose	Carbohydrate	Fructose, Mannose and Galactose Metabolism	zCARB12	48153	LC/MS Polar		145	8.12e-05	0.018337	0	0.996	-0.0361653	0.0363278	0.996471	0	0	145	-0.0027605	0.0184581	-0.15	0.881	-0.0392554	0.0337344	0.881331	0	0	145	-0.0073302	0.017282	-0.42	0.672	-0.0415019	0.0268416	0.672116	0	0
1264	MAT	12	CARB13	maltose	Carbohydrate	Glycogen Metabolism	zCARB13	15586	LC/MS Polar		144	0.0233121	0.0122121	1.91	0.058	-0.000829	0.0474531	0.0582889	0	0	144	0.0227284	0.0124356	1.83	0.07	-0.0018606	0.0473174	0.0697565	0	0	144	0.0220052	0.0124735	1.76	0.08	-0.0026603	0.0466707	0.0799346	0	0
1265	MAT	12	CARB14	1,5-anhydroglucitol (1,5-AG)	Carbohydrate	Glycolysis, Gluconeogenesis, and Pyruvate Metabolism	zCARB14	20675	LC/MS Neg		145	0.0227661	0.0197866	1.15	0.252	-0.016346	0.0618781	0.251825	0	0	145	0.0204102	0.0198719	1.03	0.306	-0.0188801	0.0597006	0.306163	0	0	145	0.025335	0.0186028	1.36	0.175	-0.0114484	0.0621184	0.175452	0	0
1266	MAT	12	CARB15	glucose	Carbohydrate	Glycolysis, Gluconeogenesis, and Pyruvate Metabolism	zCARB15	48152	LC/MS Polar		145	-0.0106927	0.0192427	-0.56	0.579	-0.0487296	0.0273441	0.579298	0	0	145	-0.0121889	0.0195407	-0.62	0.534	-0.0508242	0.0264464	0.5338	0	0	145	-0.0168856	0.0183757	-0.92	0.36	-0.0532199	0.0194487	0.359745	0	0
1267	MAT	12	CARB16	glycerate	Carbohydrate	Glycolysis, Gluconeogenesis, and Pyruvate Metabolism	zCARB16	1572	LC/MS Polar		145	-0.0071613	0.0177218	-0.4	0.687	-0.0421918	0.0278692	0.686745	0	0	145	-0.0086693	0.0180073	-0.48	0.631	-0.0442729	0.0269343	0.630965	0	0	145	-0.0085413	0.0181015	-0.47	0.638	-0.0443333	0.0272508	0.637776	0	0
1268	MAT	12	CARB17	lactate	Carbohydrate	Glycolysis, Gluconeogenesis, and Pyruvate Metabolism	zCARB17	527	LC/MS Polar		145	0.0093788	0.0160775	0.58	0.561	-0.0224016	0.0411592	0.560578	0	0	145	0.009673	0.0163228	0.59	0.554	-0.0226	0.041946	0.554406	0	0	145	0.0089516	0.0163743	0.55	0.585	-0.0234254	0.0413286	0.585477	0	0
1269	MAT	12	CARB18	pyruvate	Carbohydrate	Glycolysis, Gluconeogenesis, and Pyruvate Metabolism	zCARB18	48990	LC/MS Polar		145	0.0153723	0.0145349	1.06	0.292	-0.0133587	0.0441033	0.292016	0	0	145	0.0169903	0.0147753	1.15	0.252	-0.012223	0.0462037	0.252152	0	0	145	0.0167101	0.0148476	1.13	0.262	-0.012648	0.0460682	0.262354	0	0
1270	MAT	12	CARB19	arabinose	Carbohydrate	Pentose Metabolism	zCARB19	575	LC/MS Polar		133	-0.0438001	0.026472	-1.65	0.1	-0.0961681	0.0085678	0.100403	0	0	133	-0.0455621	0.0266691	-1.71	0.09	-0.0983354	0.0072112	0.0900008	0	0	133	-0.0484251	0.026783	-1.81	0.073	-0.101428	0.0045777	0.0729835	0	0
1271	MAT	12	CARB20	arabitol/xylitol	Carbohydrate	Pentose Metabolism	zCARB20	48885	LC/MS Polar		145	-0.0088021	0.032107	-0.27	0.784	-0.0722678	0.0546636	0.784366	0	0	145	-0.0127026	0.0324487	-0.39	0.696	-0.0768594	0.0514543	0.696052	0	0	145	-0.0131866	0.0326123	-0.4	0.687	-0.077671	0.0512979	0.686586	0	0
1272	MAT	12	CARB21	arabonate/xylonate	Carbohydrate	Pentose Metabolism	zCARB21	48255	LC/MS Polar		145	0.0101639	0.0164106	0.62	0.537	-0.0222747	0.0426026	0.53667	0	0	145	0.0088273	0.0166479	0.53	0.597	-0.0240886	0.0417432	0.596794	0	0	145	0.0060355	0.0162189	0.37	0.71	-0.0260342	0.0381052	0.71037	0	0
1273	MAT	12	CARB22	ribitol	Carbohydrate	Pentose Metabolism	zCARB22	15772	LC/MS Polar		145	0.001249	0.014048	0.09	0.929	-0.0265197	0.0290176	0.929279	0	0	145	0.0005227	0.0140352	0.04	0.97	-0.0272274	0.0282728	0.970346	0	0	145	-0.0009041	0.0139508	-0.06	0.948	-0.028489	0.0266809	0.948423	0	0
1274	MAT	12	CARB23	ribonate	Carbohydrate	Pentose Metabolism	zCARB23	27731	LC/MS Polar		125	-0.0339685	0.0210866	-1.61	0.11	-0.0757082	0.0077712	0.109764	0	0	125	-0.0428769	0.0206874	-2.07	0.04	-0.0838401	-0.0019137	0.0403682	0	0	125	-0.0426994	0.0202014	-2.11	0.037	-0.0827037	-0.0026951	0.0366485	0	0
1275	MAT	12	CARB24	ribulonate/xylulonate/lyxonate*	Carbohydrate	Pentose Metabolism	zCARB24	61858	LC/MS Polar		141	0.0087588	0.0216532	0.4	0.686	-0.0340534	0.051571	0.686462	0	0	141	0.0073437	0.0220698	0.33	0.74	-0.0363036	0.0509911	0.73984	0	0	141	0.0062904	0.0220779	0.28	0.776	-0.0373758	0.0499566	0.776145	0	0
1276	MAT	12	CARB25	sedoheptulose	Carbohydrate	Pentose Metabolism	zCARB25	53237	LC/MS Polar		122	0.0204933	0.0211502	0.97	0.335	-0.0213826	0.0623692	0.334523	0	0	122	0.0171928	0.0208298	0.83	0.411	-0.0240632	0.0584488	0.410842	0	0	122	0.0156779	0.0207255	0.76	0.451	-0.0253754	0.0567312	0.450924	0	0
1277	MAT	12	CARB26	xylose	Carbohydrate	Pentose Metabolism	zCARB26	15581	LC/MS Polar		131	0.0342012	0.0208881	1.64	0.104	-0.0071265	0.0755289	0.103995	0	0	131	0.0330134	0.0209239	1.58	0.117	-0.0083977	0.0744245	0.117143	0	0	131	0.0347359	0.0209918	1.65	0.101	-0.0068128	0.0762847	0.100508	0	0
1	MAT	12	CE1	CE(12:0)	Cholesterol Ester	CE Ester	zCE1	54493	DMS-MS	100010641	142	-0.0032618	0.0157007	-0.21	0.836	-0.0343029	0.0277794	0.835728	0	0	142	-0.0077532	0.0156496	-0.5	0.621	-0.0387012	0.0231948	0.621098	0	0	142	-0.0065647	0.0157449	-0.42	0.677	-0.0377032	0.0245739	0.677386	0	0
2	MAT	12	CE2	CE(14:0)	Cholesterol Ester	CE Ester	zCE2	53452	DMS-MS	100009600	145	0.0005334	0.0165017	0.03	0.974	-0.0320853	0.0331521	0.974259	0	0	145	-0.0028005	0.0165155	-0.17	0.866	-0.0354547	0.0298536	0.865594	0	0	145	-0.0024986	0.0165968	-0.15	0.881	-0.0353154	0.0303183	0.880554	0	0
3	MAT	12	CE3	CE(14:1)	Cholesterol Ester	CE Ester	zCE3	53453	DMS-MS	100009601	145	0.0111177	0.0157866	0.7	0.482	-0.0200875	0.0423229	0.482422	0	0	145	0.0086294	0.0159085	0.54	0.588	-0.0228246	0.0400835	0.588384	0	0	145	0.0079764	0.0159634	0.5	0.618	-0.0235882	0.039541	0.618105	0	0
4	MAT	12	CE4	CE(15:0)	Cholesterol Ester	CE Ester	zCE4	53454	DMS-MS	100009602	145	-0.0057816	0.0160867	-0.36	0.72	-0.0375801	0.0260169	0.719827	0	0	145	-0.0095148	0.0159884	-0.6	0.553	-0.0411266	0.0220971	0.552741	0	0	145	-0.0083559	0.0159813	-0.52	0.602	-0.0399557	0.023244	0.601914	0	0
5	MAT	12	CE5	CE(16:0)	Cholesterol Ester	CE Ester	zCE5	54315	DMS-MS	100010463	145	0.0115191	0.0143455	0.8	0.423	-0.0168375	0.0398756	0.42332	0	0	145	0.0083587	0.0142359	0.59	0.558	-0.0197882	0.0365055	0.558053	0	0	145	0.0091443	0.0142639	0.64	0.523	-0.0190597	0.0373484	0.522533	0	0
6	MAT	12	CE6	CE(16:1)	Cholesterol Ester	CE Ester	zCE6	54316	DMS-MS	100010464	145	0.0232584	0.0119486	1.95	0.054	-0.0003602	0.046877	0.0535499	0	0	145	0.0212077	0.0118837	1.78	0.077	-0.0022884	0.0447039	0.0765061	0	0	145	0.0206314	0.0119161	1.73	0.086	-0.0029303	0.044193	0.0856169	0	0
7	MAT	12	CE7	CE(17:0)	Cholesterol Ester	CE Ester	zCE7	54122	DMS-MS	100010270	145	0.0141548	0.0157101	0.9	0.369	-0.0168993	0.0452089	0.369104	0	0	145	0.0106525	0.0156437	0.68	0.497	-0.0202779	0.0415829	0.49704	0	0	145	0.0113001	0.0156972	0.72	0.473	-0.0197381	0.0423383	0.472817	0	0
8	MAT	12	CE8	CE(18:0)	Cholesterol Ester	CE Ester	zCE8	54123	DMS-MS	100010271	145	0.0156336	0.0160699	0.97	0.332	-0.0161316	0.0473988	0.33227	0	0	145	0.0120761	0.0159906	0.76	0.451	-0.0195402	0.0436924	0.451408	0	0	145	0.0129382	0.0160245	0.81	0.421	-0.0187471	0.0446235	0.420824	0	0
9	MAT	12	CE9	CE(18:1)	Cholesterol Ester	CE Ester	zCE9	54494	DMS-MS	100010642	145	0.013921	0.0130876	1.06	0.289	-0.0119491	0.0397911	0.289265	0	0	145	0.0115937	0.0131086	0.88	0.378	-0.0143243	0.0375116	0.377989	0	0	145	0.0121094	0.0131558	0.92	0.359	-0.0139036	0.0381223	0.358938	0	0
10	MAT	12	CE10	CE(18:2)	Cholesterol Ester	CE Ester	zCE10	53968	DMS-MS	100010116	145	0.0056527	0.0123648	0.46	0.648	-0.0187887	0.0300942	0.648248	0	0	145	0.0057941	0.0124828	0.46	0.643	-0.0188865	0.0304748	0.643252	0	0	145	0.005907	0.0125476	0.47	0.639	-0.0189034	0.0307175	0.63855	0	0
11	MAT	12	CE11	CE(18:3)	Cholesterol Ester	CE Ester	zCE11	53969	DMS-MS	100010117	145	0.0224715	0.0149946	1.5	0.136	-0.0071681	0.0521111	0.13617	0	0	145	0.020234	0.0149775	1.35	0.179	-0.0093793	0.0498473	0.178905	0	0	145	0.0195527	0.015023	1.3	0.195	-0.0101523	0.0492577	0.195249	0	0
12	MAT	12	CE12	CE(18:4)	Cholesterol Ester	CE Ester	zCE12	53623	DMS-MS	100009771	145	0.0327889	0.022101	1.48	0.14	-0.010898	0.0764758	0.140117	0	0	145	0.0307052	0.0219496	1.4	0.164	-0.012693	0.0741034	0.164071	0	0	145	0.0293599	0.0219757	1.34	0.184	-0.0140928	0.0728126	0.183744	0	0
13	MAT	12	CE13	CE(20:0)	Cholesterol Ester	CE Ester	zCE13	54317	DMS-MS	100010465	145	0.0034535	0.0040416	0.85	0.394	-0.0045354	0.0114425	0.394256	0	0	145	0.0029988	0.0041051	0.73	0.466	-0.0051177	0.0111152	0.466314	0	0	145	0.0031763	0.0041184	0.77	0.442	-0.004967	0.0113197	0.441874	0	0
14	MAT	12	CE14	CE(20:1)	Cholesterol Ester	CE Ester	zCE14	54318	DMS-MS	100010466	145	0.0110189	0.0164626	0.67	0.504	-0.0215226	0.0435605	0.504364	0	0	145	0.0087252	0.0166179	0.53	0.6	-0.0241312	0.0415817	0.600384	0	0	145	0.0095594	0.0166601	0.57	0.567	-0.0233827	0.0425014	0.567045	0	0
15	MAT	12	CE15	CE(20:2)	Cholesterol Ester	CE Ester	zCE15	53624	DMS-MS	100009772	145	0.0229621	0.0151713	1.51	0.132	-0.0070268	0.0529511	0.132353	0	0	145	0.0204405	0.0152971	1.34	0.184	-0.0098047	0.0506856	0.183658	0	0	145	0.021221	0.0153346	1.38	0.169	-0.0091002	0.0515422	0.168634	0	0
16	MAT	12	CE16	CE(20:3)	Cholesterol Ester	CE Ester	zCE16	54319	DMS-MS	100010467	145	0.027173	0.0159185	1.71	0.09	-0.004293	0.058639	0.0899908	0	0	145	0.0251881	0.0161226	1.56	0.12	-0.0066892	0.0570653	0.120495	0	0	145	0.0255944	0.0161967	1.58	0.116	-0.0064313	0.0576201	0.116344	0	0
17	MAT	12	CE17	CE(20:4)	Cholesterol Ester	CE Ester	zCE17	54495	DMS-MS	100010643	145	0.0271919	0.0158332	1.72	0.088	-0.0041056	0.0584893	0.0880724	0	0	145	0.0246954	0.0157825	1.56	0.12	-0.0065094	0.0559002	0.11992	0	0	145	0.0250661	0.0158564	1.58	0.116	-0.0062869	0.0564191	0.116209	0	0
18	MAT	12	CE18	CE(20:5)	Cholesterol Ester	CE Ester	zCE18	53795	DMS-MS	100009943	145	0.0255662	0.0190396	1.34	0.181	-0.0120691	0.0632016	0.181465	0	0	145	0.0202068	0.018719	1.08	0.282	-0.0168039	0.0572175	0.282242	0	0	145	0.0192782	0.0187677	1.03	0.306	-0.0178313	0.0563876	0.306124	0	0
19	MAT	12	CE19	CE(22:0)	Cholesterol Ester	CE Ester	zCE19	53625	DMS-MS	100009773	145	0.0334647	0.0215481	1.55	0.123	-0.0091293	0.0760587	0.122628	0	0	145	0.0284324	0.0213107	1.33	0.184	-0.0137026	0.0705674	0.184325	0	0	145	0.029162	0.0213961	1.36	0.175	-0.0131446	0.0714687	0.175115	0	0
20	MAT	12	CE20	CE(22:1)	Cholesterol Ester	CE Ester	zCE20	53796	DMS-MS	100009944	134	0.0131836	0.0103257	1.28	0.204	-0.0072416	0.0336087	0.203922	0	0	134	0.0135106	0.0104872	1.29	0.2	-0.0072402	0.0342614	0.19997	0	0	134	0.0139377	0.0105282	1.32	0.188	-0.0068957	0.0347711	0.187932	0	0
21	MAT	12	CE21	CE(22:2)	Cholesterol Ester	CE Ester	zCE21	53269	DMS-MS	100009417	133	0.005518	0.0051634	1.07	0.287	-0.0046964	0.0157325	0.287176	0	0	133	0.0052181	0.0052759	0.99	0.325	-0.005222	0.0156583	0.324525	0	0	133	0.0054409	0.0053153	1.02	0.308	-0.0050779	0.0159598	0.307971	0	0
22	MAT	12	CE22	CE(22:4)	Cholesterol Ester	CE Ester	zCE22	54124	DMS-MS	100010272	145	0.0154434	0.0175213	0.88	0.38	-0.0191909	0.0500777	0.379577	0	0	145	0.0137838	0.0176597	0.78	0.436	-0.0211325	0.0487	0.436411	0	0	145	0.0139596	0.0177511	0.79	0.433	-0.0211396	0.0490589	0.432975	0	0
23	MAT	12	CE23	CE(22:5)	Cholesterol Ester	CE Ester	zCE23	53797	DMS-MS	100009945	145	0.007054	0.0134625	0.52	0.601	-0.0195571	0.0336652	0.601104	0	0	145	0.0051284	0.0134054	0.38	0.703	-0.0213765	0.0316332	0.702632	0	0	145	0.0054311	0.0134688	0.4	0.687	-0.0212009	0.032063	0.6874	0	0
24	MAT	12	CE24	CE(22:6)	Cholesterol Ester	CE Ester	zCE24	53970	DMS-MS	100010118	145	0.0137862	0.0150638	0.92	0.362	-0.0159902	0.0435626	0.361633	0	0	145	0.0100087	0.0146673	0.68	0.496	-0.0189912	0.0390086	0.496135	0	0	145	0.0112536	0.0146295	0.77	0.443	-0.0176734	0.0401806	0.443066	0	0
25	MAT	12	CE25	CE(24:0)	Cholesterol Ester	CE Ester	zCE25	54125	DMS-MS	100010273	129	0.0166493	0.0156618	1.06	0.29	-0.0143427	0.0476413	0.289777	0	0	129	0.0110015	0.0153565	0.72	0.475	-0.0193957	0.0413986	0.475097	0	0	129	0.0140307	0.0153765	0.91	0.363	-0.0164087	0.0444701	0.363319	0	0
26	MAT	12	CE26	CE(24:1)	Cholesterol Ester	CE Ester	zCE26	54126	DMS-MS	100010274	145	0.0072579	0.0141061	0.51	0.608	-0.0206254	0.0351413	0.607679	0	0	145	0.0060088	0.0142096	0.42	0.673	-0.022086	0.0341037	0.673041	0	0	145	0.0066616	0.014252	0.47	0.641	-0.0215189	0.0348422	0.640938	0	0
1278	MAT	12	CVIT1	gulonate*	Cofactors and Vitamins	Ascorbate and Aldarate Metabolism	zCVIT1	46957	LC/MS Polar		144	0.015772	0.0172977	0.91	0.363	-0.0184224	0.0499663	0.363423	0	0	144	0.013492	0.0172863	0.78	0.436	-0.0206884	0.0476723	0.436434	0	0	144	0.0102606	0.0167299	0.61	0.541	-0.0228215	0.0433427	0.540688	0	0
1279	MAT	12	CVIT2	oxalate (ethanedioate)	Cofactors and Vitamins	Ascorbate and Aldarate Metabolism	zCVIT2	20694	LC/MS Neg		145	-0.0179362	0.0180642	-0.99	0.322	-0.0536435	0.0177711	0.322429	0	0	145	-0.0173187	0.0183841	-0.94	0.348	-0.0536673	0.0190299	0.347802	0	0	145	-0.0181192	0.0184433	-0.98	0.328	-0.0545872	0.0183488	0.327609	0	0
1280	MAT	12	CVIT3	threonate	Cofactors and Vitamins	Ascorbate and Aldarate Metabolism	zCVIT3	27738	LC/MS Polar		145	-0.0261239	0.0190586	-1.37	0.173	-0.0637969	0.011549	0.172611	0	0	145	-0.0267707	0.0193579	-1.38	0.169	-0.0650447	0.0115032	0.168902	0	0	145	-0.027141	0.0194525	-1.4	0.165	-0.0656044	0.0113225	0.165183	0	0
1281	MAT	12	CVIT4	bilirubin (E,E)*	Cofactors and Vitamins	Hemoglobin and Porphyrin Metabolism	zCVIT4	32586	LC/MS Pos Late		145	0.0106822	0.0197666	0.54	0.59	-0.0283903	0.0497547	0.58975	0	0	145	0.0081016	0.01952	0.42	0.679	-0.0304929	0.046696	0.678752	0	0	145	0.0073656	0.0195929	0.38	0.708	-0.0313756	0.0461068	0.707545	0	0
1282	MAT	12	CVIT5	bilirubin (Z,Z)	Cofactors and Vitamins	Hemoglobin and Porphyrin Metabolism	zCVIT5	43807	LC/MS Pos Late		145	-0.0341419	0.0188753	-1.81	0.073	-0.0714526	0.0031687	0.0725806	0	0	145	-0.0372743	0.0186516	-2	0.048	-0.0741518	-0.0003969	0.0476177	0	0	145	-0.0370787	0.0187479	-1.98	0.05	-0.0741489	-8.4e-06	0.0499488	0	0
1283	MAT	12	CVIT6	biliverdin	Cofactors and Vitamins	Hemoglobin and Porphyrin Metabolism	zCVIT6	2137	LC/MS Pos Late		145	-0.0104627	0.018365	-0.57	0.57	-0.0467647	0.0258393	0.56977	0	0	145	-0.0151615	0.0182281	-0.83	0.407	-0.0512017	0.0208787	0.406968	0	0	145	-0.0157676	0.0183025	-0.86	0.39	-0.0519572	0.020422	0.390456	0	0
1284	MAT	12	CVIT7	heme	Cofactors and Vitamins	Hemoglobin and Porphyrin Metabolism	zCVIT7	41754	LC/MS Pos Late		124	0.0150805	0.0165176	0.91	0.363	-0.0176177	0.0477787	0.363045	0	0	124	0.0146646	0.0166938	0.88	0.381	-0.0183936	0.0477228	0.381485	0	0	124	0.0151605	0.016759	0.9	0.368	-0.0180298	0.0483508	0.367525	0	0
1285	MAT	12	CVIT8	1-methylnicotinamide	Cofactors and Vitamins	Nicotinate and Nicotinamide Metabolism	zCVIT8	27665	LC/MS Pos Early		145	-0.0051272	0.0086328	-0.59	0.554	-0.0221917	0.0119373	0.553506	0	0	145	-0.0043836	0.0086225	-0.51	0.612	-0.0214317	0.0126645	0.611985	0	0	145	-0.0048535	0.0086401	-0.56	0.575	-0.0219376	0.0122307	0.575206	0	0
1286	MAT	12	CVIT9	N1-Methyl-2-pyridone-5-carboxamide	Cofactors and Vitamins	Nicotinate and Nicotinamide Metabolism	zCVIT9	40469	LC/MS Pos Early		144	0.0268905	0.0187965	1.43	0.155	-0.0102666	0.0640476	0.154738	0	0	144	0.0269671	0.018671	1.44	0.151	-0.0099512	0.0638854	0.150913	0	0	144	0.0267127	0.0187641	1.42	0.157	-0.010392	0.0638174	0.156834	0	0
1287	MAT	12	CVIT10	N1-Methyl-4-pyridone-3-carboxamide	Cofactors and Vitamins	Nicotinate and Nicotinamide Metabolism	zCVIT10	57584	LC/MS Pos Early		143	0.0374452	0.018963	1.97	0.05	-4.34e-05	0.0749337	0.0502621	0	0	143	0.0366292	0.0188288	1.95	0.054	-0.0006034	0.0738617	0.0537764	0	0	143	0.0360587	0.018957	1.9	0.059	-0.0014301	0.0735474	0.0592694	0	0
1288	MAT	12	CVIT11	nicotinamide	Cofactors and Vitamins	Nicotinate and Nicotinamide Metabolism	zCVIT11	594	LC/MS Pos Early		144	-0.0119399	0.0154521	-0.77	0.441	-0.0424859	0.0186061	0.440983	0	0	144	-0.0131817	0.0154596	-0.85	0.395	-0.04375	0.0173866	0.395329	0	0	144	-0.0136238	0.0155284	-0.88	0.382	-0.0443302	0.0170826	0.381836	0	0
1289	MAT	12	CVIT12	nicotinamide riboside	Cofactors and Vitamins	Nicotinate and Nicotinamide Metabolism	zCVIT12	33013	LC/MS Pos Early		46	-0.0092984	0.0167026	-0.56	0.581	-0.0429602	0.0243635	0.580551	0	0	46	-0.0079691	0.0184717	-0.43	0.668	-0.0453019	0.0293636	0.668477	0	0	46	-0.0090406	0.0174652	-0.52	0.608	-0.0443674	0.0262862	0.607637	0	0
1290	MAT	12	CVIT13	quinolinate	Cofactors and Vitamins	Nicotinate and Nicotinamide Metabolism	zCVIT13	1899	LC/MS Polar		145	0.0103319	0.0190722	0.54	0.589	-0.0273679	0.0480317	0.588849	0	0	145	0.0082505	0.019146	0.43	0.667	-0.0296045	0.0461055	0.667191	0	0	145	0.0075411	0.0192186	0.39	0.695	-0.0304598	0.045542	0.695379	0	0
1291	MAT	12	CVIT14	trigonelline (N'-methylnicotinate)	Cofactors and Vitamins	Nicotinate and Nicotinamide Metabolism	zCVIT14	32401	LC/MS Pos Early		144	-0.0133569	0.0190181	-0.7	0.484	-0.0509522	0.0242383	0.483626	0	0	144	-0.0110822	0.0190735	-0.58	0.562	-0.0487963	0.0266319	0.562171	0	0	144	-0.0107705	0.0191727	-0.56	0.575	-0.0486832	0.0271423	0.575197	0	0
1292	MAT	12	CVIT15	pantothenate	Cofactors and Vitamins	Pantothenate and CoA Metabolism	zCVIT15	1508	LC/MS Neg		145	0.0225057	0.0186981	1.2	0.231	-0.0144548	0.0594661	0.230721	0	0	145	0.0215379	0.0186477	1.15	0.25	-0.0153319	0.0584077	0.250077	0	0	145	0.0205511	0.0186894	1.1	0.273	-0.0164035	0.0575056	0.273415	0	0
1293	MAT	12	CVIT16	alpha-tocopherol	Cofactors and Vitamins	Tocopherol Metabolism	zCVIT16	1561	LC/MS Pos Late		145	-0.0009826	0.0132574	-0.07	0.941	-0.0271883	0.0252231	0.94102	0	0	145	-0.0020101	0.0132898	-0.15	0.88	-0.0282865	0.0242662	0.879994	0	0	145	-0.0022199	0.0133564	-0.17	0.868	-0.0286297	0.0241898	0.868237	0	0
1294	MAT	12	CVIT17	gamma-CEHC	Cofactors and Vitamins	Tocopherol Metabolism	zCVIT17	44876	LC/MS Neg		145	0.0009732	0.0217636	0.04	0.964	-0.0420467	0.0439932	0.964394	0	0	145	0.0039226	0.0218419	0.18	0.858	-0.0392627	0.0471079	0.857735	0	0	145	0.0015758	0.0216814	0.07	0.942	-0.041295	0.0444466	0.942167	0	0
1295	MAT	12	CVIT18	gamma-CEHC glucuronide*	Cofactors and Vitamins	Tocopherol Metabolism	zCVIT18	42381	LC/MS Neg		50	0.0373345	0.0428374	0.87	0.388	-0.0487958	0.123465	0.387797	0	0	50	0.0621186	0.0421399	1.47	0.148	-0.0228089	0.147046	0.147573	0	0	50	0.0616913	0.0425995	1.45	0.155	-0.0242187	0.147601	0.154822	0	0
1296	MAT	12	CVIT19	gamma-tocopherol/beta-tocopherol	Cofactors and Vitamins	Tocopherol Metabolism	zCVIT19	52473	LC/MS Pos Late		145	0.0277031	0.0171195	1.62	0.108	-0.0061368	0.0615431	0.107818	0	0	145	0.0280299	0.0169301	1.66	0.1	-0.0054439	0.0615037	0.100054	0	0	145	0.0276329	0.0170094	1.62	0.107	-0.0059999	0.0612658	0.106537	0	0
1297	MAT	12	CVIT20	beta-cryptoxanthin	Cofactors and Vitamins	Vitamin A Metabolism	zCVIT20	57591	LC/MS Pos Late		145	-0.0354833	0.0195269	-1.82	0.071	-0.074082	0.0031153	0.0712874	0	0	145	-0.0347974	0.0197278	-1.76	0.08	-0.0738028	0.0042081	0.0799504	0	0	145	-0.0336762	0.0197627	-1.7	0.091	-0.0727531	0.0054006	0.0906261	0	0
1298	MAT	12	CVIT21	carotene diol (1)	Cofactors and Vitamins	Vitamin A Metabolism	zCVIT21	57635	LC/MS Pos Late		134	-0.0322383	0.01304	-2.47	0.015	-0.0580327	-0.006444	0.0146977	0	0	134	-0.0301242	0.0127376	-2.36	0.02	-0.0553278	-0.0049207	0.0195333	0	0	134	-0.0298762	0.0127689	-2.34	0.021	-0.0551435	-0.0046089	0.0208556	0	0
1299	MAT	12	CVIT22	carotene diol (2)	Cofactors and Vitamins	Vitamin A Metabolism	zCVIT22	57636	LC/MS Pos Late		145	-0.0568939	0.0172266	-3.3	0.001	-0.0909455	-0.0228422	0.00120985	0	0	145	-0.0560668	0.0163896	-3.42	0.001	-0.0884719	-0.0236617	0.000819838	0	1	145	-0.0544629	0.0163046	-3.34	0.001	-0.0867021	-0.0222237	0.00107651	0	1
1300	MAT	12	CVIT23	carotene diol (3)	Cofactors and Vitamins	Vitamin A Metabolism	zCVIT23	57637	LC/MS Pos Late		140	-0.0442018	0.0138427	-3.19	0.002	-0.071573	-0.0168307	0.00174342	0	0	140	-0.0403917	0.0131903	-3.06	0.003	-0.0664798	-0.0143036	0.00265569	0	0	140	-0.0393249	0.0132441	-2.97	0.004	-0.0655212	-0.0131285	0.00354256	0	0
1301	MAT	12	CVIT24	retinol (Vitamin A)	Cofactors and Vitamins	Vitamin A Metabolism	zCVIT24	1806	LC/MS Pos Late		145	0.0287607	0.0168505	1.71	0.09	-0.0045475	0.062069	0.0900265	0	0	145	0.0284214	0.0170012	1.67	0.097	-0.005193	0.0620357	0.0968274	0	0	145	0.0284159	0.017091	1.66	0.099	-0.0053782	0.06221	0.0986574	0	0
1302	MAT	12	CVIT25	pyridoxate	Cofactors and Vitamins	Vitamin B6 Metabolism	zCVIT25	31555	LC/MS Neg		145	0.0025918	0.0178773	0.14	0.885	-0.0327461	0.0379297	0.884934	0	0	145	-0.0011103	0.0176664	-0.06	0.95	-0.0360399	0.0338194	0.949979	0	0	145	-0.0012354	0.0177588	-0.07	0.945	-0.03635	0.0338791	0.944638	0	0
39	MAT	12	DAG1	DAG(12:0/16:0)	Diacylglycerol	DAG Ester	zDAG1	53629	DMS-MS	100009777	145	0.0164362	0.0131304	1.25	0.213	-0.0095186	0.042391	0.2127	0	0	145	0.0168772	0.0132673	1.27	0.205	-0.0093547	0.0431091	0.205467	0	0	145	0.0148596	0.0129996	1.14	0.255	-0.0108446	0.0405638	0.254984	0	0
40	MAT	12	DAG2	DAG(12:0/18:0)	Diacylglycerol	DAG Ester	zDAG2	53973	DMS-MS	100010121	114	0.0107864	0.0201631	0.53	0.594	-0.0291643	0.050737	0.593742	0	0	114	0.0123404	0.0203175	0.61	0.545	-0.0279324	0.0526133	0.544875	0	0	114	0.009445	0.0204649	0.46	0.645	-0.0311242	0.0500142	0.64536	0	0
41	MAT	12	DAG3	DAG(12:0/18:1)	Diacylglycerol	DAG Ester	zDAG3	53799	DMS-MS	100009947	120	0.0234402	0.0160547	1.46	0.147	-0.0083524	0.0552328	0.146941	0	0	120	0.0250759	0.0165277	1.52	0.132	-0.0076654	0.0578171	0.131984	0	0	120	0.0246827	0.0166186	1.49	0.14	-0.0082417	0.0576071	0.140263	0	0
42	MAT	12	DAG4	DAG(12:0/18:2)	Diacylglycerol	DAG Ester	zDAG4	53455	DMS-MS	100009603	113	0.0169623	0.0143922	1.18	0.241	-0.0115568	0.0454813	0.241087	0	0	113	0.0205164	0.0146755	1.4	0.165	-0.0085759	0.0496088	0.165001	0	0	113	0.0199539	0.0147494	1.35	0.179	-0.0092883	0.049196	0.178979	0	0
43	MAT	12	DAG5	DAG(14:0/14:0)	Diacylglycerol	DAG Ester	zDAG5	53270	DMS-MS	100009418	120	0.0029659	0.0160557	0.18	0.854	-0.0288288	0.0347606	0.853761	0	0	120	0.0058776	0.0162971	0.36	0.719	-0.0264069	0.0381621	0.719026	0	0	120	0.0044792	0.0164046	0.27	0.785	-0.0280212	0.0369796	0.785318	0	0
44	MAT	12	DAG6	DAG(14:0/16:0)	Diacylglycerol	DAG Ester	zDAG6	54323	DMS-MS	100010471	133	0.0060629	0.0107406	0.56	0.573	-0.0151845	0.0273103	0.573387	0	0	133	0.0060662	0.0109575	0.55	0.581	-0.0156168	0.0277491	0.580821	0	0	133	0.0053489	0.0109593	0.49	0.626	-0.0163392	0.027037	0.626349	0	0
45	MAT	12	DAG7	DAG(14:0/16:1)	Diacylglycerol	DAG Ester	zDAG7	54498	DMS-MS	100010646	111	0.0075548	0.0073564	1.03	0.307	-0.0070253	0.022135	0.306706	0	0	111	0.0062793	0.0074786	0.84	0.403	-0.0085493	0.0211079	0.403019	0	0	111	0.0048486	0.0074797	0.65	0.518	-0.0099839	0.0196812	0.518261	0	0
46	MAT	12	DAG8	DAG(14:0/18:1)	Diacylglycerol	DAG Ester	zDAG8	53800	DMS-MS	100009948	145	0.0101612	0.0103284	0.98	0.327	-0.0102549	0.0305773	0.326869	0	0	145	0.0094928	0.010497	0.9	0.367	-0.0112617	0.0302472	0.367386	0	0	145	0.0087366	0.0104931	0.83	0.407	-0.0120114	0.0294846	0.406507	0	0
47	MAT	12	DAG9	DAG(14:0/18:2)	Diacylglycerol	DAG Ester	zDAG9	54128	DMS-MS	100010276	139	0.0141622	0.0111168	1.27	0.205	-0.0078204	0.0361448	0.204838	0	0	139	0.0144724	0.0113125	1.28	0.203	-0.0079034	0.0368481	0.20301	0	0	139	0.0140109	0.011343	1.24	0.219	-0.0084266	0.0364485	0.218947	0	0
48	MAT	12	DAG10	DAG(14:0/18:3)	Diacylglycerol	DAG Ester	zDAG10	54324	DMS-MS	100010472	109	0.0193813	0.0179135	1.08	0.282	-0.0161301	0.0548927	0.281712	0	0	109	0.0186005	0.0184311	1.01	0.315	-0.0179531	0.0551542	0.315247	0	0	109	0.0157589	0.0185626	0.85	0.398	-0.0210598	0.0525777	0.39789	0	0
49	MAT	12	DAG11	DAG(14:0/20:0)	Diacylglycerol	DAG Ester	zDAG11	53974	DMS-MS	100010122	115	0.0002296	0.0223536	0.01	0.992	-0.0440569	0.0445162	0.991822	0	0	115	0.0019513	0.0226554	0.09	0.932	-0.0429509	0.0468535	0.931522	0	0	115	-0.0012358	0.0227687	-0.05	0.957	-0.0463672	0.0438957	0.956816	0	0
50	MAT	12	DAG12	DAG(14:0/20:4)	Diacylglycerol	DAG Ester	zDAG12	53975	DMS-MS	100010123	122	0.0020812	0.0186073	0.11	0.911	-0.0347599	0.0389223	0.911131	0	0	122	0.0033531	0.0190691	0.18	0.861	-0.0344156	0.0411218	0.860726	0	0	122	0.0017891	0.0192167	0.09	0.926	-0.0362755	0.0398537	0.925984	0	0
51	MAT	12	DAG13	DAG(14:0/22:6)	Diacylglycerol	DAG Ester	zDAG13	54499	DMS-MS	100010647	104	0.0095171	0.0066823	1.42	0.157	-0.0037371	0.0227714	0.157431	0	0	104	0.0091394	0.0067998	1.34	0.182	-0.0043546	0.0226334	0.182031	0	0	104	0.0074255	0.006743	1.1	0.274	-0.0059575	0.0208086	0.273528	0	0
52	MAT	12	DAG14	DAG(14:1/16:0)	Diacylglycerol	DAG Ester	zDAG14	53456	DMS-MS	100009604	120	-0.0041213	0.0061584	-0.67	0.505	-0.0163165	0.008074	0.504667	0	0	120	-0.0050698	0.0063003	-0.8	0.423	-0.0175505	0.007411	0.422674	0	0	120	-0.0052948	0.0063515	-0.83	0.406	-0.0178783	0.0072886	0.406245	0	0
53	MAT	12	DAG15	DAG(14:1/18:1)	Diacylglycerol	DAG Ester	zDAG15	54325	DMS-MS	100010473	135	-0.0139251	0.018339	-0.76	0.449	-0.0501988	0.0223486	0.449006	0	0	135	-0.0167261	0.018343	-0.91	0.364	-0.0530182	0.0195659	0.363546	0	0	135	-0.0171068	0.0184231	-0.93	0.355	-0.05356	0.0193465	0.35487	0	0
54	MAT	12	DAG16	DAG(15:0/18:1)	Diacylglycerol	DAG Ester	zDAG16	53457	DMS-MS	100009605	122	-0.0020642	0.0125895	-0.16	0.87	-0.0269905	0.0228621	0.870038	0	0	122	-0.002231	0.0128912	-0.17	0.863	-0.0277636	0.0233016	0.862904	0	0	122	-0.002571	0.0129815	-0.2	0.843	-0.0282848	0.0231427	0.843352	0	0
55	MAT	12	DAG17	DAG(15:0/18:2)	Diacylglycerol	DAG Ester	zDAG17	53976	DMS-MS	100010124	108	0.0062964	0.0127506	0.49	0.622	-0.0189829	0.0315757	0.622461	0	0	108	0.0087747	0.0128797	0.68	0.497	-0.0167722	0.0343215	0.497241	0	0	108	0.0088319	0.0130693	0.68	0.501	-0.017094	0.0347578	0.500727	0	0
56	MAT	12	DAG18	DAG(16:0/16:0)	Diacylglycerol	DAG Ester	zDAG18	53977	DMS-MS	100010125	145	0.0068643	0.0073386	0.94	0.351	-0.0076419	0.0213704	0.351176	0	0	145	0.006762	0.0074568	0.91	0.366	-0.0079813	0.0215054	0.366065	0	0	145	0.0062121	0.007452	0.83	0.406	-0.0085227	0.0209469	0.405935	0	0
57	MAT	12	DAG19	DAG(16:0/16:1)	Diacylglycerol	DAG Ester	zDAG19	53978	DMS-MS	100010126	135	0.0135041	0.0090022	1.5	0.136	-0.0043019	0.03131	0.135961	0	0	135	0.0128449	0.0091481	1.4	0.163	-0.0052549	0.0309446	0.162692	0	0	135	0.0119688	0.0091182	1.31	0.192	-0.0060732	0.0300107	0.19166	0	0
58	MAT	12	DAG20	DAG(16:0/18:0)	Diacylglycerol	DAG Ester	zDAG20	54500	DMS-MS	100010648	145	0.0067287	0.0087537	0.77	0.443	-0.0105747	0.0240321	0.44336	0	0	145	0.0068404	0.0089226	0.77	0.445	-0.0108012	0.024482	0.4446	0	0	145	0.00651	0.0089565	0.73	0.469	-0.0111997	0.0242196	0.468551	0	0
59	MAT	12	DAG21	DAG(16:0/18:1)	Diacylglycerol	DAG Ester	zDAG21	53630	DMS-MS	100009778	145	0.0113699	0.0063995	1.78	0.078	-0.00128	0.0240198	0.0777476	0	0	145	0.0110335	0.0064958	1.7	0.092	-0.0018099	0.0238769	0.0916421	0	0	145	0.010548	0.0064906	1.63	0.106	-0.0022859	0.0233819	0.106419	0	0
60	MAT	12	DAG22	DAG(16:0/18:2)	Diacylglycerol	DAG Ester	zDAG22	53271	DMS-MS	100009419	145	0.0140616	0.00787	1.79	0.076	-0.0014951	0.0296182	0.0761012	0	0	145	0.0139259	0.0079869	1.74	0.083	-0.0018656	0.0297174	0.0834413	0	0	145	0.0133959	0.0079908	1.68	0.096	-0.0024043	0.029196	0.0959205	0	0
61	MAT	12	DAG23	DAG(16:0/18:3)	Diacylglycerol	DAG Ester	zDAG23	53979	DMS-MS	100010127	133	0.0163826	0.0134732	1.22	0.226	-0.0102706	0.0430358	0.226195	0	0	133	0.0150701	0.0136691	1.1	0.272	-0.0119786	0.0421188	0.272331	0	0	133	0.0128167	0.0136936	0.94	0.351	-0.0142826	0.039916	0.351085	0	0
62	MAT	12	DAG24	DAG(16:0/20:3)	Diacylglycerol	DAG Ester	zDAG24	54501	DMS-MS	100010649	126	0.0026954	0.0129198	0.21	0.835	-0.0228765	0.0282673	0.83508	0	0	126	-0.0001629	0.0133463	-0.01	0.99	-0.0265876	0.0262618	0.99028	0	0	126	-0.0013583	0.0133389	-0.1	0.919	-0.0277706	0.025054	0.919064	0	0
63	MAT	12	DAG25	DAG(16:0/20:4)	Diacylglycerol	DAG Ester	zDAG25	53458	DMS-MS	100009606	139	0.0130901	0.012234	1.07	0.287	-0.0111018	0.037282	0.286511	0	0	139	0.0134352	0.0123448	1.09	0.278	-0.0109824	0.0378528	0.27842	0	0	139	0.0122204	0.0123606	0.99	0.325	-0.0122302	0.0366709	0.324642	0	0
64	MAT	12	DAG26	DAG(16:0/20:5)	Diacylglycerol	DAG Ester	zDAG26	54502	DMS-MS	100010650	111	0.007129	0.0154343	0.46	0.645	-0.0234612	0.0377192	0.645077	0	0	111	0.0053997	0.015679	0.34	0.731	-0.025689	0.0364883	0.731242	0	0	111	0.0030841	0.015761	0.2	0.845	-0.0281706	0.0343388	0.845245	0	0
65	MAT	12	DAG27	DAG(16:0/22:5)	Diacylglycerol	DAG Ester	zDAG27	54326	DMS-MS	100010474	110	0.0054983	0.0125536	0.44	0.662	-0.019385	0.0303817	0.662269	0	0	110	0.0042296	0.0127207	0.33	0.74	-0.020996	0.0294552	0.740183	0	0	110	0.0023188	0.0127868	0.18	0.856	-0.0230407	0.0276784	0.856451	0	0
66	MAT	12	DAG28	DAG(16:0/22:6)	Diacylglycerol	DAG Ester	zDAG28	53980	DMS-MS	100010128	122	0.0123805	0.0121237	1.02	0.309	-0.0116236	0.0363846	0.309224	0	0	122	0.012299	0.0121772	1.01	0.315	-0.0118193	0.0364174	0.314593	0	0	122	0.0117559	0.0122349	0.96	0.339	-0.0124791	0.0359909	0.338643	0	0
67	MAT	12	DAG29	DAG(16:1/16:1)	Diacylglycerol	DAG Ester	zDAG29	53631	DMS-MS	100009779	144	0.0154278	0.0127677	1.21	0.229	-0.0098116	0.0406672	0.228924	0	0	144	0.0144218	0.012861	1.12	0.264	-0.0110084	0.0398519	0.264084	0	0	144	0.0135402	0.0128614	1.05	0.294	-0.0118923	0.0389727	0.294294	0	0
68	MAT	12	DAG30	DAG(16:1/18:0)	Diacylglycerol	DAG Ester	zDAG30	54129	DMS-MS	100010277	145	0.0051967	0.0124838	0.42	0.678	-0.01948	0.0298734	0.677835	0	0	145	0.0045659	0.0127148	0.36	0.72	-0.0205735	0.0297053	0.720063	0	0	145	0.003961	0.0127506	0.31	0.757	-0.0212509	0.0291729	0.756535	0	0
69	MAT	12	DAG31	DAG(16:1/18:1)	Diacylglycerol	DAG Ester	zDAG31	54130	DMS-MS	100010278	145	0.0002259	0.0164623	0.01	0.989	-0.0323151	0.0327668	0.989073	0	0	145	-0.0029203	0.0164617	-0.18	0.859	-0.0354679	0.0296273	0.859452	0	0	145	-0.0036563	0.0165128	-0.22	0.825	-0.0363072	0.0289945	0.825089	0	0
70	MAT	12	DAG32	DAG(16:1/18:2)	Diacylglycerol	DAG Ester	zDAG32	53632	DMS-MS	100009780	142	0.026059	0.0112129	2.32	0.022	0.0038906	0.0482274	0.0215631	0	0	142	0.0245488	0.0113213	2.17	0.032	0.0021603	0.0469373	0.0318693	0	0	142	0.0233943	0.0112677	2.08	0.04	0.0011103	0.0456783	0.0397698	0	0
71	MAT	12	DAG33	DAG(16:1/18:3)	Diacylglycerol	DAG Ester	zDAG33	53981	DMS-MS	100010129	111	0.0036564	0.0179204	0.2	0.839	-0.0318612	0.039174	0.838704	0	0	111	0.0024541	0.0178199	0.14	0.891	-0.0328794	0.0377877	0.890727	0	0	111	0.000886	0.0178612	0.05	0.961	-0.0345335	0.0363055	0.960531	0	0
72	MAT	12	DAG34	DAG(16:1/20:0)	Diacylglycerol	DAG Ester	zDAG34	54503	DMS-MS	100010651	103	0.0246405	0.0137604	1.79	0.076	-0.0026564	0.0519373	0.0763398	0	0	103	0.0250378	0.0141178	1.77	0.079	-0.0029821	0.0530578	0.0792859	0	0	103	0.0214278	0.0140238	1.53	0.13	-0.0064093	0.049265	0.129811	0	0
73	MAT	12	DAG35	DAG(16:1/20:2)	Diacylglycerol	DAG Ester	zDAG35	54131	DMS-MS	100010279	107	0.0084591	0.0136388	0.62	0.536	-0.0185842	0.0355024	0.536456	0	0	107	0.0025766	0.0138185	0.19	0.852	-0.0248357	0.0299889	0.852459	0	0	107	0.0005374	0.0136662	0.04	0.969	-0.026576	0.0276508	0.968712	0	0
74	MAT	12	DAG36	DAG(16:1/20:4)	Diacylglycerol	DAG Ester	zDAG36	53272	DMS-MS	100009420	109	0.0369198	0.0199042	1.85	0.066	-0.0025379	0.0763775	0.0663669	0	0	109	0.0315845	0.0204107	1.55	0.125	-0.0088953	0.0720643	0.124822	0	0	109	0.0298176	0.0204561	1.46	0.148	-0.0107569	0.0703921	0.148011	0	0
75	MAT	12	DAG37	DAG(16:1/22:6)	Diacylglycerol	DAG Ester	zDAG37	53459	DMS-MS	100009607	110	0.0043293	0.0179189	0.24	0.81	-0.0311891	0.0398476	0.809545	0	0	110	-0.0032422	0.0182312	-0.18	0.859	-0.0393954	0.0329109	0.859195	0	0	110	-0.0039413	0.0183437	-0.21	0.83	-0.0403217	0.0324392	0.830304	0	0
76	MAT	12	DAG38	DAG(18:0/18:1)	Diacylglycerol	DAG Ester	zDAG38	54504	DMS-MS	100010652	145	0.0144481	0.0071811	2.01	0.046	0.0002533	0.028643	0.0461023	0	0	145	0.0140955	0.0073056	1.93	0.056	-0.0003488	0.0285399	0.0557152	0	0	145	0.0135602	0.0073014	1.86	0.065	-0.0008768	0.0279973	0.0654127	0	0
77	MAT	12	DAG39	DAG(18:0/18:2)	Diacylglycerol	DAG Ester	zDAG39	53273	DMS-MS	100009421	145	0.0147996	0.0095589	1.55	0.124	-0.0040953	0.0336946	0.12377	0	0	145	0.0141686	0.0097225	1.46	0.147	-0.0050546	0.0333918	0.147291	0	0	145	0.013662	0.0097452	1.4	0.163	-0.0056072	0.0329311	0.163184	0	0
78	MAT	12	DAG40	DAG(18:0/18:3)	Diacylglycerol	DAG Ester	zDAG40	53982	DMS-MS	100010130	115	0.0153409	0.0147704	1.04	0.301	-0.0139219	0.0446038	0.301196	0	0	115	0.0137238	0.0150941	0.91	0.365	-0.0161921	0.0436398	0.365239	0	0	115	0.0110347	0.0151559	0.73	0.468	-0.019007	0.0410764	0.468141	0	0
79	MAT	12	DAG41	DAG(18:0/22:6)	Diacylglycerol	DAG Ester	zDAG41	53274	DMS-MS	100009422	132	0.0031639	0.0195328	0.16	0.872	-0.0354794	0.0418071	0.871576	0	0	132	0.0045069	0.0199215	0.23	0.821	-0.034917	0.0439309	0.821385	0	0	132	0.0037078	0.0200504	0.18	0.854	-0.0359745	0.04339	0.85359	0	0
80	MAT	12	DAG42	DAG(18:1/18:1)	Diacylglycerol	DAG Ester	zDAG42	53275	DMS-MS	100009423	145	0.0144403	0.0066492	2.17	0.032	0.001297	0.0275836	0.0315234	0	0	145	0.0137374	0.0067487	2.04	0.044	0.0003941	0.0270807	0.0436928	0	0	145	0.013354	0.0067606	1.98	0.05	-1.37e-05	0.0267218	0.0502328	0	0
81	MAT	12	DAG43	DAG(18:1/18:2)	Diacylglycerol	DAG Ester	zDAG43	53276	DMS-MS	100009424	145	0.0152229	0.0086553	1.76	0.081	-0.0018859	0.0323317	0.0807506	0	0	145	0.01468	0.0087974	1.67	0.097	-0.002714	0.032074	0.0974325	0	0	145	0.0143169	0.0088276	1.62	0.107	-0.0031379	0.0317717	0.10712	0	0
82	MAT	12	DAG44	DAG(18:1/20:1)	Diacylglycerol	DAG Ester	zDAG44	53801	DMS-MS	100009949	135	0.0112542	0.0078006	1.44	0.151	-0.0041751	0.0266836	0.151446	0	0	135	0.0114741	0.0078729	1.46	0.147	-0.0041026	0.0270507	0.14743	0	0	135	0.0109704	0.0078669	1.39	0.166	-0.0045956	0.0265364	0.165582	0	0
83	MAT	12	DAG45	DAG(18:1/20:2)	Diacylglycerol	DAG Ester	zDAG45	54327	DMS-MS	100010475	130	0.0059791	0.0093754	0.64	0.525	-0.0125718	0.0245301	0.52478	0	0	130	0.0058032	0.0095873	0.61	0.546	-0.0131727	0.0247792	0.546084	0	0	130	0.0051542	0.0096239	0.54	0.593	-0.0138956	0.0242041	0.593224	0	0
84	MAT	12	DAG46	DAG(18:1/20:3)	Diacylglycerol	DAG Ester	zDAG46	53633	DMS-MS	100009781	142	0.0039944	0.0116159	0.34	0.731	-0.0189709	0.0269596	0.73146	0	0	142	0.0029667	0.0116864	0.25	0.8	-0.0201439	0.0260773	0.79999	0	0	142	0.0023011	0.0117057	0.2	0.844	-0.020849	0.0254513	0.844449	0	0
85	MAT	12	DAG47	DAG(18:1/20:4)	Diacylglycerol	DAG Ester	zDAG47	53460	DMS-MS	100009608	145	0.0218473	0.0131457	1.66	0.099	-0.0041376	0.0478322	0.0987153	0	0	145	0.021579	0.0130386	1.66	0.1	-0.0042007	0.0473587	0.100179	0	0	145	0.0206784	0.0130397	1.59	0.115	-0.0051051	0.0464619	0.115073	0	0
86	MAT	12	DAG48	DAG(18:1/20:5)	Diacylglycerol	DAG Ester	zDAG48	53277	DMS-MS	100009425	125	0.0112732	0.0135702	0.83	0.408	-0.0155882	0.0381346	0.407734	0	0	125	0.0105038	0.0135881	0.77	0.441	-0.016402	0.0374096	0.441046	0	0	125	0.0093807	0.0135787	0.69	0.491	-0.0175089	0.0362703	0.491023	0	0
87	MAT	12	DAG49	DAG(18:1/22:4)	Diacylglycerol	DAG Ester	zDAG49	53278	DMS-MS	100009426	133	0.0082324	0.0152919	0.54	0.591	-0.0220186	0.0384834	0.591248	0	0	133	0.0098799	0.0155992	0.63	0.528	-0.0209882	0.0407479	0.52764	0	0	133	0.0089104	0.0156971	0.57	0.571	-0.0221536	0.0399744	0.571284	0	0
88	MAT	12	DAG50	DAG(18:1/22:5)	Diacylglycerol	DAG Ester	zDAG50	53802	DMS-MS	100009950	141	0.0026054	0.0110689	0.24	0.814	-0.0192797	0.0244906	0.814257	0	0	141	0.0025504	0.0111611	0.23	0.82	-0.0195229	0.0246236	0.8196	0	0	141	0.0021487	0.0112203	0.19	0.848	-0.0200431	0.0243405	0.848423	0	0
89	MAT	12	DAG51	DAG(18:1/22:6)	Diacylglycerol	DAG Ester	zDAG51	53461	DMS-MS	100009609	144	0.0108654	0.0111959	0.97	0.333	-0.0112668	0.0329975	0.333457	0	0	144	0.0102628	0.0111492	0.92	0.359	-0.0117825	0.032308	0.358919	0	0	144	0.0103602	0.0112138	0.92	0.357	-0.0118143	0.0325346	0.357173	0	0
90	MAT	12	DAG52	DAG(18:2/18:3)	Diacylglycerol	DAG Ester	zDAG52	53279	DMS-MS	100009427	140	0.023143	0.0162503	1.42	0.157	-0.0089889	0.0552749	0.156659	0	0	140	0.0223545	0.0164594	1.36	0.177	-0.0101993	0.0549083	0.176695	0	0	140	0.0210427	0.016449	1.28	0.203	-0.0114928	0.0535783	0.20303	0	0
91	MAT	12	DAG53	DAG(18:2/20:3)	Diacylglycerol	DAG Ester	zDAG53	54132	DMS-MS	100010280	143	0.001017	0.0153065	0.07	0.947	-0.029243	0.031277	0.947119	0	0	143	0.0003091	0.0155227	0.02	0.984	-0.030386	0.0310043	0.984141	0	0	143	-0.0010206	0.0154605	-0.07	0.947	-0.0315947	0.0295535	0.947462	0	0
92	MAT	12	DAG54	DAG(18:2/20:4)	Diacylglycerol	DAG Ester	zDAG54	53462	DMS-MS	100009610	145	0.0197283	0.0149462	1.32	0.189	-0.0098158	0.0492724	0.188961	0	0	145	0.0202006	0.0150405	1.34	0.181	-0.0095371	0.0499382	0.181434	0	0	145	0.0190483	0.0150237	1.27	0.207	-0.010658	0.0487547	0.206973	0	0
93	MAT	12	DAG55	DAG(18:2/20:5)	Diacylglycerol	DAG Ester	zDAG55	54505	DMS-MS	100010653	121	0.0066157	0.0175994	0.38	0.708	-0.0282328	0.0414642	0.707657	0	0	121	0.0061895	0.017778	0.35	0.728	-0.0290253	0.0414043	0.728361	0	0	121	0.0033024	0.0178401	0.19	0.853	-0.0320387	0.0386435	0.85347	0	0
94	MAT	12	DAG56	DAG(18:2/22:4)	Diacylglycerol	DAG Ester	zDAG56	54133	DMS-MS	100010281	136	-0.0058219	0.0163507	-0.36	0.722	-0.0381607	0.0265168	0.722351	0	0	136	-0.0042671	0.0164287	-0.26	0.795	-0.0367693	0.0282351	0.795477	0	0	136	-0.004912	0.0165136	-0.3	0.767	-0.0375846	0.0277606	0.766601	0	0
95	MAT	12	DAG57	DAG(18:2/22:5)	Diacylglycerol	DAG Ester	zDAG57	53463	DMS-MS	100009611	142	-0.0014682	0.0142701	-0.1	0.918	-0.029681	0.0267446	0.918201	0	0	142	0.0004326	0.0144628	0.03	0.976	-0.0281684	0.0290336	0.976181	0	0	142	-0.0003007	0.0145183	-0.02	0.984	-0.0290135	0.028412	0.983505	0	0
96	MAT	12	DAG58	DAG(18:2/22:6)	Diacylglycerol	DAG Ester	zDAG58	54506	DMS-MS	100010654	141	0.0123428	0.0130728	0.94	0.347	-0.0135045	0.03819	0.346728	0	0	141	0.0119894	0.0129774	0.92	0.357	-0.013676	0.0376547	0.357206	0	0	141	0.0116034	0.0130437	0.89	0.375	-0.0141948	0.0374017	0.375288	0	0
1303	MAT	12	ENG1	phosphate	Energy	Oxidative Phosphorylation	zENG1	42109	LC/MS Pos Early		145	-0.0003447	0.0022613	-0.15	0.879	-0.0048145	0.0041251	0.879046	0	0	145	-0.0003808	0.0022416	-0.17	0.865	-0.004813	0.0040513	0.865339	0	0	145	-0.0003462	0.0022529	-0.15	0.878	-0.0048009	0.0041085	0.878087	0	0
1304	MAT	12	ENG2	2-methylcitrate/homocitrate	Energy	TCA Cycle	zENG2	52282	LC/MS Neg		136	-0.006693	0.0129906	-0.52	0.607	-0.0323861	0.0190002	0.607251	0	0	136	-0.008682	0.0129705	-0.67	0.504	-0.0343426	0.0169785	0.504449	0	0	136	-0.0075494	0.0128689	-0.59	0.558	-0.0330108	0.0179121	0.558474	0	0
1305	MAT	12	ENG3	aconitate [cis or trans]	Energy	TCA Cycle	zENG3	46173	LC/MS Neg		145	-0.0021906	0.0120319	-0.18	0.856	-0.025974	0.0215928	0.85579	0	0	145	-0.0029407	0.0121592	-0.24	0.809	-0.0269817	0.0211003	0.809253	0	0	145	-0.0036331	0.0121806	-0.3	0.766	-0.0277177	0.0204516	0.765947	0	0
1306	MAT	12	ENG4	alpha-ketoglutarate	Energy	TCA Cycle	zENG4	528	LC/MS Polar		145	0.019034	0.0157102	1.21	0.228	-0.0120202	0.0500883	0.227675	0	0	145	0.0205606	0.0159811	1.29	0.2	-0.0110368	0.052158	0.200387	0	0	145	0.0198331	0.0160295	1.24	0.218	-0.011862	0.0515282	0.218081	0	0
1307	MAT	12	ENG5	citraconate/glutaconate	Energy	TCA Cycle	zENG5	47076	LC/MS Polar		145	-0.0208504	0.0183583	-1.14	0.258	-0.0571392	0.0154384	0.257963	0	0	145	-0.0222334	0.0186862	-1.19	0.236	-0.0591793	0.0147126	0.236142	0	0	145	-0.0217343	0.0187705	-1.16	0.249	-0.0588491	0.0153806	0.248906	0	0
1308	MAT	12	ENG6	citrate	Energy	TCA Cycle	zENG6	1564	LC/MS Pos Early		144	-0.0190517	0.0124986	-1.52	0.13	-0.0437591	0.0056557	0.129657	0	0	144	-0.0192363	0.0123906	-1.55	0.123	-0.0437363	0.0052636	0.122833	0	0	144	-0.0211929	0.0123128	-1.72	0.087	-0.0455406	0.0031547	0.0874689	0	0
1309	MAT	12	ENG7	fumarate	Energy	TCA Cycle	zENG7	1643	LC/MS Polar		145	-0.0318377	0.0167368	-1.9	0.059	-0.0649211	0.0012458	0.059148	0	0	145	-0.034479	0.0168774	-2.04	0.043	-0.0678487	-0.0011094	0.0429512	0	0	145	-0.035982	0.0168205	-2.14	0.034	-0.0692411	-0.0027228	0.0341814	0	0
1310	MAT	12	ENG8	isocitrate	Energy	TCA Cycle	zENG8	12110	LC/MS Pos Early		143	-0.0301993	0.0220477	-1.37	0.173	-0.073786	0.0133874	0.172949	0	0	143	-0.027514	0.0219082	-1.26	0.211	-0.070836	0.015808	0.211298	0	0	143	-0.0311484	0.0213544	-1.46	0.147	-0.0733781	0.0110813	0.14697	0	0
1311	MAT	12	ENG9	malate	Energy	TCA Cycle	zENG9	1303	LC/MS Neg		145	-0.0152658	0.0118643	-1.29	0.2	-0.0387179	0.0081863	0.200279	0	0	145	-0.0172753	0.0118193	-1.46	0.146	-0.0406441	0.0060935	0.146102	0	0	145	-0.0184067	0.0117634	-1.56	0.12	-0.0416665	0.004853	0.119932	0	0
1312	MAT	12	ENG10	succinate	Energy	TCA Cycle	zENG10	1437	LC/MS Polar		145	0.0118522	0.0179951	0.66	0.511	-0.0237185	0.047423	0.511188	0	0	145	0.0089631	0.0181162	0.49	0.622	-0.0268559	0.0447821	0.621553	0	0	145	0.0070449	0.0179898	0.39	0.696	-0.0285264	0.0426161	0.695955	0	0
1313	MAT	12	ENG11	succinylcarnitine (C4-DC)	Energy	TCA Cycle	zENG11	37058	LC/MS Pos Early		144	0.0120327	0.0186299	0.65	0.519	-0.024795	0.0488605	0.519397	0	0	144	0.0144259	0.0187584	0.77	0.443	-0.0226651	0.051517	0.443185	0	0	144	0.0140454	0.0188871	0.74	0.458	-0.0233024	0.0513933	0.45836	0	0
112	MAT	12	FFA3	FFA(14:1)	Free Fatty Acids	Monounsaturated FFA	zFFA3	53985	DMS-MS	100010133	145	0.0065662	0.0058092	1.13	0.26	-0.0049168	0.0180491	0.260239	0	0	145	0.0050278	0.0056776	0.89	0.377	-0.0061977	0.0162534	0.377382	0	0	145	0.0046846	0.005685	0.82	0.411	-0.0065563	0.0159255	0.411339	0	0
115	MAT	12	FFA6	FFA(16:1)	Free Fatty Acids	Monounsaturated FFA	zFFA6	54136	DMS-MS	100010284	145	0.0482497	0.0200274	2.41	0.017	0.0086617	0.0878376	0.0172605	0	0	145	0.0430296	0.0196915	2.19	0.031	0.0040959	0.0819632	0.0305508	0	0	145	0.041691	0.0196964	2.12	0.036	0.0027452	0.0806367	0.0360818	0	0
118	MAT	12	FFA9	FFA(18:1)	Free Fatty Acids	Monounsaturated FFA	zFFA9	53469	DMS-MS	100009617	145	0.037774	0.01878	2.01	0.046	0.0006518	0.0748962	0.0461624	0	0	145	0.0337671	0.018648	1.81	0.072	-0.0031033	0.0706376	0.0723374	0	0	145	0.0331962	0.0187276	1.77	0.079	-0.0038339	0.0702263	0.0785038	0	0
122	MAT	12	FFA13	FFA(20:1)	Free Fatty Acids	Monounsaturated FFA	zFFA13	53987	DMS-MS	100010135	145	0.04865	0.0190638	2.55	0.012	0.0109667	0.0863332	0.011762	0	0	145	0.0452	0.0183305	2.47	0.015	0.0089573	0.0814427	0.0148868	0	0	145	0.0443532	0.0183848	2.41	0.017	0.0080009	0.0807056	0.0171575	0	0
128	MAT	12	FFA19	FFA(22:1)	Free Fatty Acids	Monounsaturated FFA	zFFA19	53472	DMS-MS	100009620	145	0.0222101	0.0168177	1.32	0.189	-0.0110333	0.0554536	0.188731	0	0	145	0.0228884	0.0168862	1.36	0.177	-0.0104987	0.0562755	0.177473	0	0	145	0.0238276	0.0169186	1.41	0.161	-0.0096256	0.0572808	0.161271	0	0
134	MAT	12	FFA25	FFA(24:1)	Free Fatty Acids	Monounsaturated FFA	zFFA25	54140	DMS-MS	100010288	145	0.0171846	0.015841	1.08	0.28	-0.0141282	0.0484975	0.279827	0	0	145	0.0179664	0.0159366	1.13	0.262	-0.013543	0.0494758	0.261529	0	0	145	0.018835	0.0159692	1.18	0.24	-0.0127411	0.050411	0.240247	0	0
119	MAT	12	FFA10	FFA(18:2)	Free Fatty Acids	Polyunsaturated FFA (PUFA)	zFFA10	53635	DMS-MS	100009783	145	0.0333717	0.0206536	1.62	0.108	-0.0074542	0.0741976	0.108346	0	0	145	0.0290248	0.0202818	1.43	0.155	-0.0110759	0.0691256	0.154653	0	0	145	0.0284664	0.0203723	1.4	0.165	-0.0118158	0.0687485	0.164563	0	0
120	MAT	12	FFA11	FFA(18:4)	Free Fatty Acids	Polyunsaturated FFA (PUFA)	zFFA11	53636	DMS-MS	100009784	145	0.0261076	0.0199975	1.31	0.194	-0.0134212	0.0656365	0.193803	0	0	145	0.0249212	0.0199861	1.25	0.215	-0.0145949	0.0644373	0.214522	0	0	145	0.0238995	0.0200349	1.19	0.235	-0.0157155	0.0635145	0.234958	0	0
123	MAT	12	FFA14	FFA(20:2)	Free Fatty Acids	Polyunsaturated FFA (PUFA)	zFFA14	54137	DMS-MS	100010285	145	0.060252	0.0220774	2.73	0.007	0.0166118	0.103892	0.00714789	0	0	145	0.0560576	0.021732	2.58	0.011	0.0130896	0.0990257	0.0109328	0	0	145	0.0551975	0.0218098	2.53	0.013	0.0120729	0.0983221	0.0125005	0	0
124	MAT	12	FFA15	FFA(20:3)	Free Fatty Acids	Polyunsaturated FFA (PUFA)	zFFA15	54138	DMS-MS	100010286	145	0.0462102	0.0213164	2.17	0.032	0.0040741	0.0883462	0.0318274	0	0	145	0.0443488	0.0207398	2.14	0.034	0.0033426	0.085355	0.0342372	0	0	145	0.044097	0.020846	2.12	0.036	0.002878	0.0853159	0.0361956	0	0
125	MAT	12	FFA16	FFA(20:4)	Free Fatty Acids	Polyunsaturated FFA (PUFA)	zFFA16	53471	DMS-MS	100009619	145	0.0488624	0.0233405	2.09	0.038	0.0027255	0.0949993	0.0380732	0	0	145	0.0450373	0.0228088	1.97	0.05	-5.99e-05	0.0901344	0.0503006	0	0	145	0.0439544	0.0228734	1.92	0.057	-0.0012733	0.0891821	0.0567128	0	0
126	MAT	12	FFA17	FFA(20:5)	Free Fatty Acids	Polyunsaturated FFA (PUFA)	zFFA17	54329	DMS-MS	100010477	145	0.0177288	0.020302	0.87	0.384	-0.0224021	0.0578596	0.38399	0	0	145	0.0164632	0.0198268	0.83	0.408	-0.0227378	0.0556642	0.407764	0	0	145	0.0154546	0.0198757	0.78	0.438	-0.0238456	0.0547549	0.438157	0	0
129	MAT	12	FFA20	FFA(22:2)	Free Fatty Acids	Polyunsaturated FFA (PUFA)	zFFA20	53283	DMS-MS	100009431	145	0.0492438	0.0175632	2.8	0.006	0.0145266	0.0839609	0.00575261	0	0	145	0.0470714	0.0170885	2.75	0.007	0.0132844	0.0808584	0.00666401	0	0	145	0.0472913	0.0171757	2.75	0.007	0.0133297	0.0812529	0.00669278	0	0
130	MAT	12	FFA21	FFA(22:4)	Free Fatty Acids	Polyunsaturated FFA (PUFA)	zFFA21	53637	DMS-MS	100009785	145	0.0543634	0.0210406	2.58	0.011	0.0127726	0.0959541	0.010776	0	0	145	0.051485	0.0204341	2.52	0.013	0.0110832	0.0918868	0.0128815	0	0	145	0.0501427	0.020446	2.45	0.015	0.0097148	0.0905705	0.0154369	0	0
131	MAT	12	FFA22	FFA(22:5)	Free Fatty Acids	Polyunsaturated FFA (PUFA)	zFFA22	54509	DMS-MS	100010657	145	0.0379495	0.0202417	1.87	0.063	-0.0020622	0.0779612	0.0628575	0	0	145	0.0341487	0.019199	1.78	0.077	-0.0038112	0.0721086	0.0774799	0	0	145	0.033275	0.0192572	1.73	0.086	-0.0048023	0.0713524	0.0862387	0	0
132	MAT	12	FFA23	FFA(22:6)	Free Fatty Acids	Polyunsaturated FFA (PUFA)	zFFA23	53806	DMS-MS	100009954	145	0.0317186	0.02037	1.56	0.122	-0.0085466	0.0719839	0.121652	0	0	145	0.0270094	0.0193486	1.4	0.165	-0.0112461	0.065265	0.164958	0	0	145	0.0278685	0.0194093	1.44	0.153	-0.0105096	0.0662466	0.153313	0	0
110	MAT	12	FFA1	FFA(12:0)	Free Fatty Acids	Saturated FFA	zFFA1	54508	DMS-MS	100010656	145	0.005445	0.0149329	0.36	0.716	-0.0240728	0.0349627	0.715928	0	0	145	0.0031315	0.0149642	0.21	0.835	-0.0264554	0.0327185	0.834547	0	0	145	0.0035002	0.0150334	0.23	0.816	-0.0262254	0.0332259	0.816239	0	0
111	MAT	12	FFA2	FFA(14:0)	Free Fatty Acids	Saturated FFA	zFFA2	53467	DMS-MS	100009615	145	0.0126693	0.0167441	0.76	0.451	-0.0204286	0.0457672	0.450508	0	0	145	0.0087956	0.0164693	0.53	0.594	-0.023767	0.0413582	0.594152	0	0	145	0.008836	0.0165562	0.53	0.594	-0.0239006	0.0415726	0.594409	0	0
113	MAT	12	FFA4	FFA(15:0)	Free Fatty Acids	Saturated FFA	zFFA4	54135	DMS-MS	100010283	145	0.0127387	0.0105716	1.2	0.23	-0.0081581	0.0336354	0.230197	0	0	145	0.0103884	0.0104983	0.99	0.324	-0.0103686	0.0311454	0.324123	0	0	145	0.0102232	0.010551	0.97	0.334	-0.0106392	0.0310857	0.33427	0	0
114	MAT	12	FFA5	FFA(16:0)	Free Fatty Acids	Saturated FFA	zFFA5	53986	DMS-MS	100010134	145	0.0134019	0.0169475	0.79	0.43	-0.020098	0.0469019	0.430375	0	0	145	0.01222	0.0171668	0.71	0.478	-0.0217219	0.0461619	0.477758	0	0	145	0.0133509	0.0171764	0.78	0.438	-0.020612	0.0473138	0.438323	0	0
116	MAT	12	FFA7	FFA(17:0)	Free Fatty Acids	Saturated FFA	zFFA7	53468	DMS-MS	100009616	145	0.0340212	0.0178654	1.9	0.059	-0.0012932	0.0693355	0.0588786	0	0	145	0.0312493	0.0178224	1.75	0.082	-0.0039888	0.0664874	0.081743	0	0	145	0.0311764	0.0179163	1.74	0.084	-0.0042495	0.0666024	0.0840679	0	0
117	MAT	12	FFA8	FFA(18:0)	Free Fatty Acids	Saturated FFA	zFFA8	53805	DMS-MS	100009953	145	0.0101838	0.0168115	0.61	0.546	-0.0230474	0.0434149	0.545633	0	0	145	0.0092738	0.0170279	0.54	0.587	-0.0243935	0.042941	0.586887	0	0	145	0.0102462	0.0170574	0.6	0.549	-0.0234815	0.0439739	0.549034	0	0
121	MAT	12	FFA12	FFA(20:0)	Free Fatty Acids	Saturated FFA	zFFA12	53470	DMS-MS	100009618	145	0.0030097	0.0167152	0.18	0.857	-0.0300311	0.0360505	0.857363	0	0	145	0.0005708	0.0167822	0.03	0.973	-0.0326105	0.0337521	0.972915	0	0	145	0.000819	0.0168668	0.05	0.961	-0.0325319	0.0341698	0.961345	0	0
127	MAT	12	FFA18	FFA(22:0)	Free Fatty Acids	Saturated FFA	zFFA18	54139	DMS-MS	100010287	145	0.0212798	0.020222	1.05	0.294	-0.0186928	0.0612524	0.294431	0	0	145	0.0184165	0.0200811	0.92	0.361	-0.0212875	0.0581204	0.360677	0	0	145	0.0177057	0.0201599	0.88	0.381	-0.0221565	0.0575679	0.381326	0	0
133	MAT	12	FFA24	FFA(24:0)	Free Fatty Acids	Saturated FFA	zFFA24	53807	DMS-MS	100009955	145	0.0348001	0.0199999	1.74	0.084	-0.0047336	0.0743338	0.0840082	0	0	145	0.0336339	0.0192619	1.75	0.083	-0.0044504	0.0717182	0.0829977	0	0	145	0.0350714	0.0192467	1.82	0.071	-0.0029853	0.073128	0.0705902	0	0
1314	MAT	12	STER1	16a-hydroxy DHEA 3-sulfate	Lipid	Androgenic Steroids	zSTER1	38168	LC/MS Neg		145	0.0099365	0.0182792	0.54	0.588	-0.0261959	0.0460688	0.587567	0	0	145	0.0109299	0.0182904	0.6	0.551	-0.0252335	0.0470933	0.551095	0	0	145	0.0094003	0.0182475	0.52	0.607	-0.0266805	0.0454811	0.607267	0	0
1315	MAT	12	STER2	5alpha-androstan-3alpha,17alpha-diol disulfate	Lipid	Androgenic Steroids	zSTER2	37182	LC/MS Neg
1316	MAT	12	STER3	5alpha-androstan-3alpha,17beta-diol disulfate	Lipid	Androgenic Steroids	zSTER3	37184	LC/MS Neg		55	0.0057678	0.0087437	0.66	0.512	-0.0117699	0.0233054	0.512335	0	0	55	0.0050702	0.0089229	0.57	0.572	-0.012861	0.0230015	0.572475	0	0	55	0.0051479	0.0090425	0.57	0.572	-0.0130333	0.0233292	0.571807	0	0
1317	MAT	12	STER4	5alpha-androstan-3alpha,17beta-diol monosulfate (1)	Lipid	Androgenic Steroids	zSTER4	37186	LC/MS Neg		127	0.0228447	0.0241084	0.95	0.345	-0.0248687	0.0705581	0.345169	0	0	127	0.0232239	0.0239905	0.97	0.335	-0.0242716	0.0707194	0.334953	0	0	127	0.0224911	0.0240556	0.93	0.352	-0.0251374	0.0701195	0.351686	0	0
1318	MAT	12	STER5	5alpha-androstan-3beta,17alpha-diol disulfate	Lipid	Androgenic Steroids	zSTER5	37187	LC/MS Neg		92	-0.0013298	0.013469	-0.1	0.922	-0.0280883	0.0254286	0.92157	0	0	92	0.0007158	0.0137803	0.05	0.959	-0.0266785	0.02811	0.958695	0	0	92	0.0009104	0.0136951	0.07	0.947	-0.026319	0.0281399	0.947152	0	0
1319	MAT	12	STER6	5alpha-androstan-3beta,17beta-diol disulfate	Lipid	Androgenic Steroids	zSTER6	37190	LC/MS Neg		144	0.0417118	0.0255748	1.63	0.105	-0.0088447	0.0922682	0.105112	0	0	144	0.0401612	0.0255524	1.57	0.118	-0.0103638	0.0906861	0.118306	0	0	144	0.0377254	0.025439	1.48	0.14	-0.0125784	0.0880292	0.140378	0	0
1320	MAT	12	STER7	andro steroid monosulfate C19H28O6S (1)*	Lipid	Androgenic Steroids	zSTER7	32827	LC/MS Neg		135	0.0070912	0.0119849	0.59	0.555	-0.0166144	0.0307969	0.55507	0	0	135	0.0065064	0.0120495	0.54	0.59	-0.0173339	0.0303467	0.590148	0	0	135	0.0057057	0.0121224	0.47	0.639	-0.0182804	0.0296919	0.638672	0	0
1321	MAT	12	STER8	androstenediol (3alpha, 17alpha) monosulfate (2)	Lipid	Androgenic Steroids	zSTER8	37207	LC/MS Neg		142	-0.0124324	0.0217269	-0.57	0.568	-0.0553875	0.0305228	0.568096	0	0	142	-0.0135926	0.021043	-0.65	0.519	-0.0552064	0.0280212	0.519404	0	0	142	-0.0140467	0.0211161	-0.67	0.507	-0.0558079	0.0277145	0.507051	0	0
1322	MAT	12	STER9	androstenediol (3alpha, 17alpha) monosulfate (3)	Lipid	Androgenic Steroids	zSTER9	37209	LC/MS Neg		145	0.0251344	0.0196439	1.28	0.203	-0.0136955	0.0639642	0.202793	0	0	145	0.0257079	0.0186659	1.38	0.171	-0.0111978	0.0626136	0.170643	0	0	145	0.0254391	0.0187603	1.36	0.177	-0.0116557	0.0625338	0.177312	0	0
1323	MAT	12	STER10	androstenediol (3beta,17beta) disulfate (1)	Lipid	Androgenic Steroids	zSTER10	37202	LC/MS Neg		145	0.0635903	0.0236943	2.68	0.008	0.0167539	0.110427	0.00813869	0	0	145	0.0616517	0.0231558	2.66	0.009	0.0158685	0.107435	0.00867189	0	0	145	0.0610673	0.0232622	2.63	0.01	0.015071	0.107064	0.00963707	0	0
1324	MAT	12	STER11	androstenediol (3beta,17beta) disulfate (2)	Lipid	Androgenic Steroids	zSTER11	37203	LC/MS Neg		145	-0.0057114	0.0144959	-0.39	0.694	-0.0343654	0.0229425	0.694165	0	0	145	-0.0074597	0.0138666	-0.54	0.591	-0.0348763	0.019957	0.591464	0	0	145	-0.0073553	0.013939	-0.53	0.599	-0.0349169	0.0202063	0.598568	0	0
1325	MAT	12	STER12	androstenediol (3beta,17beta) monosulfate (1)	Lipid	Androgenic Steroids	zSTER12	37211	LC/MS Neg		145	0.0557346	0.0231132	2.41	0.017	0.0100469	0.101422	0.0171614	0	0	145	0.0546991	0.0230429	2.37	0.019	0.0091392	0.100259	0.0189739	0	0	145	0.0543257	0.0231581	2.35	0.02	0.0085352	0.100116	0.020407	0	0
1326	MAT	12	STER13	androstenediol (3beta,17beta) monosulfate (2)	Lipid	Androgenic Steroids	zSTER13	37210	LC/MS Neg		145	0.0414906	0.0200449	2.07	0.04	0.001868	0.0811131	0.0402623	0	0	145	0.0395366	0.0193778	2.04	0.043	0.0012233	0.0778499	0.0432134	0	0	145	0.0400417	0.0194659	2.06	0.042	0.0015518	0.0785316	0.0415673	0	0
1327	MAT	12	STER14	androsterone glucuronide	Lipid	Androgenic Steroids	zSTER14	61846	LC/MS Neg		144	-0.0154394	0.0194859	-0.79	0.429	-0.0539593	0.0230805	0.429486	0	0	144	-0.0171132	0.018871	-0.91	0.366	-0.0544269	0.0202006	0.366068	0	0	144	-0.0176816	0.0189514	-0.93	0.352	-0.0551567	0.0197935	0.352464	0	0
1328	MAT	12	STER15	androsterone sulfate	Lipid	Androgenic Steroids	zSTER15	31591	LC/MS Neg		145	-0.0009807	0.0230246	-0.04	0.966	-0.0464934	0.0445319	0.966084	0	0	145	-0.0014001	0.0217442	-0.06	0.949	-0.0443922	0.0415921	0.948754	0	0	145	-0.0018791	0.0218476	-0.09	0.932	-0.0450785	0.0413203	0.931583	0	0
1329	MAT	12	STER16	dehydroepiandrosterone sulfate (DHEA-S)	Lipid	Androgenic Steroids	zSTER16	32425	LC/MS Neg		145	0.0069975	0.0213298	0.33	0.743	-0.0351649	0.0491599	0.743344	0	0	145	0.0055746	0.0207427	0.27	0.789	-0.0354374	0.0465865	0.788521	0	0	145	0.0068241	0.0207703	0.33	0.743	-0.034245	0.0478933	0.742992	0	0
1330	MAT	12	STER17	epiandrosterone sulfate	Lipid	Androgenic Steroids	zSTER17	33973	LC/MS Neg		145	-0.0141232	0.0229709	-0.61	0.54	-0.0595296	0.0312832	0.539644	0	0	145	-0.0148294	0.0221365	-0.67	0.504	-0.0585973	0.0289385	0.50403	0	0	145	-0.0156409	0.0222212	-0.7	0.483	-0.0595789	0.028297	0.482696	0	0
1331	MAT	12	STER18	etiocholanolone glucuronide	Lipid	Androgenic Steroids	zSTER18	47112	LC/MS Neg		144	0.0125469	0.0224748	0.56	0.578	-0.0318815	0.0569754	0.577542	0	0	144	0.0119193	0.0228583	0.52	0.603	-0.0332784	0.0571171	0.602893	0	0	144	0.0123245	0.0229708	0.54	0.592	-0.0330988	0.0577478	0.592464	0	0
1332	MAT	12	CARN1	carnitine	Lipid	Carnitine Metabolism	zCARN1	15500	LC/MS Pos Early		145	0.0175005	0.0143001	1.22	0.223	-0.0107665	0.0457675	0.223041	0	0	145	0.0169115	0.0142456	1.19	0.237	-0.0112546	0.0450776	0.237199	0	0	145	0.0177516	0.0142669	1.24	0.216	-0.0104584	0.0459617	0.215516	0	0
1333	MAT	12	CARN2	deoxycarnitine	Lipid	Carnitine Metabolism	zCARN2	36747	LC/MS Pos Early		145	-0.0158003	0.0180713	-0.87	0.383	-0.0515218	0.0199212	0.383406	0	0	145	-0.0148036	0.018011	-0.82	0.413	-0.0504146	0.0208073	0.41253	0	0	145	-0.0156045	0.0180674	-0.86	0.389	-0.0513293	0.0201202	0.38926	0	0
1334	MAT	12	CERX1	palmitoyl-sphingosine-phosphoethanolamine (d18:1/16:0)	Lipid	Ceramide PEs	zCERX1	62984	LC/MS Pos Late		145	-0.0302771	0.0135856	-2.23	0.027	-0.0571316	-0.0034226	0.0273997	0	0	145	-0.0300971	0.0136155	-2.21	0.029	-0.0570173	-0.0031769	0.028705	0	0	145	-0.0302365	0.0136859	-2.21	0.029	-0.0572976	-0.0031754	0.0288012	0	0
1335	MAT	12	CORT1	corticosterone	Lipid	Corticosteroids	zCORT1	5983	LC/MS Neg		75	-0.0564211	0.0362838	-1.55	0.124	-0.128735	0.0158925	0.124273	0	0	75	-0.0610576	0.0376425	-1.62	0.109	-0.136152	0.0140371	0.109356	0	0	75	-0.0607609	0.0378599	-1.6	0.113	-0.136309	0.0147874	0.113153	0	0
1336	MAT	12	CORT2	cortisol	Lipid	Corticosteroids	zCORT2	1712	LC/MS Neg		145	-0.0123813	0.0091711	-1.35	0.179	-0.0305097	0.0057471	0.179136	0	0	145	-0.0133204	0.0092069	-1.45	0.15	-0.0315242	0.0048834	0.15021	0	0	145	-0.0140532	0.009192	-1.53	0.129	-0.0322285	0.0041221	0.12859	0	0
1337	MAT	12	CORT3	cortisone	Lipid	Corticosteroids	zCORT3	1769	LC/MS Neg		145	-0.0219482	0.0078399	-2.8	0.006	-0.0374452	-0.0064512	0.00582447	0	0	145	-0.0224222	0.0076718	-2.92	0.004	-0.0375908	-0.0072537	0.00405234	0	0	145	-0.0225951	0.0077081	-2.93	0.004	-0.0378364	-0.0073538	0.00395177	0	0
1338	MAT	12	EICO1	12-HETE	Lipid	Eicosanoid	zEICO1	37536	LC/MS Neg		144	0.0201784	0.0178181	1.13	0.259	-0.0150446	0.0554015	0.259347	0	0	144	0.0220593	0.0179329	1.23	0.221	-0.0133995	0.057518	0.220752	0	0	144	0.0221164	0.018029	1.23	0.222	-0.0135348	0.0577676	0.222035	0	0
1339	MAT	12	EICO2	12-HHTrE	Lipid	Eicosanoid	zEICO2	57393	LC/MS Neg		127	0.0433415	0.0204342	2.12	0.036	0.0028997	0.0837832	0.0358946	0	0	127	0.051625	0.0203365	2.54	0.012	0.0113636	0.0918864	0.0124006	0	0	127	0.0508081	0.0205714	2.47	0.015	0.0100781	0.0915381	0.0149234	0	0
1340	MAT	12	EICO3	5-HEPE	Lipid	Eicosanoid	zEICO3	46297	LC/MS Neg
1341	MAT	12	EICO4	5-HETE	Lipid	Eicosanoid	zEICO4	37372	LC/MS Neg
1342	MAT	12	ECAN1	linoleoyl ethanolamide	Lipid	Endocannabinoid	zECAN1	52608	LC/MS Neg		113	0.0121323	0.0166434	0.73	0.468	-0.0208477	0.0451124	0.467563	0	0	113	0.0114531	0.0167602	0.68	0.496	-0.0217719	0.0446782	0.49586	0	0	113	0.0100924	0.0167332	0.6	0.548	-0.0230827	0.0432675	0.547705	0	0
1343	MAT	12	ECAN2	N-oleoylserine	Lipid	Endocannabinoid	zECAN2	57664	LC/MS Neg		117	-0.0074034	0.0126138	-0.59	0.558	-0.032389	0.0175821	0.5584	0	0	117	-0.0086296	0.0130911	-0.66	0.511	-0.0345704	0.0173113	0.511136	0	0	117	-0.0085366	0.013127	-0.65	0.517	-0.0345512	0.017478	0.516847	0	0
1344	MAT	12	ECAN3	N-palmitoylserine	Lipid	Endocannabinoid	zECAN3	57659	LC/MS Neg		142	0.0193669	0.0112054	1.73	0.086	-0.0027868	0.0415207	0.0861299	0	0	142	0.022276	0.0110834	2.01	0.046	0.0003578	0.0441942	0.0464263	0	0	142	0.0221132	0.0108877	2.03	0.044	0.0005807	0.0436457	0.0442155	0	0
1345	MAT	12	ECAN4	N-palmitoyltaurine	Lipid	Endocannabinoid	zECAN4	39835	LC/MS Neg		66	-0.0084922	0.02096	-0.41	0.687	-0.0503647	0.0333803	0.68671	0	0	66	-0.0094453	0.0214347	-0.44	0.661	-0.0523211	0.0334304	0.661046	0	0	66	-0.0101424	0.021611	-0.47	0.641	-0.0533859	0.0331011	0.640573	0	0
1346	MAT	12	ECAN5	N-stearoylserine*	Lipid	Endocannabinoid	zECAN5	61822	LC/MS Neg		97	0.006709	0.0126462	0.53	0.597	-0.018397	0.0318149	0.596996	0	0	97	0.0065878	0.0128047	0.51	0.608	-0.0188473	0.0320228	0.608163	0	0	97	0.0092711	0.0125342	0.74	0.461	-0.0156301	0.0341724	0.461425	0	0
1347	MAT	12	ECAN6	N-stearoyltaurine	Lipid	Endocannabinoid	zECAN6	39730	LC/MS Neg		86	-0.0083675	0.0196423	-0.43	0.671	-0.0474284	0.0306935	0.671204	0	0	86	-0.0111953	0.0197519	-0.57	0.572	-0.0505028	0.0281122	0.57244	0	0	86	-0.0115269	0.0196954	-0.59	0.56	-0.0507296	0.0276758	0.560042	0	0
1348	MAT	12	ECAN7	oleoyl ethanolamide	Lipid	Endocannabinoid	zECAN7	38102	LC/MS Pos Late		110	0.0271312	0.0156871	1.73	0.087	-0.0039633	0.0582257	0.0865715	0	0	110	0.0241025	0.0158423	1.52	0.131	-0.0073134	0.0555185	0.131194	0	0	110	0.0232988	0.0159227	1.46	0.146	-0.0082802	0.0548778	0.146446	0	0
1349	MAT	12	STER19	estrone 3-sulfate	Lipid	Estrogenic Steroids	zSTER19	18474	LC/MS Neg		143	-0.0055432	0.0038931	-1.42	0.157	-0.0132397	0.0021532	0.156699	0	0	143	-0.0059675	0.0038247	-1.56	0.121	-0.0135305	0.0015955	0.121002	0	0	143	-0.0062406	0.0038263	-1.63	0.105	-0.0138073	0.0013262	0.10521	0	0
1350	MAT	12	FAMET1	arachidonoylcholine	Lipid	Fatty Acid Metabolism (Acyl Choline)	zFAMET1	53261	LC/MS Pos Late		145	0.0111021	0.0145982	0.76	0.448	-0.0177539	0.0399582	0.448199	0	0	145	0.0128697	0.0148363	0.87	0.387	-0.0164642	0.0422037	0.387191	0	0	145	0.0152947	0.0144773	1.06	0.293	-0.0133314	0.0439208	0.292604	0	0
1351	MAT	12	FAMET2	dihomo-linolenoyl-choline	Lipid	Fatty Acid Metabolism (Acyl Choline)	zFAMET2	53262	LC/MS Pos Late		140	0.0194832	0.0144956	1.34	0.181	-0.009179	0.0481453	0.181129	0	0	140	0.0225289	0.0147109	1.53	0.128	-0.0065666	0.0516244	0.128016	0	0	140	0.0234304	0.0144527	1.62	0.107	-0.0051565	0.0520174	0.107348	0	0
1352	MAT	12	FAMET3	docosahexaenoylcholine	Lipid	Fatty Acid Metabolism (Acyl Choline)	zFAMET3	53263	LC/MS Pos Late		143	0.0120111	0.0117466	1.02	0.308	-0.0112111	0.0352332	0.308289	0	0	143	0.0129067	0.0118988	1.08	0.28	-0.0106223	0.0364357	0.279957	0	0	143	0.0153976	0.0114697	1.34	0.182	-0.0072844	0.0380796	0.181683	0	0
1353	MAT	12	FAMET4	eicosapentaenoylcholine	Lipid	Fatty Acid Metabolism (Acyl Choline)	zFAMET4	53258	LC/MS Pos Late		79	0.0116592	0.020399	0.57	0.569	-0.0289603	0.0522787	0.569286	0	0	79	0.0064789	0.0222959	0.29	0.772	-0.0379568	0.0509147	0.77219	0	0	79	0.0094414	0.022398	0.42	0.675	-0.0352082	0.054091	0.674625	0	0
1354	MAT	12	FAMET5	linoleoylcholine*	Lipid	Fatty Acid Metabolism (Acyl Choline)	zFAMET5	57463	LC/MS Pos Late		145	-0.0011308	0.0135597	-0.08	0.934	-0.027934	0.0256725	0.933657	0	0	145	0.0015029	0.0136352	0.11	0.912	-0.0254563	0.0284621	0.912391	0	0	145	0.0040923	0.0131618	0.31	0.756	-0.0219325	0.0301172	0.756326	0	0
1355	MAT	12	FAMET6	oleoylcholine	Lipid	Fatty Acid Metabolism (Acyl Choline)	zFAMET6	53260	LC/MS Pos Late		144	0.0047568	0.0130033	0.37	0.715	-0.0209483	0.0304618	0.71505	0	0	144	0.0069615	0.0131279	0.53	0.597	-0.0189964	0.0329193	0.59677	0	0	144	0.0094219	0.0127589	0.74	0.461	-0.0158079	0.0346517	0.461498	0	0
1356	MAT	12	FAMET7	palmitoloelycholine	Lipid	Fatty Acid Metabolism (Acyl Choline)	zFAMET7	53257	LC/MS Pos Late		77	0.0005212	0.0137091	0.04	0.97	-0.0267887	0.0278311	0.969773	0	0	77	0.0058389	0.0143572	0.41	0.685	-0.0227886	0.0344665	0.68546	0	0	77	0.0060436	0.0142874	0.42	0.674	-0.0224517	0.0345389	0.67359	0	0
1357	MAT	12	FAMET8	palmitoylcholine	Lipid	Fatty Acid Metabolism (Acyl Choline)	zFAMET8	52944	LC/MS Pos Late		145	0.0079808	0.012688	0.63	0.53	-0.0170994	0.033061	0.530349	0	0	145	0.0099475	0.0128522	0.77	0.44	-0.0154635	0.0353586	0.440248	0	0	145	0.0122415	0.012467	0.98	0.328	-0.0124095	0.0368926	0.32786	0	0
1358	MAT	12	FAMET9	stearoylcholine*	Lipid	Fatty Acid Metabolism (Acyl Choline)	zFAMET9	57464	LC/MS Pos Late		141	0.0024788	0.0169867	0.15	0.884	-0.0311068	0.0360645	0.88419	0	0	141	0.0045242	0.0172054	0.26	0.793	-0.0295028	0.0385512	0.792989	0	0	141	0.0084169	0.0168325	0.5	0.618	-0.0248748	0.0417085	0.617868	0	0
1359	MAT	12	FAMET10	hexanoylglutamine	Lipid	Fatty Acid Metabolism (Acyl Glutamine)	zFAMET10	54907	LC/MS Neg		126	0.0058549	0.0121484	0.48	0.631	-0.0181902	0.0299	0.630691	0	0	126	0.0033389	0.0121215	0.28	0.783	-0.0206608	0.0273387	0.783441	0	0	126	0.0031967	0.0121867	0.26	0.794	-0.0209342	0.0273277	0.793534	0	0
1360	MAT	12	FAMET11	butyrylcarnitine (C4)	Lipid	Fatty Acid Metabolism (also BCAA Metabolism)	zFAMET11	32412	LC/MS Pos Early		144	0.0175667	0.0251668	0.7	0.486	-0.0321832	0.0673167	0.486311	0	0	144	0.014791	0.0251757	0.59	0.558	-0.0349891	0.064571	0.557822	0	0	144	0.0119874	0.0249468	0.48	0.632	-0.0373432	0.0613179	0.631627	0	0
1361	MAT	12	FAMET12	butyrylglycine	Lipid	Fatty Acid Metabolism (also BCAA Metabolism)	zFAMET12	31850	LC/MS Neg		92	-0.0026758	0.0199618	-0.13	0.894	-0.0423334	0.0369818	0.893666	0	0	92	-0.002918	0.0202351	-0.14	0.886	-0.043144	0.0373081	0.885677	0	0	92	-0.0059183	0.0208141	-0.28	0.777	-0.0473024	0.0354657	0.77684	0	0
1362	MAT	12	FAMET13	methylmalonate (MMA)	Lipid	Fatty Acid Metabolism (also BCAA Metabolism)	zFAMET13	1496	LC/MS Polar		145	0.0056894	0.0125383	0.45	0.651	-0.0190949	0.0304737	0.650685	0	0	145	0.0044841	0.0127473	0.35	0.726	-0.0207196	0.0296879	0.725543	0	0	145	0.0038849	0.012784	0.3	0.762	-0.021393	0.0291628	0.761671	0	0
1363	MAT	12	FAMET14	propionylcarnitine (C3)	Lipid	Fatty Acid Metabolism (also BCAA Metabolism)	zFAMET14	32452	LC/MS Pos Early		144	-0.0018974	0.0186751	-0.1	0.919	-0.0388146	0.0350198	0.919217	0	0	144	-0.0024349	0.0186886	-0.13	0.897	-0.0393878	0.0345181	0.89653	0	0	144	-0.0027988	0.0188171	-0.15	0.882	-0.0400083	0.0344107	0.88198	0	0
1364	MAT	12	FAMET15	propionylglycine	Lipid	Fatty Acid Metabolism (also BCAA Metabolism)	zFAMET15	31932	LC/MS Neg		142	0.0012554	0.0215362	0.06	0.954	-0.0413227	0.0438336	0.953598	0	0	142	0.0015478	0.0211773	0.07	0.942	-0.0403316	0.0434271	0.941845	0	0	142	0.0025274	0.0212223	0.12	0.905	-0.0394438	0.0444986	0.905378	0	0
1365	MAT	12	FAMET16	(R)-3-hydroxybutyrylcarnitine	Lipid	Fatty Acid Metabolism(Acyl Carnitine)	zFAMET16	43264	LC/MS Pos Early		57	0.0127258	0.0284754	0.45	0.657	-0.0443402	0.0697919	0.656698	0	0	57	0.0240554	0.0281311	0.86	0.396	-0.0324201	0.080531	0.396485	0	0	57	0.0239322	0.0285379	0.84	0.406	-0.0333878	0.0812522	0.405679	0	0
1366	MAT	12	FAMET17	(S)-3-hydroxybutyrylcarnitine	Lipid	Fatty Acid Metabolism(Acyl Carnitine)	zFAMET17	52984	LC/MS Pos Early		144	0.0167373	0.0192755	0.87	0.387	-0.0213667	0.0548412	0.386685	0	0	144	0.0153921	0.019247	0.8	0.425	-0.0226651	0.0534493	0.42525	0	0	144	0.011858	0.0190348	0.62	0.534	-0.025782	0.049498	0.534343	0	0
1367	MAT	12	FAMET18	5-dodecenoylcarnitine (C12:1)	Lipid	Fatty Acid Metabolism(Acyl Carnitine)	zFAMET18	61769	LC/MS Pos Late		141	0.0125206	0.0239174	0.52	0.601	-0.0347684	0.0598096	0.601464	0	0	141	0.0069585	0.0239159	0.29	0.772	-0.0403398	0.0542568	0.77153	0	0	141	0.0062601	0.0239886	0.26	0.795	-0.0411851	0.0537053	0.794523	0	0
1368	MAT	12	FAMET19	acetylcarnitine (C2)	Lipid	Fatty Acid Metabolism(Acyl Carnitine)	zFAMET19	32198	LC/MS Pos Early		144	0.0458136	0.0197544	2.32	0.022	0.0067629	0.0848642	0.0218129	0	0	144	0.0406683	0.0197211	2.06	0.041	0.0016737	0.0796629	0.0410674	0	0	144	0.0393771	0.0198157	1.99	0.049	0.000193	0.0785613	0.0488977	0	0
1369	MAT	12	FAMET20	adipoylcarnitine (C6-DC)	Lipid	Fatty Acid Metabolism(Acyl Carnitine)	zFAMET20	52988	LC/MS Pos Early		141	0.0080961	0.0117941	0.69	0.494	-0.0152229	0.0314151	0.493571	0	0	141	0.0056151	0.0117634	0.48	0.634	-0.0176492	0.0288795	0.633892	0	0	141	0.0055196	0.0118491	0.47	0.642	-0.0179159	0.0289552	0.642097	0	0
1370	MAT	12	FAMET21	arachidonoylcarnitine (C20:4)	Lipid	Fatty Acid Metabolism(Acyl Carnitine)	zFAMET21	57518	LC/MS Pos Late		111	0.0109861	0.0225644	0.49	0.627	-0.0337359	0.055708	0.627324	0	0	111	0.0117034	0.0224586	0.52	0.603	-0.0328277	0.0562346	0.603386	0	0	111	0.0125612	0.0225952	0.56	0.579	-0.0322459	0.0573682	0.579458	0	0
1371	MAT	12	FAMET22	arachidoylcarnitine (C20)*	Lipid	Fatty Acid Metabolism(Acyl Carnitine)	zFAMET22	57513	LC/MS Pos Late		76	-0.0070256	0.0244235	-0.29	0.774	-0.0556904	0.0416393	0.774414	0	0	76	-0.0117981	0.0227564	-0.52	0.606	-0.0571843	0.0335881	0.605778	0	0	76	-0.0127877	0.0230597	-0.55	0.581	-0.0587905	0.033215	0.580996	0	0
1372	MAT	12	FAMET23	behenoylcarnitine (C22)*	Lipid	Fatty Acid Metabolism(Acyl Carnitine)	zFAMET23	57514	LC/MS Pos Late		91	-0.0093482	0.0229981	-0.41	0.685	-0.0550451	0.0363486	0.685368	0	0	91	-0.0141741	0.0232045	-0.61	0.543	-0.0603109	0.0319626	0.542939	0	0	91	-0.0161019	0.0231602	-0.7	0.489	-0.0621585	0.0299547	0.488823	0	0
1373	MAT	12	FAMET24	cerotoylcarnitine (C26)*	Lipid	Fatty Acid Metabolism(Acyl Carnitine)	zFAMET24	57516	LC/MS Pos Late		144	-0.0142571	0.0149302	-0.95	0.341	-0.0437712	0.015257	0.341242	0	0	144	-0.0156641	0.0145004	-1.08	0.282	-0.0443358	0.0130077	0.281915	0	0	144	-0.0167759	0.014488	-1.16	0.249	-0.0454249	0.0118732	0.248914	0	0
1374	MAT	12	FAMET25	cis-4-decenoylcarnitine (C10:1)	Lipid	Fatty Acid Metabolism(Acyl Carnitine)	zFAMET25	38178	LC/MS Pos Late		145	0.012396	0.0196777	0.63	0.53	-0.0265008	0.0512927	0.529733	0	0	145	0.0080493	0.0197904	0.41	0.685	-0.0310799	0.0471784	0.684836	0	0	145	0.0070636	0.0198416	0.36	0.722	-0.0321692	0.0462963	0.722385	0	0
1375	MAT	12	FAMET26	decanoylcarnitine (C10)	Lipid	Fatty Acid Metabolism(Acyl Carnitine)	zFAMET26	33941	LC/MS Pos Late		142	-0.0077191	0.0208786	-0.37	0.712	-0.0489972	0.033559	0.712153	0	0	142	-0.0126979	0.0208569	-0.61	0.544	-0.0539437	0.0285478	0.543663	0	0	142	-0.0131712	0.0209518	-0.63	0.531	-0.0546074	0.0282649	0.530643	0	0
1376	MAT	12	FAMET27	dihomo-linolenoylcarnitine (C20:3n3 or 6)*	Lipid	Fatty Acid Metabolism(Acyl Carnitine)	zFAMET27	57521	LC/MS Pos Late		140	0.0054122	0.0212938	0.25	0.8	-0.0366921	0.0475165	0.799745	0	0	140	0.0050394	0.0207399	0.24	0.808	-0.0359805	0.0460593	0.808391	0	0	140	0.00394	0.0208033	0.19	0.85	-0.0372081	0.0450881	0.850075	0	0
1377	MAT	12	FAMET28	dihomo-linoleoylcarnitine (C20:2)*	Lipid	Fatty Acid Metabolism(Acyl Carnitine)	zFAMET28	57520	LC/MS Pos Late		118	0.0064305	0.0219629	0.29	0.77	-0.0370699	0.0499308	0.770207	0	0	118	0.0054178	0.0214792	0.25	0.801	-0.0371405	0.0479762	0.801321	0	0	118	0.0042536	0.0214097	0.2	0.843	-0.0381712	0.0466784	0.84288	0	0
1378	MAT	12	FAMET29	docosahexaenoylcarnitine (C22:6)*	Lipid	Fatty Acid Metabolism(Acyl Carnitine)	zFAMET29	57523	LC/MS Pos Late		104	-0.001149	0.036858	-0.03	0.975	-0.0742568	0.0719587	0.975192	0	0	104	-0.006482	0.0377707	-0.17	0.864	-0.0814368	0.0684728	0.864095	0	0	104	-0.0038209	0.0378713	-0.1	0.92	-0.0789849	0.071343	0.919844	0	0
1379	MAT	12	FAMET30	eicosenoylcarnitine (C20:1)*	Lipid	Fatty Acid Metabolism(Acyl Carnitine)	zFAMET30	57519	LC/MS Pos Late		111	-0.0038828	0.0192294	-0.2	0.84	-0.0419948	0.0342291	0.840354	0	0	111	-0.0074607	0.0181842	-0.41	0.682	-0.0435167	0.0285952	0.682432	0	0	111	-0.0079254	0.01823	-0.43	0.665	-0.0440761	0.0282254	0.664649	0	0
1380	MAT	12	FAMET31	hexanoylcarnitine (C6)	Lipid	Fatty Acid Metabolism(Acyl Carnitine)	zFAMET31	32328	LC/MS Pos Early		144	0.0230559	0.0208417	1.11	0.27	-0.0181441	0.0642559	0.270493	0	0	144	0.0180453	0.0209069	0.86	0.39	-0.0232939	0.0593845	0.389564	0	0	144	0.0169736	0.0209653	0.81	0.42	-0.0244839	0.058431	0.419573	0	0
1381	MAT	12	FAMET32	laurylcarnitine (C12)	Lipid	Fatty Acid Metabolism(Acyl Carnitine)	zFAMET32	34534	LC/MS Pos Late		145	-0.0013994	0.0216391	-0.06	0.949	-0.0441732	0.0413744	0.948527	0	0	145	-0.0071611	0.0215412	-0.33	0.74	-0.049752	0.0354298	0.74006	0	0	145	-0.0082166	0.0215988	-0.38	0.704	-0.0509239	0.0344908	0.70422	0	0
1382	MAT	12	FAMET33	lignoceroylcarnitine (C24)*	Lipid	Fatty Acid Metabolism(Acyl Carnitine)	zFAMET33	57515	LC/MS Pos Late		145	-0.0163643	0.0138481	-1.18	0.239	-0.0437378	0.0110091	0.239286	0	0	145	-0.0190394	0.0136698	-1.39	0.166	-0.0460671	0.0079882	0.165902	0	0	145	-0.0199779	0.0136718	-1.46	0.146	-0.0470113	0.0070554	0.146221	0	0
1383	MAT	12	FAMET34	linolenoylcarnitine (C18:3)*	Lipid	Fatty Acid Metabolism(Acyl Carnitine)	zFAMET34	57511	LC/MS Pos Late		101	-0.019034	0.0227937	-0.84	0.406	-0.0642617	0.0261937	0.405698	0	0	101	-0.0182817	0.022775	-0.8	0.424	-0.0634959	0.0269325	0.424148	0	0	101	-0.017933	0.0229811	-0.78	0.437	-0.0635625	0.0276964	0.437152	0	0
1384	MAT	12	FAMET35	linoleoylcarnitine (C18:2)*	Lipid	Fatty Acid Metabolism(Acyl Carnitine)	zFAMET35	46223	LC/MS Pos Late		145	0.0107804	0.0204981	0.53	0.6	-0.0297381	0.0512989	0.599758	0	0	145	0.0076461	0.0206396	0.37	0.712	-0.0331621	0.0484543	0.711606	0	0	145	0.0066763	0.0206991	0.32	0.748	-0.0342521	0.0476046	0.747533	0	0
1385	MAT	12	FAMET36	margaroylcarnitine (C17)*	Lipid	Fatty Acid Metabolism(Acyl Carnitine)	zFAMET36	57512	LC/MS Pos Late		126	-0.0298357	0.0195047	-1.53	0.129	-0.0684411	0.0087696	0.128646	0	0	126	-0.0341416	0.0194713	-1.75	0.082	-0.0726935	0.0044103	0.0820823	0	0	126	-0.0349169	0.0195414	-1.79	0.077	-0.0736109	0.003777	0.0765132	0	0
1386	MAT	12	FAMET37	myristoleoylcarnitine (C14:1)*	Lipid	Fatty Acid Metabolism(Acyl Carnitine)	zFAMET37	48182	LC/MS Pos Late		145	0.0089168	0.0235685	0.38	0.706	-0.0376709	0.0555044	0.705743	0	0	145	0.0031643	0.0234579	0.13	0.893	-0.043216	0.0495447	0.89289	0	0	145	0.0020765	0.0235269	0.09	0.93	-0.0444434	0.0485963	0.929798	0	0
1387	MAT	12	FAMET38	myristoylcarnitine (C14)	Lipid	Fatty Acid Metabolism(Acyl Carnitine)	zFAMET38	33952	LC/MS Pos Late		144	0.011573	0.0205892	0.56	0.575	-0.0291279	0.0522739	0.57494	0	0	144	0.0069831	0.0207752	0.34	0.737	-0.0340959	0.048062	0.737288	0	0	144	0.0055185	0.0207884	0.27	0.791	-0.0355891	0.046626	0.791054	0	0
1388	MAT	12	FAMET39	nervonoylcarnitine (C24:1)*	Lipid	Fatty Acid Metabolism(Acyl Carnitine)	zFAMET39	57531	LC/MS Pos Late		132	0.0007413	0.0145583	0.05	0.959	-0.0280605	0.0295431	0.959467	0	0	132	-0.0033849	0.0144551	-0.23	0.815	-0.0319912	0.0252214	0.815235	0	0	132	-0.0040272	0.0144647	-0.28	0.781	-0.0326547	0.0246002	0.781151	0	0
1389	MAT	12	FAMET40	nonanoylcarnitine (C9)	Lipid	Fatty Acid Metabolism(Acyl Carnitine)	zFAMET40	61775	LC/MS Pos Late		97	-0.0122807	0.0203168	-0.6	0.547	-0.0526146	0.0280532	0.546978	0	0	97	-0.013217	0.0209125	-0.63	0.529	-0.0547572	0.0283231	0.528962	0	0	97	-0.0130092	0.0210503	-0.62	0.538	-0.0548293	0.028811	0.538133	0	0
1390	MAT	12	FAMET41	octadecanedioylcarnitine (C18-DC)*	Lipid	Fatty Acid Metabolism(Acyl Carnitine)	zFAMET41	61867	LC/MS Pos Late		136	-0.0173531	0.0159878	-1.09	0.28	-0.0489742	0.0142679	0.279694	0	0	136	-0.020578	0.0160211	-1.28	0.201	-0.0522739	0.0111179	0.201276	0	0	136	-0.0221529	0.0159452	-1.39	0.167	-0.0537009	0.009395	0.167129	0	0
1391	MAT	12	FAMET42	octadecenedioylcarnitine (C18:1-DC)*	Lipid	Fatty Acid Metabolism(Acyl Carnitine)	zFAMET42	61865	LC/MS Pos Late		123	-0.0169775	0.0114821	-1.48	0.142	-0.0397093	0.0057542	0.141842	0	0	123	-0.0190648	0.0116194	-1.64	0.104	-0.0420765	0.0039469	0.103531	0	0	123	-0.0195937	0.0116974	-1.68	0.097	-0.0427619	0.0035745	0.0966186	0	0
1392	MAT	12	FAMET43	octanoylcarnitine (C8)	Lipid	Fatty Acid Metabolism(Acyl Carnitine)	zFAMET43	33936	LC/MS Pos Late		145	0.0052852	0.0204381	0.26	0.796	-0.0351146	0.045685	0.796319	0	0	145	0.0003708	0.0204343	0.02	0.986	-0.0400315	0.040773	0.985549	0	0	145	-0.0001549	0.0205276	-0.01	0.994	-0.0407442	0.0404343	0.993989	0	0
1393	MAT	12	FAMET44	oleoylcarnitine (C18:1)	Lipid	Fatty Acid Metabolism(Acyl Carnitine)	zFAMET44	35160	LC/MS Pos Late		145	0.0281215	0.0207163	1.36	0.177	-0.0128282	0.0690712	0.176773	0	0	145	0.0231973	0.0207275	1.12	0.265	-0.0177847	0.0641792	0.265004	0	0	145	0.0225273	0.0208135	1.08	0.281	-0.0186272	0.0636819	0.280988	0	0
1394	MAT	12	FAMET45	palmitoleoylcarnitine (C16:1)*	Lipid	Fatty Acid Metabolism(Acyl Carnitine)	zFAMET45	53223	LC/MS Pos Late		144	0.0340388	0.021968	1.55	0.123	-0.0093878	0.0774655	0.123494	0	0	144	0.0277481	0.0218464	1.27	0.206	-0.0154488	0.070945	0.20617	0	0	144	0.0258957	0.0217972	1.19	0.237	-0.0172068	0.0689981	0.236878	0	0
1395	MAT	12	FAMET46	palmitoylcarnitine (C16)	Lipid	Fatty Acid Metabolism(Acyl Carnitine)	zFAMET46	44681	LC/MS Pos Late		145	0.0189841	0.0209333	0.91	0.366	-0.0223946	0.0603627	0.365994	0	0	145	0.0158537	0.0211122	0.75	0.454	-0.0258889	0.0575963	0.453966	0	0	145	0.0151503	0.0211983	0.71	0.476	-0.0267651	0.0570657	0.476004	0	0
1396	MAT	12	FAMET47	pimeloylcarnitine/3-methyladipoylcarnitine (C7-DC)	Lipid	Fatty Acid Metabolism(Acyl Carnitine)	zFAMET47	53224	LC/MS Pos Early		134	-0.0060838	0.0209139	-0.29	0.772	-0.0474537	0.035286	0.771585	0	0	134	-0.0102181	0.0206988	-0.49	0.622	-0.0511742	0.030738	0.622396	0	0	134	-0.0080035	0.0207226	-0.39	0.7	-0.0490097	0.0330027	0.699978	0	0
1397	MAT	12	FAMET48	stearoylcarnitine (C18)	Lipid	Fatty Acid Metabolism(Acyl Carnitine)	zFAMET48	34409	LC/MS Pos Late		145	-0.0296444	0.0197538	-1.5	0.136	-0.0686915	0.0094027	0.135639	0	0	145	-0.033226	0.0197281	-1.68	0.094	-0.072232	0.0057799	0.0943874	0	0	145	-0.0331916	0.0198323	-1.67	0.096	-0.0724061	0.0060228	0.0964711	0	0
1398	MAT	12	FAMET49	ximenoylcarnitine (C26:1)*	Lipid	Fatty Acid Metabolism(Acyl Carnitine)	zFAMET49	57517	LC/MS Pos Late		144	0.00445	0.0135691	0.33	0.743	-0.0223735	0.0312735	0.743431	0	0	144	0.0025792	0.0134253	0.19	0.848	-0.0239668	0.0291251	0.847935	0	0	144	0.0017059	0.0134373	0.13	0.899	-0.0248655	0.0282773	0.899162	0	0
1399	MAT	12	FAMET50	3-hydroxybutyroylglycine**	Lipid	Fatty Acid Metabolism(Acyl Glycine)	zFAMET50	62064	LC/MS Pos Early		143	0.0214969	0.019051	1.13	0.261	-0.0161656	0.0591595	0.261072	0	0	143	0.0204454	0.0192696	1.06	0.291	-0.017659	0.0585497	0.29055	0	0	143	0.0202346	0.0193807	1.04	0.298	-0.0180919	0.0585611	0.29831	0	0
1400	MAT	12	FAMET51	N-palmitoylglycine	Lipid	Fatty Acid Metabolism(Acyl Glycine)	zFAMET51	42092	LC/MS Neg		144	0.0124842	0.0198066	0.63	0.53	-0.0266697	0.051638	0.529509	0	0	144	0.0102478	0.0200743	0.51	0.611	-0.0294452	0.0499408	0.610521	0	0	144	0.0080684	0.0198973	0.41	0.686	-0.0312772	0.047414	0.685742	0	0
1401	MAT	12	FAMET52	picolinoylglycine	Lipid	Fatty Acid Metabolism(Acyl Glycine)	zFAMET52	63057	LC/MS Pos Early		136	-0.0033927	0.0049403	-0.69	0.493	-0.0131637	0.0063783	0.493436	0	0	136	-0.003164	0.0048722	-0.65	0.517	-0.0128031	0.006475	0.517221	0	0	136	-0.0030646	0.0049087	-0.62	0.534	-0.0127767	0.0066474	0.533522	0	0
1402	MAT	12	FAMET53	malonate	Lipid	Fatty Acid Synthesis	zFAMET53	15872	LC/MS Polar		145	-0.0228457	0.013544	-1.69	0.094	-0.0496181	0.0039266	0.0938268	0	0	145	-0.0239311	0.013503	-1.77	0.079	-0.050629	0.0027668	0.0785392	0	0	145	-0.0258652	0.0132698	-1.95	0.053	-0.0521036	0.0003732	0.0533024	0	0
1403	MAT	12	FAMET54	malonylcarnitine	Lipid	Fatty Acid Synthesis	zFAMET54	37059	LC/MS Pos Early		102	-0.0055711	0.017941	-0.31	0.757	-0.0411655	0.0300232	0.756808	0	0	102	-0.0076941	0.0179249	-0.43	0.669	-0.0432747	0.0278865	0.668708	0	0	102	-0.0093323	0.0180043	-0.52	0.605	-0.0450753	0.0264108	0.605429	0	0
1404	MAT	12	FAMET55	N-linoleoylserine*	Lipid	Fatty Acid, Amide	zFAMET55	61823	LC/MS Neg		61	0.0133729	0.0157673	0.85	0.4	-0.0181774	0.0449232	0.399786	0	0	61	0.0102946	0.0172056	0.6	0.552	-0.0241863	0.0447754	0.552079	0	0	61	0.0101978	0.0170353	0.6	0.552	-0.0239559	0.0443514	0.551925	0	0
1405	MAT	12	FAMET56	2-aminoheptanoate	Lipid	Fatty Acid, Amino	zFAMET56	43761	LC/MS Pos Early		145	0.0033483	0.0142429	0.24	0.814	-0.0248056	0.0315022	0.81448	0	0	145	0.0041466	0.0142585	0.29	0.772	-0.024045	0.0323381	0.771627	0	0	145	0.0041191	0.0143337	0.29	0.774	-0.0242231	0.0324613	0.77426	0	0
1406	MAT	12	FAMET57	2-aminooctanoate	Lipid	Fatty Acid, Amino	zFAMET57	43343	LC/MS Pos Late		133	-0.0352842	0.0177788	-1.98	0.049	-0.070455	-0.0001135	0.049276	0	0	133	-0.0351156	0.0179499	-1.96	0.053	-0.0706352	0.000404	0.0526235	0	0	133	-0.036153	0.0180111	-2.01	0.047	-0.0717965	-0.0005095	0.0468618	0	0
1407	MAT	12	FAMET58	N-acetyl-2-aminooctanoate*	Lipid	Fatty Acid, Amino	zFAMET58	62059	LC/MS Neg		143	-0.0267194	0.0208662	-1.28	0.202	-0.0679704	0.0145316	0.202467	0	0	143	-0.0267331	0.0210327	-1.27	0.206	-0.0683239	0.0148577	0.205875	0	0	143	-0.0281308	0.021062	-1.34	0.184	-0.0697821	0.0135206	0.183905	0	0
1408	MAT	12	FAMET59	(16 or 17)-methylstearate (a19:0 or i19:0)	Lipid	Fatty Acid, Branched	zFAMET59	38296	LC/MS Neg		139	0.0177937	0.0168704	1.05	0.293	-0.0155663	0.0511538	0.293404	0	0	139	0.0157911	0.0170463	0.93	0.356	-0.0179258	0.0495079	0.355934	0	0	139	0.0150137	0.017117	0.88	0.382	-0.0188455	0.0488729	0.382016	0	0
1409	MAT	12	FAMET60	pristanate	Lipid	Fatty Acid, Branched	zFAMET60	38271	LC/MS Neg		114	-0.0291308	0.0240007	-1.21	0.227	-0.0766851	0.0184235	0.227397	0	0	114	-0.0312894	0.024042	-1.3	0.196	-0.0789448	0.0163661	0.195876	0	0	114	-0.0325445	0.0240506	-1.35	0.179	-0.0802219	0.015133	0.178854	0	0
1410	MAT	12	FAMET61	2-hydroxyadipate	Lipid	Fatty Acid, Dicarboxylate	zFAMET61	31934	LC/MS Polar		67	-0.005126	0.021723	-0.24	0.814	-0.0485097	0.0382578	0.814198	0	0	67	0.0003695	0.0227792	0.02	0.987	-0.0451804	0.0459193	0.987112	0	0	67	0.0006776	0.0229785	0.03	0.977	-0.0452862	0.0466414	0.976573	0	0
1411	MAT	12	FAMET62	2-hydroxyglutarate	Lipid	Fatty Acid, Dicarboxylate	zFAMET62	52294	LC/MS Pos Early		144	0.0248277	0.0182632	1.36	0.176	-0.0112753	0.0609307	0.176163	0	0	144	0.0249989	0.0181779	1.38	0.171	-0.0109443	0.0609421	0.171286	0	0	144	0.0241854	0.0182872	1.32	0.188	-0.0119762	0.060347	0.188194	0	0
1412	MAT	12	FAMET63	3-carboxy-4-methyl-5-pentyl-2-furanpropionate (3-CMPFP)**	Lipid	Fatty Acid, Dicarboxylate	zFAMET63	61871	LC/MS Neg		145	-0.0181332	0.0164223	-1.1	0.271	-0.0505949	0.0143286	0.271368	0	0	145	-0.0190635	0.0166717	-1.14	0.255	-0.0520264	0.0138993	0.25481	0	0	145	-0.0195194	0.0167462	-1.17	0.246	-0.0526317	0.013593	0.245787	0	0
1413	MAT	12	FAMET64	3-carboxy-4-methyl-5-propyl-2-furanpropanoate (CMPF)	Lipid	Fatty Acid, Dicarboxylate	zFAMET64	31787	LC/MS Neg		145	-0.0204108	0.0173025	-1.18	0.24	-0.0546125	0.0137908	0.240099	0	0	145	-0.0240236	0.0172751	-1.39	0.167	-0.0581795	0.0101323	0.166553	0	0	145	-0.0222836	0.0171748	-1.3	0.197	-0.0562433	0.0116761	0.196638	0	0
1414	MAT	12	FAMET65	3-hydroxyadipate*	Lipid	Fatty Acid, Dicarboxylate	zFAMET65	62069	LC/MS Polar		134	0.0547202	0.0244817	2.24	0.027	0.006293	0.103147	0.0270881	0	0	134	0.0476436	0.0249906	1.91	0.059	-0.0018045	0.0970917	0.0588317	0	0	134	0.0451809	0.025007	1.81	0.073	-0.0043034	0.0946652	0.0731717	0	0
1415	MAT	12	FAMET66	azelate (C9-DC)	Lipid	Fatty Acid, Dicarboxylate	zFAMET66	18362	LC/MS Neg		145	0.0205609	0.0158711	1.3	0.197	-0.0108114	0.0519333	0.197238	0	0	145	0.0194888	0.0157807	1.23	0.219	-0.0117124	0.0506899	0.218922	0	0	145	0.0177154	0.0156459	1.13	0.259	-0.0132212	0.0486521	0.259483	0	0
1416	MAT	12	FAMET67	dodecadienoate (12:2)*	Lipid	Fatty Acid, Dicarboxylate	zFAMET67	62276	LC/MS Neg		145	0.0061886	0.0199666	0.31	0.757	-0.0332792	0.0456564	0.757053	0	0	145	0.0031804	0.0199151	0.16	0.873	-0.0361952	0.0425561	0.873349	0	0	145	0.0022735	0.0199754	0.11	0.91	-0.0372239	0.0417708	0.909551	0	0
1417	MAT	12	FAMET68	dodecanedioate (C12-DC)	Lipid	Fatty Acid, Dicarboxylate	zFAMET68	32388	LC/MS Neg		145	-0.0336422	0.0226333	-1.49	0.139	-0.0783813	0.0110969	0.139374	0	0	145	-0.0382584	0.0227483	-1.68	0.095	-0.0832358	0.006719	0.09485	0	0	145	-0.0372528	0.0228201	-1.63	0.105	-0.0823751	0.0078695	0.104864	0	0
1418	MAT	12	FAMET69	dodecenedioate (C12:1-DC)*	Lipid	Fatty Acid, Dicarboxylate	zFAMET69	61864	LC/MS Neg		144	-0.010963	0.0179209	-0.61	0.542	-0.0463891	0.0244632	0.541685	0	0	144	-0.0137219	0.0180885	-0.76	0.449	-0.0494884	0.0220445	0.449385	0	0	144	-0.0141003	0.018178	-0.78	0.439	-0.050046	0.0218454	0.439273	0	0
1419	MAT	12	FAMET70	eicosanedioate (C20-DC)	Lipid	Fatty Acid, Dicarboxylate	zFAMET70	39831	LC/MS Neg		145	0.000419	0.0237672	0.02	0.986	-0.0465614	0.0473993	0.985959	0	0	145	0.0024466	0.0231443	0.11	0.916	-0.0433139	0.0482071	0.915964	0	0	145	0.0005137	0.0230905	0.02	0.982	-0.0451432	0.0461705	0.982284	0	0
1420	MAT	12	FAMET71	eicosenedioate (C20:1-DC)*	Lipid	Fatty Acid, Dicarboxylate	zFAMET71	62923	LC/MS Neg		145	-0.0087722	0.0217144	-0.4	0.687	-0.051695	0.0341505	0.686829	0	0	145	-0.0057538	0.0209568	-0.27	0.784	-0.0471891	0.0356816	0.784067	0	0	145	-0.0077529	0.0208592	-0.37	0.711	-0.0489978	0.033492	0.710702	0	0
1421	MAT	12	FAMET72	glutarate (C5-DC)	Lipid	Fatty Acid, Dicarboxylate	zFAMET72	396	LC/MS Polar		145	0.0145552	0.0189992	0.77	0.445	-0.0230003	0.0521108	0.444881	0	0	145	0.0133819	0.0192939	0.69	0.489	-0.0247657	0.0515294	0.489104	0	0	145	0.012721	0.0193713	0.66	0.512	-0.0255819	0.0510239	0.512472	0	0
1422	MAT	12	FAMET73	heptenedioate (C7:1-DC)*	Lipid	Fatty Acid, Dicarboxylate	zFAMET73	61866	LC/MS Polar		137	0.034218	0.0193584	1.77	0.079	-0.0040669	0.0725029	0.0793857	0	0	137	0.0307639	0.0189973	1.62	0.108	-0.0068173	0.0683452	0.10777	0	0	137	0.0277573	0.0188772	1.47	0.144	-0.009589	0.0651035	0.143866	0	0
1423	MAT	12	FAMET74	hexadecenedioate (C16:1-DC)*	Lipid	Fatty Acid, Dicarboxylate	zFAMET74	61862	LC/MS Neg		145	-0.0510386	0.0168923	-3.02	0.003	-0.0844294	-0.0176477	0.00298165	0	0	145	-0.0514032	0.0167647	-3.07	0.003	-0.08455	-0.0182565	0.00260608	0	0	145	-0.0521523	0.0168168	-3.1	0.002	-0.0854043	-0.0189003	0.00233746	0	0
1424	MAT	12	FAMET75	hydroxy-CMPF*	Lipid	Fatty Acid, Dicarboxylate	zFAMET75	62277	LC/MS Neg		145	-0.0218376	0.0190595	-1.15	0.254	-0.0595123	0.0158372	0.25381	0	0	145	-0.024571	0.0192478	-1.28	0.204	-0.0626274	0.0134854	0.203887	0	0	145	-0.0219265	0.0189504	-1.16	0.249	-0.0593973	0.0155442	0.249252	0	0
1425	MAT	12	FAMET76	maleate	Lipid	Fatty Acid, Dicarboxylate	zFAMET76	20676	LC/MS Polar		145	-0.0325921	0.019499	-1.67	0.097	-0.0711355	0.0059514	0.0968148	0	0	145	-0.0330805	0.0198643	-1.67	0.098	-0.0723558	0.0061948	0.098101	0	0	145	-0.0325858	0.0199559	-1.63	0.105	-0.0720446	0.0068731	0.104772	0	0
1426	MAT	12	FAMET77	octadecadienedioate (C18:2-DC)*	Lipid	Fatty Acid, Dicarboxylate	zFAMET77	61860	LC/MS Neg		144	-0.0469271	0.0259164	-1.81	0.072	-0.0981589	0.0043047	0.0722994	0	0	144	-0.0491719	0.0262606	-1.87	0.063	-0.101097	0.0027532	0.0632589	0	0	144	-0.0491321	0.026401	-1.86	0.065	-0.101338	0.003074	0.0648883	0	0
1427	MAT	12	FAMET78	octadecenedioate (C18:1-DC)*	Lipid	Fatty Acid, Dicarboxylate	zFAMET78	61861	LC/MS Neg		145	-0.049382	0.0141445	-3.49	0.001	-0.0773413	-0.0214226	0.000639774	0	1	145	-0.0493363	0.014376	-3.43	0.001	-0.0777602	-0.0209124	0.000789888	0	1	145	-0.0490671	0.0144465	-3.4	0.001	-0.0776322	-0.020502	0.000891981	0	1
1428	MAT	12	FAMET79	pimelate (C7-DC)	Lipid	Fatty Acid, Dicarboxylate	zFAMET79	15704	LC/MS Polar		134	0.028411	0.0214734	1.32	0.188	-0.0140654	0.0708875	0.188096	0	0	134	0.025626	0.021923	1.17	0.245	-0.0177524	0.0690044	0.244613	0	0	134	0.0236996	0.0220924	1.07	0.285	-0.0200172	0.0674165	0.285417	0	0
1429	MAT	12	FAMET80	sebacate (C10-DC)	Lipid	Fatty Acid, Dicarboxylate	zFAMET80	32398	LC/MS Neg		145	0.0116603	0.0141006	0.83	0.41	-0.0162122	0.0395328	0.40965	0	0	145	0.0106509	0.0140526	0.76	0.45	-0.0171336	0.0384354	0.449775	0	0	145	0.0091025	0.0139401	0.65	0.515	-0.0184614	0.0366664	0.514861	0	0
1430	MAT	12	FAMET81	suberate (C8-DC)	Lipid	Fatty Acid, Dicarboxylate	zFAMET81	15730	LC/MS Polar		143	0.0215307	0.0164549	1.31	0.193	-0.0109995	0.0540609	0.192844	0	0	143	0.0210166	0.016554	1.27	0.206	-0.0117177	0.0537509	0.206386	0	0	143	0.0197872	0.0165554	1.2	0.234	-0.0129521	0.0525265	0.234085	0	0
1431	MAT	12	FAMET82	tetradecadienedioate (C14:2-DC)*	Lipid	Fatty Acid, Dicarboxylate	zFAMET82	62918	LC/MS Neg		134	0.0136688	0.0228722	0.6	0.551	-0.0315747	0.0589124	0.551119	0	0	134	0.0024865	0.0218066	0.11	0.909	-0.0406616	0.0456345	0.909398	0	0	134	0.0006337	0.0217778	0.03	0.977	-0.0424607	0.043728	0.976832	0	0
1432	MAT	12	FAMET83	tridecenedioate (C13:1-DC)*	Lipid	Fatty Acid, Dicarboxylate	zFAMET83	62919	LC/MS Neg		144	-0.0081564	0.0226009	-0.36	0.719	-0.0528342	0.0365213	0.718718	0	0	144	-0.0135065	0.0224983	-0.6	0.549	-0.0579925	0.0309795	0.549269	0	0	144	-0.0136155	0.0226573	-0.6	0.549	-0.0584187	0.0311877	0.548877	0	0
1433	MAT	12	FAMET84	undecanedioate (C11-DC)	Lipid	Fatty Acid, Dicarboxylate	zFAMET84	42395	LC/MS Neg		145	0.0158996	0.0160471	0.99	0.323	-0.0158206	0.0476198	0.323454	0	0	145	0.0149918	0.0159901	0.94	0.35	-0.0166236	0.0466071	0.350095	0	0	145	0.0132225	0.0158604	0.83	0.406	-0.0181383	0.0445833	0.405901	0	0
1434	MAT	12	FAMET85	12,13-DiHOME	Lipid	Fatty Acid, Dihydroxy	zFAMET85	38395	LC/MS Neg		119	-0.0244601	0.0210908	-1.16	0.249	-0.0662294	0.0173092	0.248511	0	0	119	-0.0307674	0.0207871	-1.48	0.142	-0.0719504	0.0104156	0.141624	0	0	119	-0.0309077	0.0205582	-1.5	0.136	-0.071641	0.0098257	0.135544	0	0
1435	MAT	12	FAMET86	2S,3R-dihydroxybutyrate	Lipid	Fatty Acid, Dihydroxy	zFAMET86	62950	LC/MS Polar		145	0.0133014	0.0161263	0.82	0.411	-0.0185754	0.0451782	0.410844	0	0	145	0.0110618	0.0159996	0.69	0.49	-0.0205722	0.0426958	0.490479	0	0	145	0.0114209	0.0160753	0.71	0.479	-0.0203649	0.0432067	0.478618	0	0
1436	MAT	12	FAMET87	3,4-dihydroxybutyrate	Lipid	Fatty Acid, Dihydroxy	zFAMET87	62952	LC/MS Polar		145	0.002282	0.0208244	0.11	0.913	-0.0388814	0.0434453	0.912895	0	0	145	-0.0007806	0.0209779	-0.04	0.97	-0.0422576	0.0406963	0.97037	0	0	145	-0.0041211	0.0205022	-0.2	0.841	-0.0446603	0.036418	0.840987	0	0
1437	MAT	12	FAMET88	9,10-DiHOME	Lipid	Fatty Acid, Dihydroxy	zFAMET88	38399	LC/MS Neg		119	-0.0362497	0.0229777	-1.58	0.117	-0.0817558	0.0092564	0.117356	0	0	119	-0.0396351	0.0219709	-1.8	0.074	-0.0831634	0.0038931	0.0738977	0	0	119	-0.0394795	0.0217172	-1.82	0.072	-0.0825093	0.0035502	0.0717531	0	0
1438	MAT	12	FAMET89	13-HODE + 9-HODE	Lipid	Fatty Acid, Monohydroxy	zFAMET89	37752	LC/MS Neg		145	0.0066491	0.0135276	0.49	0.624	-0.0200909	0.0333891	0.623811	0	0	145	0.0077029	0.0135578	0.57	0.571	-0.0191033	0.034509	0.57085	0	0	145	0.0095008	0.0133677	0.71	0.478	-0.0169312	0.0359328	0.478451	0	0
1439	MAT	12	FAMET90	2-hydroxynervonate*	Lipid	Fatty Acid, Monohydroxy	zFAMET90	61698	LC/MS Neg		143	-0.0030265	0.0107349	-0.28	0.778	-0.0242486	0.0181956	0.778408	0	0	143	-0.0031879	0.0108119	-0.29	0.769	-0.0245676	0.0181918	0.768552	0	0	143	-0.0041854	0.0107886	-0.39	0.699	-0.0255205	0.0171497	0.698663	0	0
1440	MAT	12	FAMET91	2-hydroxyoctanoate	Lipid	Fatty Acid, Monohydroxy	zFAMET91	22036	LC/MS Neg		145	0.0146466	0.0114234	1.28	0.202	-0.0079339	0.0372271	0.201862	0	0	145	0.0144019	0.0115858	1.24	0.216	-0.0085052	0.0373091	0.215935	0	0	145	0.0142648	0.0116452	1.22	0.223	-0.0087614	0.037291	0.222683	0	0
1441	MAT	12	FAMET92	2-hydroxypalmitate	Lipid	Fatty Acid, Monohydroxy	zFAMET92	35675	LC/MS Neg		145	0.0058128	0.0150611	0.39	0.7	-0.0239583	0.0355839	0.700108	0	0	145	0.0067376	0.0149393	0.45	0.653	-0.0228001	0.0362752	0.652695	0	0	145	0.0083088	0.0148375	0.56	0.576	-0.0210295	0.037647	0.576398	0	0
1442	MAT	12	FAMET93	2-hydroxystearate	Lipid	Fatty Acid, Monohydroxy	zFAMET93	17945	LC/MS Neg		145	0.0133288	0.0153092	0.87	0.385	-0.0169327	0.0435903	0.385409	0	0	145	0.0118765	0.0148927	0.8	0.427	-0.017569	0.0413219	0.426537	0	0	145	0.0123735	0.0149533	0.83	0.409	-0.0171938	0.0419407	0.409398	0	0
1443	MAT	12	FAMET94	3-hydroxydecanoate	Lipid	Fatty Acid, Monohydroxy	zFAMET94	22053	LC/MS Neg		145	0.0063777	0.0217488	0.29	0.77	-0.036613	0.0493685	0.76976	0	0	145	0.0024889	0.0218988	0.11	0.91	-0.040809	0.0457868	0.909676	0	0	145	0.0012899	0.0219431	0.06	0.953	-0.0420982	0.044678	0.95321	0	0
1444	MAT	12	FAMET95	3-hydroxyhexanoate	Lipid	Fatty Acid, Monohydroxy	zFAMET95	53230	LC/MS Neg		145	-0.0116557	0.0157438	-0.74	0.46	-0.0427763	0.019465	0.460312	0	0	145	-0.014379	0.0158438	-0.91	0.366	-0.045705	0.0169471	0.365689	0	0	145	-0.0150668	0.0158951	-0.95	0.345	-0.0464961	0.0163626	0.344842	0	0
1445	MAT	12	FAMET96	3-hydroxyoctanoate	Lipid	Fatty Acid, Monohydroxy	zFAMET96	22001	LC/MS Neg		145	0.0083924	0.0169018	0.5	0.62	-0.0250173	0.0418021	0.620276	0	0	145	0.0057174	0.0170521	0.34	0.738	-0.0279976	0.0394324	0.737913	0	0	145	0.0046287	0.0170665	0.27	0.787	-0.0291169	0.0383742	0.786632	0	0
1446	MAT	12	FAMET97	3-hydroxysebacate	Lipid	Fatty Acid, Monohydroxy	zFAMET97	31943	LC/MS Polar		93	0.0028472	0.0154727	0.18	0.854	-0.0278875	0.0335819	0.854412	0	0	93	0.0033692	0.0155614	0.22	0.829	-0.0275608	0.0342992	0.829095	0	0	93	0.0020325	0.0158157	0.13	0.898	-0.029408	0.033473	0.898042	0	0
1447	MAT	12	FAMET98	4-HDoHE	Lipid	Fatty Acid, Monohydroxy	zFAMET98	52947	LC/MS Neg		24	-0.0007402	0.0044941	-0.16	0.871	-0.0100604	0.0085801	0.870688	0	0	24	0.0013867	0.0062301	0.22	0.826	-0.0117023	0.0144756	0.826373	0	0	24	0.0009793	0.006455	0.15	0.881	-0.0126397	0.0145982	0.881204	0	0
1448	MAT	12	FAMET99	5-hydroxyhexanoate	Lipid	Fatty Acid, Monohydroxy	zFAMET99	31938	LC/MS Neg		145	0.0221759	0.0191074	1.16	0.248	-0.0155936	0.0599454	0.247742	0	0	145	0.0221146	0.0192876	1.15	0.254	-0.0160203	0.0602496	0.253527	0	0	145	0.0196345	0.0190396	1.03	0.304	-0.0180126	0.0572816	0.30423	0	0
1449	MAT	12	FAMET100	8-hydroxyoctanoate	Lipid	Fatty Acid, Monohydroxy	zFAMET100	21239	LC/MS Neg		132	0.0057196	0.0160549	0.36	0.722	-0.0260431	0.0374823	0.722227	0	0	132	0.0078131	0.0162436	0.48	0.631	-0.0243326	0.0399588	0.631354	0	0	132	0.0067117	0.0162294	0.41	0.68	-0.0254084	0.0388318	0.679913	0	0
1450	MAT	12	FAMET101	alpha-hydroxycaproate	Lipid	Fatty Acid, Monohydroxy	zFAMET101	37073	LC/MS Neg		70	-0.001635	0.0200121	-0.08	0.935	-0.0415686	0.0382986	0.935125	0	0	70	0.0037632	0.0207115	0.18	0.856	-0.0376127	0.0451391	0.856394	0	0	70	0.0036127	0.0208953	0.17	0.863	-0.0381432	0.0453687	0.863287	0	0
1451	MAT	12	GLYCEROL1	glycerol	Lipid	Glycerolipid Metabolism	zGLYCEROL1	15122	LC/MS Neg		145	0.0446649	0.0181371	2.46	0.015	0.0088134	0.0805164	0.0149803	0	0	145	0.0409952	0.0179672	2.28	0.024	0.005471	0.0765195	0.0240277	0	0	145	0.0405076	0.0180477	2.24	0.026	0.0048218	0.0761934	0.0263936	0	0
1452	MAT	12	GLYCEROL2	glycerol 3-phosphate	Lipid	Glycerolipid Metabolism	zGLYCEROL2	43847	LC/MS Pos Early		145	-0.032393	0.0247037	-1.31	0.192	-0.0812247	0.0164386	0.191871	0	0	145	-0.0360292	0.0249434	-1.44	0.151	-0.0853468	0.0132884	0.150866	0	0	145	-0.0374591	0.024986	-1.5	0.136	-0.0868639	0.0119457	0.136104	0	0
1453	MAT	12	INOS1	chiro-inositol	Lipid	Inositol Metabolism	zINOS1	37112	LC/MS Polar		72	0.0166937	0.0240612	0.69	0.49	-0.0312948	0.0646823	0.490102	0	0	72	0.025152	0.0239156	1.05	0.297	-0.022597	0.072901	0.296773	0	0	72	0.0246918	0.0240998	1.02	0.309	-0.0234389	0.0728225	0.309367	0	0
1454	MAT	12	INOS2	myo-inositol	Lipid	Inositol Metabolism	zINOS2	1124	LC/MS Polar		145	-0.0026187	0.0173496	-0.15	0.88	-0.0369135	0.0316761	0.880236	0	0	145	-0.0055792	0.0171742	-0.32	0.746	-0.0395356	0.0283772	0.745776	0	0	145	-0.0064404	0.0172179	-0.37	0.709	-0.0404854	0.0276046	0.708939	0	0
1455	MAT	12	KET1	3-hydroxybutyrate (BHBA)	Lipid	Ketone Bodies	zKET1	542	LC/MS Polar		145	0.015704	0.018479	0.85	0.397	-0.0208232	0.0522312	0.39684	0	0	145	0.0115814	0.0183178	0.63	0.528	-0.0246362	0.047799	0.528263	0	0	145	0.0108352	0.0183816	0.59	0.557	-0.0255108	0.0471811	0.556518	0	0
1456	MAT	12	LCFA1	10-heptadecenoate (17:1n7)	Lipid	Long Chain Fatty Acid	zLCFA1	33971	LC/MS Neg		144	0.0429206	0.0198335	2.16	0.032	0.0037135	0.0821277	0.0321332	0	0	144	0.0397604	0.0199286	2	0.048	0.0003556	0.0791652	0.0479958	0	0	144	0.0383295	0.0199221	1.92	0.056	-0.001065	0.077724	0.0564315	0	0
1457	MAT	12	LCFA2	10-nonadecenoate (19:1n9)	Lipid	Long Chain Fatty Acid	zLCFA2	33972	LC/MS Neg		145	0.0355662	0.0183364	1.94	0.054	-0.0006791	0.0718116	0.0543899	0	0	145	0.0316285	0.0183171	1.73	0.086	-0.0045877	0.0678447	0.0864404	0	0	145	0.0297783	0.0182096	1.64	0.104	-0.0062276	0.0657842	0.104264	0	0
1458	MAT	12	LCFA3	arachidate (20:0)	Lipid	Long Chain Fatty Acid	zLCFA3	1118	LC/MS Neg		145	-0.011725	0.013792	-0.85	0.397	-0.0389875	0.0155376	0.396675	0	0	145	-0.0136693	0.0139112	-0.98	0.328	-0.0411743	0.0138357	0.327508	0	0	145	-0.0138568	0.013982	-0.99	0.323	-0.0415035	0.0137899	0.323398	0	0
1459	MAT	12	LCFA4	eicosenoate (20:1)	Lipid	Long Chain Fatty Acid	zLCFA4	33587	LC/MS Neg		145	0.0299868	0.0154365	1.94	0.054	-0.0005265	0.0605	0.0540317	0	0	145	0.0269936	0.0152643	1.77	0.079	-0.0031867	0.0571739	0.0791865	0	0	145	0.0258522	0.0152519	1.7	0.092	-0.0043055	0.0560099	0.0923285	0	0
1460	MAT	12	LCFA5	erucate (22:1n9)	Lipid	Long Chain Fatty Acid	zLCFA5	1552	LC/MS Neg		145	-0.0001164	0.0067706	-0.02	0.986	-0.0134998	0.013267	0.986313	0	0	145	-0.0008293	0.0067504	-0.12	0.902	-0.014176	0.0125175	0.902404	0	0	145	-0.0015136	0.0067102	-0.23	0.822	-0.0147818	0.0117545	0.82187	0	0
1461	MAT	12	LCFA6	myristoleate (14:1n5)	Lipid	Long Chain Fatty Acid	zLCFA6	32418	LC/MS Neg		145	0.0245825	0.0226711	1.08	0.28	-0.0202313	0.0693964	0.280052	0	0	145	0.0200114	0.0227173	0.88	0.38	-0.0249046	0.0649275	0.379897	0	0	145	0.0184686	0.0227231	0.81	0.418	-0.0264619	0.063399	0.417751	0	0
1462	MAT	12	LCFA7	nonadecanoate (19:0)	Lipid	Long Chain Fatty Acid	zLCFA7	1356	LC/MS Neg		145	-0.0034498	0.0140434	-0.25	0.806	-0.0312093	0.0243098	0.806306	0	0	145	-0.0057786	0.0141671	-0.41	0.684	-0.0337895	0.0222323	0.683982	0	0	145	-0.0053208	0.0142259	-0.37	0.709	-0.0334497	0.0228081	0.708962	0	0
1463	MAT	12	LCFA8	oleate/vaccenate (18:1)	Lipid	Long Chain Fatty Acid	zLCFA8	52285	LC/MS Neg		145	0.0448889	0.0184297	2.44	0.016	0.008459	0.0813188	0.0160942	0	0	145	0.0406871	0.018345	2.22	0.028	0.0044158	0.0769584	0.0281858	0	0	145	0.0391942	0.0183094	2.14	0.034	0.002991	0.0753974	0.0340591	0	0
1464	MAT	12	LCFA9	palmitoleate (16:1n7)	Lipid	Long Chain Fatty Acid	zLCFA9	33447	LC/MS Neg		145	0.0411898	0.0199846	2.06	0.041	0.0016864	0.0806931	0.041107	0	0	145	0.0368907	0.0199631	1.85	0.067	-0.0025798	0.0763612	0.0667354	0	0	145	0.0351972	0.0199118	1.77	0.079	-0.0041744	0.0745688	0.0793279	0	0
1465	MAT	12	LYSOPHOS1	1-arachidonoyl-GPA (20:4)	Lipid	Lysophospholipid	zLYSOPHOS1	46325	LC/MS Polar		140	0.0192653	0.0199172	0.97	0.335	-0.020117	0.0586476	0.3351	0	0	140	0.0207409	0.0202506	1.02	0.308	-0.0193112	0.060793	0.30758	0	0	140	0.0211519	0.0203518	1.04	0.301	-0.0191031	0.0614069	0.300543	0	0
1466	MAT	12	LYSOPHOS2	1-linoleoyl-GPA (18:2)*	Lipid	Lysophospholipid	zLYSOPHOS2	52690	LC/MS Polar		144	0.0024022	0.0224234	0.11	0.915	-0.0419246	0.046729	0.914837	0	0	144	0.0013414	0.0226996	0.06	0.953	-0.0435427	0.0462254	0.952964	0	0	144	0.0003069	0.0227269	0.01	0.989	-0.044634	0.0452479	0.989245	0	0
1467	MAT	12	LYSOPHOS3	1-linoleoyl-GPG (18:2)*	Lipid	Lysophospholipid	zLYSOPHOS3	54885	LC/MS Neg		142	-0.0122925	0.019286	-0.64	0.525	-0.0504219	0.0258369	0.524919	0	0	142	-0.0112533	0.0195955	-0.57	0.567	-0.0500045	0.0274979	0.566726	0	0	142	-0.0120639	0.019652	-0.61	0.54	-0.0509295	0.0268017	0.54033	0	0
1468	MAT	12	LYSOPHOS4	1-oleoyl-GPA (18:1)	Lipid	Lysophospholipid	zLYSOPHOS4	36812	LC/MS Polar		71	0.0222881	0.0406088	0.55	0.585	-0.0587243	0.1033	0.584881	0	0	71	0.0212191	0.0405905	0.52	0.603	-0.0598458	0.102284	0.602919	0	0	71	0.0156866	0.0408071	0.38	0.702	-0.0658349	0.0972081	0.701949	0	0
1469	MAT	12	LYSOPHOS5	1-oleoyl-GPG (18:1)*	Lipid	Lysophospholipid	zLYSOPHOS5	45968	LC/MS Neg		105	-0.0022947	0.0177322	-0.13	0.897	-0.0374624	0.0328729	0.897286	0	0	105	0.0007328	0.0176774	0.04	0.967	-0.034343	0.0358086	0.967019	0	0	105	0.0011748	0.0177756	0.07	0.947	-0.0341003	0.0364499	0.94744	0	0
1470	MAT	12	LYSOPHOS6	1-palmitoyl-GPA (16:0)	Lipid	Lysophospholipid	zLYSOPHOS6	34428	LC/MS Polar		36	0.0035787	0.0673273	0.05	0.958	-0.133247	0.140404	0.957921	0	0	36	-0.0038339	0.0702347	-0.05	0.957	-0.147272	0.139605	0.95683	0	0	36	0.0062306	0.0709149	0.09	0.931	-0.138807	0.151268	0.930592	0	0
1471	MAT	12	LYSOPHOS7	1-palmitoyl-GPG (16:0)*	Lipid	Lysophospholipid	zLYSOPHOS7	45970	LC/MS Neg		144	-0.0095662	0.0143873	-0.66	0.507	-0.0380072	0.0188747	0.507187	0	0	144	-0.008035	0.0145452	-0.55	0.582	-0.0367952	0.0207252	0.581555	0	0	144	-0.0082102	0.0146207	-0.56	0.575	-0.0371216	0.0207012	0.575343	0	0
1472	MAT	12	LYSOPHOS8	1-stearoyl-GPG (18:0)	Lipid	Lysophospholipid	zLYSOPHOS8	34437	LC/MS Neg		62	-0.0074948	0.0275845	-0.27	0.787	-0.0626721	0.0476825	0.786783	0	0	62	-0.0089129	0.0261715	-0.34	0.735	-0.0613406	0.0435149	0.734712	0	0	62	-0.008651	0.026635	-0.32	0.747	-0.0620287	0.0447267	0.746566	0	0
1473	MAT	12	MCFA1	10-undecenoate (11:1n1)	Lipid	Medium Chain Fatty Acid	zMCFA1	32497	LC/MS Neg		145	0.011204	0.0169427	0.66	0.509	-0.0222865	0.0446946	0.50949	0	0	145	0.0083743	0.0170827	0.49	0.625	-0.0254013	0.0421499	0.62475	0	0	145	0.0068981	0.0170337	0.4	0.686	-0.0267828	0.0405789	0.68613	0	0
1474	MAT	12	MCFA2	5-dodecenoate (12:1n7)	Lipid	Medium Chain Fatty Acid	zMCFA2	33968	LC/MS Neg		144	0.0180255	0.0217882	0.83	0.409	-0.0250458	0.0610967	0.409454	0	0	144	0.0132346	0.0214873	0.62	0.539	-0.0292523	0.0557214	0.538958	0	0	144	0.0120121	0.0215163	0.56	0.578	-0.0305349	0.0545591	0.577565	0	0
1475	MAT	12	MCFA3	caproate (6:0)	Lipid	Medium Chain Fatty Acid	zMCFA3	32489	LC/MS Neg		145	-0.0433221	0.0176907	-2.45	0.016	-0.0782911	-0.0083531	0.0155401	0	0	145	-0.0422423	0.0178846	-2.36	0.02	-0.0776032	-0.0068813	0.0195666	0	0	145	-0.0411735	0.0179095	-2.3	0.023	-0.0765859	-0.005761	0.0230082	0	0
1476	MAT	12	MCFA4	caprylate (8:0)	Lipid	Medium Chain Fatty Acid	zMCFA4	32492	LC/MS Neg		145	-0.0459719	0.0312879	-1.47	0.144	-0.107818	0.0158745	0.143942	0	0	145	-0.051162	0.0314781	-1.63	0.106	-0.1134	0.0110758	0.106359	0	0	145	-0.0481928	0.0313385	-1.54	0.126	-0.110159	0.0137728	0.126383	0	0
1477	MAT	12	MCFA5	cis-4-decenoate (10:1n6)*	Lipid	Medium Chain Fatty Acid	zMCFA5	62873	LC/MS Neg		143	0.0221141	0.0156176	1.42	0.159	-0.0087608	0.052989	0.158988	0	0	143	0.0190272	0.0156614	1.21	0.226	-0.0119421	0.0499965	0.226489	0	0	143	0.0189703	0.0157473	1.2	0.23	-0.012171	0.0501115	0.230423	0	0
1478	MAT	12	MCFA6	heptanoate (7:0)	Lipid	Medium Chain Fatty Acid	zMCFA6	1644	LC/MS Neg		145	-0.0034223	0.0228483	-0.15	0.881	-0.0485863	0.0417417	0.881147	0	0	145	-0.0024764	0.0232643	-0.11	0.915	-0.0484741	0.0435213	0.915382	0	0	145	-0.0021097	0.023381	-0.09	0.928	-0.048341	0.0441216	0.928235	0	0
1479	MAT	12	MEV1	3-hydroxy-3-methylglutarate	Lipid	Mevalonate Metabolism	zMEV1	531	LC/MS Polar		145	0.000802	0.0216171	0.04	0.97	-0.0419284	0.0435325	0.970455	0	0	145	-0.0007837	0.0219489	-0.04	0.972	-0.0441806	0.0426132	0.971568	0	0	145	-0.0006072	0.0220634	-0.03	0.978	-0.0442332	0.0430188	0.978085	0	0
1480	MAT	12	PHOSPHOL1	choline	Lipid	Phospholipid Metabolism	zPHOSPHOL1	15506	LC/MS Pos Early		145	0.0137465	0.0211776	0.65	0.517	-0.028115	0.055608	0.51731	0	0	145	0.0136714	0.0215273	0.64	0.526	-0.0288919	0.0562346	0.526426	0	0	145	0.0125557	0.0215781	0.58	0.562	-0.0301107	0.0552221	0.561602	0	0
1481	MAT	12	PHOSPHOL2	choline phosphate	Lipid	Phospholipid Metabolism	zPHOSPHOL2	34396	LC/MS Pos Early		145	-0.0688192	0.0210003	-3.28	0.001	-0.11033	-0.0273081	0.00131661	0	0	145	-0.0683806	0.021208	-3.22	0.002	-0.110312	-0.0264486	0.00157408	0	0	145	-0.068865	0.021308	-3.23	0.002	-0.110997	-0.0267326	0.00153805	0	0
1482	MAT	12	PHOSPHOL3	glycerophosphoethanolamine	Lipid	Phospholipid Metabolism	zPHOSPHOL3	37455	LC/MS Pos Early		145	-0.0374601	0.0190685	-1.96	0.051	-0.0751527	0.0002325	0.051411	0	0	145	-0.0382145	0.0193049	-1.98	0.05	-0.0763838	-4.53e-05	0.0497323	0	0	145	-0.0366513	0.0192688	-1.9	0.059	-0.0747516	0.001449	0.0592411	0	0
1483	MAT	12	PHOSPHOL4	glycerophosphorylcholine (GPC)	Lipid	Phospholipid Metabolism	zPHOSPHOL4	15990	LC/MS Pos Early		145	-0.0334866	0.0181463	-1.85	0.067	-0.0693562	0.002383	0.067052	0	0	145	-0.0354756	0.0183959	-1.93	0.056	-0.0718475	0.0008963	0.0558369	0	0	145	-0.033785	0.0183234	-1.84	0.067	-0.0700159	0.0024459	0.0673543	0	0
1484	MAT	12	PHOSPHOL5	glycerophosphoserine*	Lipid	Phospholipid Metabolism	zPHOSPHOL5	57404	LC/MS Pos Early		137	-0.02845	0.0183708	-1.55	0.124	-0.0647819	0.0078818	0.123806	0	0	137	-0.0306522	0.0185723	-1.65	0.101	-0.0673927	0.0060883	0.101252	0	0	137	-0.0317458	0.0187112	-1.7	0.092	-0.0687637	0.005272	0.0921612	0	0
1485	MAT	12	PHOSPHOL6	phosphoethanolamine	Lipid	Phospholipid Metabolism	zPHOSPHOL6	1600	LC/MS Pos Early		135	-0.0385537	0.0184806	-2.09	0.039	-0.0751076	-0.0019997	0.0388735	0	0	135	-0.0378186	0.018634	-2.03	0.044	-0.0746865	-0.0009507	0.0444596	0	0	135	-0.0380075	0.0187407	-2.03	0.045	-0.0750892	-0.0009258	0.044628	0	0
1486	MAT	12	PHOSPHOL7	trimethylamine N-oxide	Lipid	Phospholipid Metabolism	zPHOSPHOL7	40406	LC/MS Pos Early		145	0.0072926	0.0213104	0.34	0.733	-0.0348315	0.0494166	0.732697	0	0	145	0.007758	0.0208169	0.37	0.71	-0.0334006	0.0489167	0.709955	0	0	145	0.0091875	0.0208199	0.44	0.66	-0.0319797	0.0503547	0.659696	0	0
1487	MAT	12	PUFA1	adrenate (22:4n6)	Lipid	Polyunsaturated Fatty Acid (n3 and n6)	zPUFA1	32980	LC/MS Neg		119	0.0337314	0.0202314	1.67	0.098	-0.0063359	0.0737987	0.0981344	0	0	119	0.0325418	0.0203706	1.6	0.113	-0.007816	0.0728996	0.11295	0	0	119	0.0313847	0.0204017	1.54	0.127	-0.0090386	0.071808	0.126786	0	0
1488	MAT	12	PUFA2	arachidonate (20:4n6)	Lipid	Polyunsaturated Fatty Acid (n3 and n6)	zPUFA2	1110	LC/MS Neg		145	0.0354053	0.0146614	2.41	0.017	0.0064242	0.0643863	0.0170046	0	0	145	0.0332653	0.0147211	2.26	0.025	0.0041591	0.0623715	0.0253949	0	0	145	0.0329941	0.0147935	2.23	0.027	0.003743	0.0622453	0.0273409	0	0
1489	MAT	12	PUFA3	dihomo-linoleate (20:2n6)	Lipid	Polyunsaturated Fatty Acid (n3 and n6)	zPUFA3	17805	LC/MS Neg		145	0.0428108	0.0189605	2.26	0.025	0.0053317	0.0802899	0.0254667	0	0	145	0.0392364	0.0190016	2.06	0.041	0.0016668	0.076806	0.0407911	0	0	145	0.03754	0.0189367	1.98	0.049	9.64e-05	0.0749835	0.0494209	0	0
1490	MAT	12	PUFA4	dihomo-linolenate (20:3n3 or n6)	Lipid	Polyunsaturated Fatty Acid (n3 and n6)	zPUFA4	35718	LC/MS Neg		145	0.0349233	0.0163354	2.14	0.034	0.0026333	0.0672133	0.0342256	0	0	145	0.0326191	0.016476	1.98	0.05	4.3e-05	0.0651951	0.0497022	0	0	145	0.032111	0.016546	1.94	0.054	-0.0006055	0.0648276	0.0543323	0	0
1491	MAT	12	PUFA5	docosadienoate (22:2n6)	Lipid	Polyunsaturated Fatty Acid (n3 and n6)	zPUFA5	32415	LC/MS Neg		145	0.0169632	0.0116029	1.46	0.146	-0.0059723	0.0398986	0.145943	0	0	145	0.0144906	0.0114937	1.26	0.21	-0.0082345	0.0372157	0.209513	0	0	145	0.0132444	0.0114066	1.16	0.248	-0.0093099	0.0357986	0.247599	0	0
1492	MAT	12	PUFA6	docosahexaenoate (DHA; 22:6n3)	Lipid	Polyunsaturated Fatty Acid (n3 and n6)	zPUFA6	44675	LC/MS Neg		145	0.0185908	0.0141549	1.31	0.191	-0.0093892	0.0465707	0.191159	0	0	145	0.0149752	0.0139374	1.07	0.284	-0.0125816	0.042532	0.284478	0	0	145	0.0157951	0.0139586	1.13	0.26	-0.0118052	0.0433954	0.259778	0	0
1493	MAT	12	PUFA7	docosapentaenoate (n3 DPA; 22:5n3)	Lipid	Polyunsaturated Fatty Acid (n3 and n6)	zPUFA7	32504	LC/MS Neg		145	0.0406514	0.0192865	2.11	0.037	0.002528	0.0787749	0.0367955	0	0	145	0.0354482	0.0191137	1.85	0.066	-0.002343	0.0732395	0.0657729	0	0	145	0.0335215	0.0190024	1.76	0.08	-0.0040521	0.071095	0.0799338	0	0
1494	MAT	12	PUFA8	docosapentaenoate (n6 DPA; 22:5n6)	Lipid	Polyunsaturated Fatty Acid (n3 and n6)	zPUFA8	37478	LC/MS Neg		136	0.0067348	0.0129234	0.52	0.603	-0.0188254	0.032295	0.603135	0	0	136	0.006911	0.0130474	0.53	0.597	-0.0189017	0.0327238	0.597232	0	0	136	0.0063926	0.0130777	0.49	0.626	-0.0194819	0.0322671	0.625801	0	0
1495	MAT	12	PUFA9	docosatrienoate (22:3n3)	Lipid	Polyunsaturated Fatty Acid (n3 and n6)	zPUFA9	32417	LC/MS Neg		63	0.0297842	0.0239006	1.25	0.217	-0.0180079	0.0775763	0.217466	0	0	63	0.0338544	0.024915	1.36	0.18	-0.016037	0.0837458	0.179564	0	0	63	0.0325455	0.0251769	1.29	0.201	-0.0178898	0.0829808	0.201432	0	0
1496	MAT	12	PUFA10	eicosapentaenoate (EPA; 20:5n3)	Lipid	Polyunsaturated Fatty Acid (n3 and n6)	zPUFA10	18467	LC/MS Neg		145	0.0191867	0.0165091	1.16	0.247	-0.0134466	0.0518201	0.247093	0	0	145	0.0151244	0.0164216	0.92	0.359	-0.0173441	0.0475928	0.358644	0	0	145	0.0146783	0.0164952	0.89	0.375	-0.0179377	0.0472944	0.375094	0	0
1497	MAT	12	PUFA11	hexadecadienoate (16:2n6)	Lipid	Polyunsaturated Fatty Acid (n3 and n6)	zPUFA11	57652	LC/MS Neg		145	0.0387543	0.0199136	1.95	0.054	-0.0006088	0.0781173	0.0536012	0	0	145	0.035734	0.0199582	1.79	0.076	-0.0037268	0.0751949	0.0755587	0	0	145	0.0335212	0.0197951	1.69	0.093	-0.0056197	0.0726622	0.0926336	0	0
1498	MAT	12	PUFA12	linoleate (18:2n6)	Lipid	Polyunsaturated Fatty Acid (n3 and n6)	zPUFA12	1105	LC/MS Neg		145	0.0340985	0.0182415	1.87	0.064	-0.0019593	0.0701563	0.0636287	0	0	145	0.0302752	0.0181704	1.67	0.098	-0.005651	0.0662014	0.0979301	0	0	145	0.0294112	0.0182217	1.61	0.109	-0.0066187	0.0654411	0.108796	0	0
1499	MAT	12	PUFA13	linolenate [alpha or gamma; (18:3n3 or 6)]	Lipid	Polyunsaturated Fatty Acid (n3 and n6)	zPUFA13	34035	LC/MS Neg		145	0.0230659	0.0178582	1.29	0.199	-0.0122343	0.0583661	0.198575	0	0	145	0.0202217	0.0174032	1.16	0.247	-0.0141875	0.0546309	0.247245	0	0	145	0.0181536	0.0172259	1.05	0.294	-0.0159072	0.0522144	0.293791	0	0
1500	MAT	12	PUFA14	nisinate (24:6n3)	Lipid	Polyunsaturated Fatty Acid (n3 and n6)	zPUFA14	57810	LC/MS Neg		67	-0.0078082	0.025232	-0.31	0.758	-0.0581999	0.0425835	0.757964	0	0	67	-0.0149922	0.0256794	-0.58	0.561	-0.0663412	0.0363569	0.561493	0	0	67	-0.0183895	0.0257491	-0.71	0.478	-0.0698955	0.0331165	0.477886	0	0
1501	MAT	12	PUFA15	stearidonate (18:4n3)	Lipid	Polyunsaturated Fatty Acid (n3 and n6)	zPUFA15	33969	LC/MS Neg		145	0.0143341	0.0116939	1.23	0.222	-0.0087812	0.0374494	0.222299	0	0	145	0.0131069	0.0114975	1.14	0.256	-0.0096257	0.0358396	0.256256	0	0	145	0.0118091	0.0113979	1.04	0.302	-0.010728	0.0343463	0.301978	0	0
1502	MAT	12	PUFA16	tetradecadienoate (14:2)*	Lipid	Polyunsaturated Fatty Acid (n3 and n6)	zPUFA16	62850	LC/MS Neg		145	0.0125892	0.0216537	0.58	0.562	-0.0302134	0.0553918	0.561895	0	0	145	0.008234	0.0214902	0.38	0.702	-0.0342559	0.0507238	0.702193	0	0	145	0.0069807	0.0215241	0.32	0.746	-0.035579	0.0495404	0.746187	0	0
1503	MAT	12	PREGN1	17alpha-hydroxypregnanolone glucuronide	Lipid	Pregnenolone Steroids	zPREGN1	47403	LC/MS Neg		99	-0.0053905	0.0077136	-0.7	0.486	-0.0206999	0.009919	0.486335	0	0	99	-0.004218	0.0077687	-0.54	0.588	-0.0196452	0.0112091	0.588465	0	0	99	-0.0045112	0.0078265	-0.58	0.566	-0.0200552	0.0110329	0.565755	0	0
1504	MAT	12	PREGN2	17alpha-hydroxypregnenolone 3-sulfate	Lipid	Pregnenolone Steroids	zPREGN2	37482	LC/MS Neg
1505	MAT	12	PREGN3	21-hydroxypregnenolone disulfate	Lipid	Pregnenolone Steroids	zPREGN3	46115	LC/MS Neg		145	-0.0244741	0.0171134	-1.43	0.155	-0.058302	0.0093539	0.154867	0	0	145	-0.0272478	0.0168293	-1.62	0.108	-0.0605223	0.0060268	0.1077	0	0	145	-0.0265423	0.0168861	-1.57	0.118	-0.0599311	0.0068466	0.118277	0	0
1506	MAT	12	PREGN4	pregnenediol disulfate (C21H34O8S2)*	Lipid	Pregnenolone Steroids	zPREGN4	32562	LC/MS Neg		145	-0.0018313	0.0143486	-0.13	0.899	-0.0301941	0.0265315	0.898621	0	0	145	-0.0029445	0.0139681	-0.21	0.833	-0.0305619	0.0246729	0.83335	0	0	145	-0.0033329	0.0140301	-0.24	0.813	-0.0310747	0.024409	0.812582	0	0
1507	MAT	12	PREGN5	pregnenediol sulfate (C21H34O5S)*	Lipid	Pregnenolone Steroids	zPREGN5	32619	LC/MS Neg		145	-0.0250347	0.0209526	-1.19	0.234	-0.0664516	0.0163823	0.234135	0	0	145	-0.0277295	0.0207242	-1.34	0.183	-0.0687049	0.0132459	0.183073	0	0	145	-0.0273966	0.0208279	-1.32	0.191	-0.0685797	0.0137865	0.190563	0	0
1508	MAT	12	PREGN6	pregnenetriol disulfate*	Lipid	Pregnenolone Steroids	zPREGN6	62921	LC/MS Neg		145	0.0086283	0.0189474	0.46	0.65	-0.0288248	0.0460814	0.649525	0	0	145	0.0074769	0.0181298	0.41	0.681	-0.0283689	0.0433227	0.680675	0	0	145	0.006722	0.0181914	0.37	0.712	-0.0292478	0.0426919	0.712308	0	0
1509	MAT	12	PREGN7	pregnenetriol sulfate*	Lipid	Pregnenolone Steroids	zPREGN7	62922	LC/MS Neg		145	0.0051737	0.0234956	0.22	0.826	-0.0412699	0.0516172	0.826032	0	0	145	0.0038265	0.0227608	0.17	0.867	-0.0411755	0.0488286	0.866734	0	0	145	0.0027152	0.022822	0.12	0.905	-0.0424108	0.0478411	0.905471	0	0
1510	MAT	12	PREGN8	pregnenolone sulfate	Lipid	Pregnenolone Steroids	zPREGN8	38170	LC/MS Neg		145	-0.0256293	0.0127526	-2.01	0.046	-0.0508372	-0.0004214	0.0463406	0	0	145	-0.0265968	0.0124667	-2.13	0.035	-0.0512458	-0.0019478	0.0346466	0	0	145	-0.0263321	0.0125265	-2.1	0.037	-0.0511008	-0.0015634	0.0373607	0	0
1511	MAT	12	BILE1	chenodeoxycholate	Lipid	Primary Bile Acid Metabolism	zBILE1	1563	LC/MS Neg		103	0.0232381	0.0301511	0.77	0.443	-0.0365736	0.0830498	0.442671	0	0	103	0.0246744	0.0295108	0.84	0.405	-0.0338965	0.0832452	0.405147	0	0	103	0.0245491	0.029672	0.83	0.41	-0.0343493	0.0834475	0.410091	0	0
1512	MAT	12	BILE2	cholate	Lipid	Primary Bile Acid Metabolism	zBILE2	22842	LC/MS Neg		133	0.0071095	0.0170675	0.42	0.678	-0.0266541	0.0408731	0.677688	0	0	133	0.0067209	0.0174025	0.39	0.7	-0.0277154	0.0411572	0.699993	0	0	133	0.0062782	0.01749	0.36	0.72	-0.028334	0.0408903	0.720227	0	0
1513	MAT	12	BILE3	glyco-alpha-muricholate**	Lipid	Primary Bile Acid Metabolism	zBILE3	62065	LC/MS Neg		98	-0.0047299	0.0244599	-0.19	0.847	-0.0532824	0.0438226	0.847075	0	0	98	-0.0012334	0.0237501	-0.05	0.959	-0.048403	0.0459363	0.958696	0	0	98	-0.0003581	0.0238923	-0.01	0.988	-0.0478172	0.0471009	0.988073	0	0
1514	MAT	12	BILE4	glyco-beta-muricholate**	Lipid	Primary Bile Acid Metabolism	zBILE4	62066	LC/MS Neg		132	-0.0127261	0.0281867	-0.45	0.652	-0.0684901	0.0430379	0.652386	0	0	132	-0.0145725	0.027857	-0.52	0.602	-0.0697007	0.0405556	0.60181	0	0	132	-0.0140038	0.0280796	-0.5	0.619	-0.0695768	0.0415693	0.618856	0	0
1515	MAT	12	BILE5	glycochenodeoxycholate	Lipid	Primary Bile Acid Metabolism	zBILE5	32346	LC/MS Neg		145	0.004355	0.0244969	0.18	0.859	-0.0440677	0.0527778	0.859149	0	0	145	0.0065895	0.024423	0.27	0.788	-0.0416991	0.0548781	0.787708	0	0	145	0.0076631	0.0245007	0.31	0.755	-0.0407821	0.0561084	0.754926	0	0
1516	MAT	12	BILE6	glycochenodeoxycholate 3-sulfate	Lipid	Primary Bile Acid Metabolism	zBILE6	52974	LC/MS Neg		144	0.0169862	0.0082332	2.06	0.041	0.0007106	0.0332617	0.0409224	0	0	144	0.0161527	0.0082413	1.96	0.052	-0.0001428	0.0324483	0.0520139	0	0	144	0.0162577	0.008285	1.96	0.052	-0.0001253	0.0326407	0.0517529	0	0
1517	MAT	12	BILE7	glycochenodeoxycholate glucuronide (1)	Lipid	Primary Bile Acid Metabolism	zBILE7	52983	LC/MS Neg		144	0.0082561	0.0090609	0.91	0.364	-0.0096555	0.0261677	0.363743	0	0	144	0.0075619	0.0091465	0.83	0.41	-0.0105234	0.0256473	0.409801	0	0	144	0.0073379	0.0091902	0.8	0.426	-0.0108351	0.0255108	0.425994	0	0
1518	MAT	12	BILE8	glycocholate	Lipid	Primary Bile Acid Metabolism	zBILE8	18476	LC/MS Neg		145	-0.0007338	0.0114497	-0.06	0.949	-0.0233663	0.0218987	0.948987	0	0	145	0.0006292	0.011284	0.06	0.956	-0.0216813	0.0229398	0.95561	0	0	145	0.0008989	0.0113366	0.08	0.937	-0.0215171	0.0233149	0.936914	0	0
1519	MAT	12	BILE9	glycocholate glucuronide (1)	Lipid	Primary Bile Acid Metabolism	zBILE9	52977	LC/MS Neg		51	-0.0117846	0.0415665	-0.28	0.778	-0.0953156	0.0717465	0.777979	0	0	51	-0.0166365	0.0423921	-0.39	0.697	-0.102019	0.0687455	0.696583	0	0	51	-0.0175394	0.0434236	-0.4	0.688	-0.105054	0.0699751	0.688233	0	0
1520	MAT	12	BILE10	tauro-beta-muricholate	Lipid	Primary Bile Acid Metabolism	zBILE10	33983	LC/MS Neg		116	-0.0094712	0.0121959	-0.78	0.439	-0.0336312	0.0146889	0.439012	0	0	116	-0.0077713	0.0120066	-0.65	0.519	-0.0315655	0.0160229	0.518817	0	0	116	-0.0071253	0.0120757	-0.59	0.556	-0.031059	0.0168084	0.556378	0	0
1521	MAT	12	BILE11	taurochenodeoxycholate	Lipid	Primary Bile Acid Metabolism	zBILE11	18494	LC/MS Neg		141	-0.0043584	0.0066469	-0.66	0.513	-0.0175004	0.0087837	0.513101	0	0	141	-0.0030569	0.0065062	-0.47	0.639	-0.0159242	0.0098103	0.639223	0	0	141	-0.0023897	0.0065031	-0.37	0.714	-0.0152518	0.0104723	0.713844	0	0
1522	MAT	12	BILE12	taurocholate	Lipid	Primary Bile Acid Metabolism	zBILE12	18497	LC/MS Neg		131	-0.001054	0.0021923	-0.48	0.632	-0.0053916	0.0032837	0.631512	0	0	131	-0.0005205	0.0020879	-0.25	0.804	-0.0046527	0.0036117	0.803545	0	0	131	-0.0004448	0.0020903	-0.21	0.832	-0.004582	0.0036924	0.831835	0	0
1523	MAT	12	PROGES1	5alpha-pregnan-3beta,20alpha-diol disulfate	Lipid	Progestin Steroids	zPROGES1	37198	LC/MS Neg		145	-0.004157	0.0024448	-1.7	0.091	-0.0089897	0.0006757	0.0912456	0	0	145	-0.0042289	0.0024626	-1.72	0.088	-0.009098	0.0006401	0.0881626	0	0	145	-0.0045311	0.002435	-1.86	0.065	-0.0093458	0.0002836	0.064897	0	0
1524	MAT	12	PROGES2	5alpha-pregnan-3beta,20alpha-diol monosulfate (1)	Lipid	Progestin Steroids	zPROGES2	37199	LC/MS Neg		143	-0.0267771	0.0078671	-3.4	0.001	-0.0423297	-0.0112244	0.000865811	0	1	143	-0.0270598	0.0078619	-3.44	0.001	-0.0426061	-0.0115134	0.000766326	0	1	143	-0.0275873	0.0078401	-3.52	0.001	-0.0430916	-0.0120831	0.000590138	0	1
1525	MAT	12	PROGES3	5alpha-pregnan-3beta,20alpha-diol monosulfate (2)	Lipid	Progestin Steroids	zPROGES3	37200	LC/MS Neg		145	-0.0301981	0.0083399	-3.62	0	-0.0466836	-0.0137126	0.000406771	0	1	145	-0.0307491	0.0084812	-3.63	0	-0.0475181	-0.0139802	0.000403719	0	1	145	-0.0311473	0.0085057	-3.66	0	-0.0479657	-0.0143289	0.000355714	0	1
1526	MAT	12	PROGES4	5alpha-pregnan-3beta,20beta-diol monosulfate (1)	Lipid	Progestin Steroids	zPROGES4	37196	LC/MS Neg		145	-0.0083701	0.0038565	-2.17	0.032	-0.0159932	-0.0007469	0.03163	0	0	145	-0.0086138	0.0038841	-2.22	0.028	-0.0162934	-0.0009342	0.0281989	0	0	145	-0.0090389	0.0038537	-2.35	0.02	-0.0166589	-0.0014189	0.0204268	0	0
1527	MAT	12	PROGES5	5alpha-pregnan-3beta-ol,20-one sulfate	Lipid	Progestin Steroids	zPROGES5	37480	LC/MS Neg		145	-0.0058213	0.0017376	-3.35	0.001	-0.0092561	-0.0023866	0.00103301	0	1	145	-0.0057815	0.0017717	-3.26	0.001	-0.0092843	-0.0022786	0.00138597	0	0	145	-0.0058765	0.0017755	-3.31	0.001	-0.0093872	-0.0023659	0.00119106	0	0
1528	MAT	12	PROGES6	5alpha-pregnan-diol disulfate	Lipid	Progestin Steroids	zPROGES6	46172	LC/MS Neg		145	-0.001597	0.0016451	-0.97	0.333	-0.0048489	0.0016549	0.333308	0	0	145	-0.0017591	0.0016385	-1.07	0.285	-0.0049987	0.0014805	0.28486	0	0	145	-0.0018814	0.0016372	-1.15	0.252	-0.0051186	0.0013558	0.252474	0	0
1529	MAT	12	PROGES7	pregnanediol-3-glucuronide	Lipid	Progestin Steroids	zPROGES7	40708	LC/MS Neg		145	-0.0175119	0.0046336	-3.78	0	-0.0266711	-0.0083528	0.000230153	0	1	145	-0.0181484	0.0046664	-3.89	0	-0.0273747	-0.0089221	0.000155311	0	1	145	-0.0181363	0.004691	-3.87	0	-0.0274119	-0.0088607	0.000169606	0	1
1530	MAT	12	PROGES8	pregnanolone/allopregnanolone sulfate	Lipid	Progestin Steroids	zPROGES8	48394	LC/MS Neg		145	-0.0026978	0.001609	-1.68	0.096	-0.0058783	0.0004827	0.0957861	0	0	145	-0.0026429	0.0016011	-1.65	0.101	-0.0058086	0.0005227	0.101054	0	0	145	-0.0027534	0.0016012	-1.72	0.088	-0.0059195	0.0004127	0.0877549	0	0
1531	MAT	12	BILESECL1	deoxycholate	Lipid	Secondary Bile Acid Metabolism	zBILESECL1	1114	LC/MS Neg		129	0.0027246	0.0206232	0.13	0.895	-0.0380849	0.0435342	0.895103	0	0	129	-0.0026431	0.0204321	-0.13	0.897	-0.0430871	0.0378009	0.897284	0	0	129	-0.003864	0.020531	-0.19	0.851	-0.0445071	0.0367791	0.851029	0	0
1532	MAT	12	BILESECL2	glycocholenate sulfate*	Lipid	Secondary Bile Acid Metabolism	zBILESECL2	32599	LC/MS Neg		145	0.015985	0.0175026	0.91	0.363	-0.0186122	0.0505823	0.362625	0	0	145	0.0140758	0.0172478	0.82	0.416	-0.0200262	0.0481779	0.415844	0	0	145	0.0137465	0.0173321	0.79	0.429	-0.0205244	0.0480174	0.429068	0	0
1533	MAT	12	BILESECL3	glycodeoxycholate	Lipid	Secondary Bile Acid Metabolism	zBILESECL3	18477	LC/MS Neg		109	-0.019916	0.0218095	-0.91	0.363	-0.0631508	0.0233188	0.363202	0	0	109	-0.0179765	0.022144	-0.81	0.419	-0.061894	0.0259409	0.418778	0	0	109	-0.0179885	0.022251	-0.81	0.421	-0.0621232	0.0261462	0.42072	0	0
1534	MAT	12	BILESECL4	glycodeoxycholate 3-sulfate	Lipid	Secondary Bile Acid Metabolism	zBILESECL4	52975	LC/MS Neg		143	0.0100511	0.0094369	1.07	0.289	-0.008605	0.0287072	0.288658	0	0	143	0.0090949	0.0094692	0.96	0.339	-0.0096298	0.0278196	0.338508	0	0	143	0.0088873	0.0095181	0.93	0.352	-0.0099354	0.0277099	0.352102	0	0
1535	MAT	12	BILESECL5	glycohyocholate	Lipid	Secondary Bile Acid Metabolism	zBILESECL5	42574	LC/MS Neg		134	0.0065626	0.0166088	0.4	0.693	-0.0262913	0.0394166	0.693387	0	0	134	0.0084082	0.0162557	0.52	0.606	-0.0237565	0.0405728	0.605879	0	0	134	0.0104993	0.0162426	0.65	0.519	-0.0216418	0.0426404	0.519184	0	0
1536	MAT	12	BILESECL6	glycolithocholate	Lipid	Secondary Bile Acid Metabolism	zBILESECL6	31912	LC/MS Neg		99	-0.0280987	0.0275456	-1.02	0.31	-0.0827691	0.0265717	0.310229	0	0	99	-0.0287623	0.0279137	-1.03	0.305	-0.0841934	0.0266689	0.305496	0	0	99	-0.0280393	0.0281561	-1	0.322	-0.0839599	0.0278812	0.321934	0	0
1537	MAT	12	BILESECL7	glycolithocholate sulfate*	Lipid	Secondary Bile Acid Metabolism	zBILESECL7	32620	LC/MS Neg		145	0.0012932	0.0166322	0.08	0.938	-0.0315836	0.03417	0.938134	0	0	145	-0.0039956	0.0159844	-0.25	0.803	-0.0355995	0.0276083	0.802981	0	0	145	-0.0045104	0.0160508	-0.28	0.779	-0.0362477	0.0272269	0.779127	0	0
1538	MAT	12	BILESECL8	glycoursodeoxycholate	Lipid	Secondary Bile Acid Metabolism	zBILESECL8	39379	LC/MS Neg		143	-0.0074827	0.008176	-0.92	0.362	-0.023646	0.0086806	0.361646	0	0	143	-0.0078607	0.0082611	-0.95	0.343	-0.0241964	0.008475	0.34301	0	0	143	-0.0083136	0.0082892	-1	0.318	-0.024706	0.0080788	0.317669	0	0
1539	MAT	12	BILESECL9	hyocholate	Lipid	Secondary Bile Acid Metabolism	zBILESECL9	34093	LC/MS Neg		119	0.0002279	0.0159182	0.01	0.989	-0.0312973	0.0317532	0.988599	0	0	119	0.0013038	0.0161459	0.08	0.936	-0.0306841	0.0332917	0.935784	0	0	119	0.0009098	0.0162111	0.06	0.955	-0.0312103	0.0330299	0.955344	0	0
1540	MAT	12	BILESECL10	isoursodeoxycholate	Lipid	Secondary Bile Acid Metabolism	zBILESECL10	57577	LC/MS Neg		145	0.0030824	0.0242087	0.13	0.899	-0.0447707	0.0509356	0.89886	0	0	145	0.0016797	0.0242092	0.07	0.945	-0.0461861	0.0495456	0.944784	0	0	145	0.0003409	0.0242565	0.01	0.989	-0.0476216	0.0483033	0.988808	0	0
1541	MAT	12	BILESECL11	lithocholate sulfate (1)	Lipid	Secondary Bile Acid Metabolism	zBILESECL11	62526	LC/MS Neg		135	0.0294153	0.0224828	1.31	0.193	-0.0150548	0.0738854	0.193012	0	0	135	0.0267197	0.0225891	1.18	0.239	-0.0179733	0.0714127	0.23904	0	0	135	0.0250167	0.0225999	1.11	0.27	-0.0197011	0.0697345	0.270397	0	0
1542	MAT	12	BILESECL12	taurochenodeoxycholic acid 3-sulfate	Lipid	Secondary Bile Acid Metabolism	zBILESECL12	62890	LC/MS Neg		130	0.001532	0.001825	0.84	0.403	-0.0020791	0.0051431	0.402784	0	0	130	0.0015903	0.0018102	0.88	0.381	-0.0019927	0.0051732	0.381378	0	0	130	0.001663	0.0018111	0.92	0.36	-0.0019219	0.0052479	0.360296	0	0
1543	MAT	12	BILESECL13	taurocholenate sulfate*	Lipid	Secondary Bile Acid Metabolism	zBILESECL13	32807	LC/MS Neg		145	-0.0042253	0.010103	-0.42	0.676	-0.0241958	0.0157452	0.676413	0	0	145	-0.0049203	0.0101565	-0.48	0.629	-0.0250014	0.0151608	0.62883	0	0	145	-0.0045235	0.0101933	-0.44	0.658	-0.0246787	0.0156317	0.657901	0	0
1544	MAT	12	BILESECL14	taurodeoxycholate	Lipid	Secondary Bile Acid Metabolism	zBILESECL14	12261	LC/MS Neg		119	-0.0079505	0.005686	-1.4	0.165	-0.0192112	0.0033103	0.164679	0	0	119	-0.006742	0.0057222	-1.18	0.241	-0.0180787	0.0045947	0.241183	0	0	119	-0.0068898	0.0057609	-1.2	0.234	-0.0183042	0.0045247	0.23424	0	0
1545	MAT	12	BILESECL15	taurodeoxycholic acid 3-sulfate	Lipid	Secondary Bile Acid Metabolism	zBILESECL15	62889	LC/MS Neg		132	-6.64e-06	0.0032494	0	0.998	-0.0064352	0.0064219	0.998373	0	0	132	-2.35e-06	0.0032558	0	0.999	-0.0064454	0.0064407	0.999424	0	0	132	-2.81e-05	0.003274	-0.01	0.993	-0.0065078	0.0064516	0.993164	0	0
1546	MAT	12	BILESECL16	taurohyocholate*	Lipid	Secondary Bile Acid Metabolism	zBILESECL16	42603	LC/MS Neg		34	0.0098278	0.0074679	1.32	0.198	-0.0053838	0.0250393	0.197522	0	0	34	0.0114446	0.0080157	1.43	0.164	-0.0049748	0.027864	0.164415	0	0	34	0.0115284	0.0080743	1.43	0.165	-0.0050387	0.0280956	0.164818	0	0
1547	MAT	12	BILESECL17	taurolithocholate 3-sulfate	Lipid	Secondary Bile Acid Metabolism	zBILESECL17	36850	LC/MS Neg		144	-0.0089951	0.0128781	-0.7	0.486	-0.0344526	0.0164624	0.48602	0	0	144	-0.011176	0.0126378	-0.88	0.378	-0.0361647	0.0138127	0.378054	0	0	144	-0.0106571	0.0126852	-0.84	0.402	-0.0357412	0.0144269	0.402301	0	0
1548	MAT	12	BILESECL18	tauroursodeoxycholate	Lipid	Secondary Bile Acid Metabolism	zBILESECL18	39378	LC/MS Neg		43	-0.0025988	0.005272	-0.49	0.625	-0.0132459	0.0080483	0.624688	0	0	43	-0.0018205	0.0055888	-0.33	0.746	-0.0131445	0.0095035	0.746455	0	0	43	-0.0027449	0.0056872	-0.48	0.632	-0.014279	0.0087892	0.632267	0	0
1549	MAT	12	BILESECL19	tauroursodeoxycholic acid sulfate (1)	Lipid	Secondary Bile Acid Metabolism	zBILESECL19	62784	LC/MS Neg
1550	MAT	12	BILESECL20	ursodeoxycholate	Lipid	Secondary Bile Acid Metabolism	zBILESECL20	1605	LC/MS Neg		90	-0.0093138	0.0201107	-0.46	0.644	-0.0492796	0.030652	0.644416	0	0	90	-0.0048827	0.0199028	-0.25	0.807	-0.0444616	0.0346961	0.8068	0	0	90	-0.0044247	0.0198858	-0.22	0.824	-0.0439767	0.0351273	0.824467	0	0
1551	MAT	12	SCFA1	valerate (5:0)	Lipid	Short Chain Fatty Acid	zSCFA1	33443	LC/MS Neg		121	-0.0262261	0.0195909	-1.34	0.183	-0.0650181	0.0125658	0.183224	0	0	121	-0.0304865	0.0196847	-1.55	0.124	-0.069478	0.0085051	0.124191	0	0	121	-0.030359	0.0197837	-1.53	0.128	-0.0695504	0.0088324	0.127666	0	0
1552	MAT	12	SPHIN1	sphinganine	Lipid	Sphingolipid Synthesis	zSPHIN1	17769	LC/MS Pos Late		123	0.0136976	0.0147669	0.93	0.355	-0.0155374	0.0429326	0.355469	0	0	123	0.0136169	0.0150161	0.91	0.366	-0.0161216	0.0433555	0.366363	0	0	123	0.0131128	0.0150965	0.87	0.387	-0.0167878	0.0430134	0.386863	0	0
1553	MAT	12	SPHIN2	sphinganine-1-phosphate	Lipid	Sphingolipid Synthesis	zSPHIN2	52605	LC/MS Pos Late		144	-0.0189057	0.0157755	-1.2	0.233	-0.0500909	0.0122794	0.232748	0	0	144	-0.0188596	0.0160212	-1.18	0.241	-0.0505383	0.0128192	0.241156	0	0	144	-0.0200194	0.0160178	-1.25	0.213	-0.0516935	0.0116547	0.213496	0	0
1554	MAT	12	SPHIN3	sphingosine	Lipid	Sphingosines	zSPHIN3	17747	LC/MS Pos Late		141	0.0179985	0.0149264	1.21	0.23	-0.0115135	0.0475106	0.229935	0	0	141	0.0173084	0.0151171	1.14	0.254	-0.0125885	0.0472054	0.254253	0	0	141	0.0169195	0.0151925	1.11	0.267	-0.0131286	0.0469676	0.267413	0	0
1555	MAT	12	SPHIN4	sphingosine 1-phosphate	Lipid	Sphingosines	zSPHIN4	34445	LC/MS Pos Late		145	-0.0115466	0.0128029	-0.9	0.369	-0.036854	0.0137608	0.368642	0	0	145	-0.0114417	0.0130346	-0.88	0.382	-0.0372133	0.01433	0.381569	0	0	145	-0.0123061	0.013041	-0.94	0.347	-0.0380921	0.0134798	0.346997	0	0
1556	MAT	12	STEROL1	3beta-hydroxy-5-cholestenoate	Lipid	Sterol	zSTEROL1	54805	LC/MS Neg		145	-0.0497651	0.015163	-3.28	0.001	-0.0797377	-0.0197926	0.00129532	0	0	145	-0.0521313	0.0148279	-3.52	0.001	-0.0814487	-0.0228139	0.000592539	0	1	145	-0.0518365	0.0148999	-3.48	0.001	-0.0812981	-0.0223748	0.000673859	0	1
1557	MAT	12	STEROL2	4-cholesten-3-one	Lipid	Sterol	zSTEROL2	38125	LC/MS Pos Late		145	-0.0050747	0.0019907	-2.55	0.012	-0.0090098	-0.0011397	0.0118513	0	0	145	-0.0053084	0.0019925	-2.66	0.009	-0.0092479	-0.0013688	0.00863076	0	0	145	-0.0053649	0.0020013	-2.68	0.008	-0.0093221	-0.0014077	0.00824186	0	0
1558	MAT	12	STEROL3	7-alpha-hydroxy-3-oxo-4-cholestenoate (7-Hoca)	Lipid	Sterol	zSTEROL3	36776	LC/MS Neg		145	-0.0112211	0.0175084	-0.64	0.523	-0.0458298	0.0233876	0.522615	0	0	145	-0.0147158	0.0174184	-0.84	0.4	-0.0491552	0.0197236	0.399652	0	0	145	-0.0129472	0.0173142	-0.75	0.456	-0.0471826	0.0212881	0.455864	0	0
1559	MAT	12	STEROL4	campesterol	Lipid	Sterol	zSTEROL4	33997	LC/MS Pos Late		77	-0.0142348	0.0276503	-0.51	0.608	-0.0693171	0.0408475	0.608197	0	0	77	-0.0139183	0.02864	-0.49	0.628	-0.0710249	0.0431883	0.628483	0	0	77	-0.0112054	0.0293143	-0.38	0.703	-0.0696709	0.0472602	0.703435	0	0
1560	MAT	12	STEROL5	cholesterol	Lipid	Sterol	zSTEROL5	63	LC/MS Pos Late		145	0.0035762	0.0097188	0.37	0.713	-0.0156349	0.0227874	0.71344	0	0	145	0.0030269	0.009826	0.31	0.759	-0.0164008	0.0224546	0.758502	0	0	145	0.0024643	0.0098428	0.25	0.803	-0.016998	0.0219265	0.80268	0	0
159	MAT	12	LPC1	LPC(14:0)	Lysophosphatidylcholine	LPC Ester	zLPC1	53285	DMS-MS	100009433	145	0.0243852	0.021458	1.14	0.258	-0.0180306	0.0668011	0.257683	0	0	145	0.0235086	0.0216926	1.08	0.28	-0.0193815	0.0663987	0.280367	0	0	145	0.0221452	0.0217139	1.02	0.31	-0.0207897	0.0650801	0.309578	0	0
160	MAT	12	LPC2	LPC(15:0)	Lysophosphatidylcholine	LPC Ester	zLPC2	53286	DMS-MS	100009434	145	-0.0159823	0.0179088	-0.89	0.374	-0.0513826	0.019418	0.373664	0	0	145	-0.0182511	0.017902	-1.02	0.31	-0.0536466	0.0171444	0.309737	0	0	145	-0.0190085	0.0179618	-1.06	0.292	-0.0545243	0.0165074	0.29178	0	0
161	MAT	12	LPC3	LPC(16:0)	Lysophosphatidylcholine	LPC Ester	zLPC3	53287	DMS-MS	100009435	145	0.0079697	0.0204325	0.39	0.697	-0.0324191	0.0483584	0.697081	0	0	145	0.0059606	0.020476	0.29	0.771	-0.0345242	0.0464454	0.771408	0	0	145	0.0045257	0.0204746	0.22	0.825	-0.0359588	0.0450103	0.825387	0	0
162	MAT	12	LPC4	LPC(16:1)	Lysophosphatidylcholine	LPC Ester	zLPC4	53479	DMS-MS	100009627	145	0.0462628	0.0210658	2.2	0.03	0.0046223	0.0879034	0.0296951	0	0	145	0.0437333	0.020972	2.09	0.039	0.0022679	0.0851986	0.0388691	0	0	145	0.041729	0.0208735	2	0.048	0.0004557	0.0830023	0.0475578	0	0
163	MAT	12	LPC5	LPC(17:0)	Lysophosphatidylcholine	LPC Ester	zLPC5	54143	DMS-MS	100010291	145	-0.021903	0.0194216	-1.13	0.261	-0.0602935	0.0164875	0.261307	0	0	145	-0.024614	0.0195933	-1.26	0.211	-0.0633534	0.0141254	0.211134	0	0	145	-0.0247212	0.0196962	-1.26	0.212	-0.0636665	0.0142242	0.211555	0	0
164	MAT	12	LPC6	LPC(18:0)	Lysophosphatidylcholine	LPC Ester	zLPC6	54144	DMS-MS	100010292	145	-0.0099586	0.021173	-0.47	0.639	-0.051811	0.0318938	0.638824	0	0	145	-0.0125507	0.021397	-0.59	0.558	-0.0548564	0.0297549	0.558447	0	0	145	-0.0130996	0.0214948	-0.61	0.543	-0.0556013	0.029402	0.54324	0	0
165	MAT	12	LPC7	LPC(18:1)	Lysophosphatidylcholine	LPC Ester	zLPC7	54145	DMS-MS	100010293	145	-0.0345455	0.0180973	-1.91	0.058	-0.0703183	0.0012274	0.0582824	0	0	145	-0.0369905	0.0178809	-2.07	0.04	-0.0723442	-0.0016369	0.0404252	0	0	145	-0.0375311	0.0179576	-2.09	0.038	-0.0730387	-0.0020235	0.0384539	0	0
166	MAT	12	LPC8	LPC(18:2)	Lysophosphatidylcholine	LPC Ester	zLPC8	54331	DMS-MS	100010479	145	-0.055391	0.0181899	-3.05	0.003	-0.0913468	-0.0194353	0.00276934	0	0	145	-0.0565062	0.0180167	-3.14	0.002	-0.0921285	-0.020884	0.00208844	0	0	145	-0.0566615	0.0181105	-3.13	0.002	-0.0924714	-0.0208516	0.00214289	0	0
167	MAT	12	LPC9	LPC(18:3)	Lysophosphatidylcholine	LPC Ester	zLPC9	54513	DMS-MS	100010661	142	-0.0222131	0.0232829	-0.95	0.342	-0.0682447	0.0238184	0.341702	0	0	142	-0.024395	0.0231145	-1.06	0.293	-0.0701054	0.0213154	0.293116	0	0	142	-0.0266924	0.023161	-1.15	0.251	-0.0724977	0.0191129	0.251164	0	0
168	MAT	12	LPC10	LPC(20:0)	Lysophosphatidylcholine	LPC Ester	zLPC10	53480	DMS-MS	100009628	142	-0.0275893	0.0203794	-1.35	0.178	-0.0678805	0.0127018	0.177986	0	0	142	-0.0275554	0.0204228	-1.35	0.18	-0.0679428	0.012832	0.179501	0	0	142	-0.027773	0.0205356	-1.35	0.178	-0.0683861	0.0128401	0.178498	0	0
169	MAT	12	LPC11	LPC(20:1)	Lysophosphatidylcholine	LPC Ester	zLPC11	53813	DMS-MS	100009961	143	-0.0253336	0.0233838	-1.08	0.28	-0.0715618	0.0208946	0.280489	0	0	143	-0.0267107	0.0236318	-1.13	0.26	-0.073441	0.0200196	0.260332	0	0	143	-0.0273108	0.0237461	-1.15	0.252	-0.0742701	0.0196484	0.252112	0	0
170	MAT	12	LPC12	LPC(20:2)	Lysophosphatidylcholine	LPC Ester	zLPC12	53990	DMS-MS	100010138	144	-0.0158864	0.019353	-0.82	0.413	-0.0541436	0.0223708	0.413093	0	0	144	-0.015994	0.0193142	-0.83	0.409	-0.0541841	0.0221961	0.409048	0	0	144	-0.016809	0.0193705	-0.87	0.387	-0.0551129	0.0214949	0.387043	0	0
171	MAT	12	LPC13	LPC(20:3)	Lysophosphatidylcholine	LPC Ester	zLPC13	54146	DMS-MS	100010294	145	-0.0007981	0.0195097	-0.04	0.967	-0.0393627	0.0377665	0.967425	0	0	145	-0.0020143	0.0187633	-0.11	0.915	-0.0391126	0.0350841	0.914664	0	0	145	-0.0035106	0.0187323	-0.19	0.852	-0.04055	0.0335287	0.851614	0	0
172	MAT	12	LPC14	LPC(20:4)	Lysophosphatidylcholine	LPC Ester	zLPC14	53481	DMS-MS	100009629	145	0.005533	0.0176017	0.31	0.754	-0.0292601	0.0403261	0.753717	0	0	145	0.0038422	0.0173575	0.22	0.825	-0.0304767	0.0381612	0.825139	0	0	145	0.0024414	0.0173259	0.14	0.888	-0.0318172	0.0366999	0.888148	0	0
173	MAT	12	LPC15	LPC(20:5)	Lysophosphatidylcholine	LPC Ester	zLPC15	53644	DMS-MS	100009792	131	-0.0112644	0.0218068	-0.52	0.606	-0.0544097	0.0318809	0.606352	0	0	131	-0.0174458	0.0217277	-0.8	0.424	-0.0604475	0.0255559	0.423539	0	0	131	-0.0185095	0.0219022	-0.85	0.4	-0.06186	0.024841	0.399683	0	0
174	MAT	12	LPC16	LPC(22:4)	Lysophosphatidylcholine	LPC Ester	zLPC16	53815	DMS-MS	100009963	104	0.0014384	0.0219276	0.07	0.948	-0.042055	0.0449318	0.947827	0	0	104	0.0012417	0.0213404	0.06	0.954	-0.0411076	0.043591	0.95372	0	0	104	-3.58e-05	0.0213713	0	0.999	-0.0424519	0.0423802	0.998666	0	0
175	MAT	12	LPC17	LPC(22:5)	Lysophosphatidylcholine	LPC Ester	zLPC17	54333	DMS-MS	100010481	142	-0.003138	0.0194593	-0.16	0.872	-0.0416101	0.0353341	0.872122	0	0	142	-0.0048846	0.0190938	-0.26	0.798	-0.0426438	0.0328747	0.798477	0	0	142	-0.006306	0.0191206	-0.33	0.742	-0.0441207	0.0315088	0.742063	0	0
176	MAT	12	LPC18	LPC(22:6)	Lysophosphatidylcholine	LPC Ester	zLPC18	53645	DMS-MS	100009793	145	-0.0092057	0.0205375	-0.45	0.655	-0.049802	0.0313907	0.654662	0	0	145	-0.01237	0.0201637	-0.61	0.541	-0.0522372	0.0274973	0.540564	0	0	145	-0.0123273	0.0202702	-0.61	0.544	-0.0524075	0.027753	0.544088	0	0
177	MAT	12	LPE1	LPE(14:0)	Lysophosphatidylethanolamine	LPE Ester	zLPE1	53483	DMS-MS	100009631
178	MAT	12	LPE2	LPE(15:0)	Lysophosphatidylethanolamine	LPE Ester	zLPE2	53646	DMS-MS	100009794	74	-0.0815954	0.0322986	-2.53	0.014	-0.145981	-0.0172092	0.0137272	0	0	74	-0.0754908	0.0337491	-2.24	0.029	-0.142836	-0.0081456	0.0285803	0	0	74	-0.0801286	0.0341597	-2.35	0.022	-0.148312	-0.0119457	0.0219592	0	0
179	MAT	12	LPE3	LPE(16:0)	Lysophosphatidylethanolamine	LPE Ester	zLPE3	54516	DMS-MS	100010664	145	-0.0113102	0.0179168	-0.63	0.529	-0.0467262	0.0241059	0.528879	0	0	145	-0.0121863	0.018117	-0.67	0.502	-0.0480068	0.0236341	0.502288	0	0	145	-0.0126576	0.0181994	-0.7	0.488	-0.0486433	0.0233281	0.487914	0	0
180	MAT	12	LPE4	LPE(16:1)	Lysophosphatidylethanolamine	LPE Ester	zLPE4	54147	DMS-MS	100010295	143	0.0368549	0.0247036	1.49	0.138	-0.0119824	0.0856922	0.137963	0	0	143	0.0355703	0.0245734	1.45	0.15	-0.0130218	0.0841625	0.150037	0	0	143	0.0336552	0.0245084	1.37	0.172	-0.0148116	0.082122	0.171946	0	0
181	MAT	12	LPE5	LPE(17:0)	Lysophosphatidylethanolamine	LPE Ester	zLPE5	53993	DMS-MS	100010141	145	-0.0376391	0.0180525	-2.08	0.039	-0.0733233	-0.0019549	0.0388485	0	0	145	-0.037911	0.0183165	-2.07	0.04	-0.0741261	-0.0016959	0.0403254	0	0	145	-0.0377538	0.0184119	-2.05	0.042	-0.0741597	-0.001348	0.0422067	0	0
182	MAT	12	LPE6	LPE(18:0)	Lysophosphatidylethanolamine	LPE Ester	zLPE6	53484	DMS-MS	100009632	145	-0.0091944	0.01783	-0.52	0.607	-0.0444387	0.02605	0.606882	0	0	145	-0.0103381	0.0180543	-0.57	0.568	-0.0460346	0.0253584	0.567832	0	0	145	-0.0114316	0.0180775	-0.63	0.528	-0.0471764	0.0243132	0.528196	0	0
183	MAT	12	LPE7	LPE(18:1)	Lysophosphatidylethanolamine	LPE Ester	zLPE7	53288	DMS-MS	100009436	145	-0.0490425	0.0218476	-2.24	0.026	-0.0922285	-0.0058566	0.0263188	0	0	145	-0.0481774	0.021836	-2.21	0.029	-0.0913511	-0.0050038	0.0290024	0	0	145	-0.0474856	0.0219275	-2.17	0.032	-0.0908429	-0.0041282	0.0320629	0	0
184	MAT	12	LPE8	LPE(18:2)	Lysophosphatidylethanolamine	LPE Ester	zLPE8	53817	DMS-MS	100009965	145	-0.0478736	0.0223196	-2.14	0.034	-0.0919926	-0.0037547	0.0336493	0	0	145	-0.0480441	0.0224822	-2.14	0.034	-0.0924954	-0.0035928	0.0343501	0	0	145	-0.0487326	0.0225781	-2.16	0.033	-0.0933763	-0.0040889	0.0326263	0	0
185	MAT	12	LPE9	LPE(18:3)	Lysophosphatidylethanolamine	LPE Ester	zLPE9	54517	DMS-MS	100010665	121	-0.0146063	0.0299608	-0.49	0.627	-0.0739316	0.044719	0.62679	0	0	121	-0.0144088	0.0298676	-0.48	0.63	-0.0735709	0.0447532	0.630422	0	0	121	-0.0157507	0.0300783	-0.52	0.602	-0.0753356	0.0438341	0.601533	0	0
186	MAT	12	LPE10	LPE(20:0)	Lysophosphatidylethanolamine	LPE Ester	zLPE10	53289	DMS-MS	100009437
187	MAT	12	LPE11	LPE(20:1)	Lysophosphatidylethanolamine	LPE Ester	zLPE11	53647	DMS-MS	100009795	132	-0.0378031	0.0212225	-1.78	0.077	-0.0797893	0.0041831	0.0772029	0	0	132	-0.0375473	0.0208429	-1.8	0.074	-0.0787947	0.0037001	0.0740239	0	0	132	-0.037568	0.0209873	-1.79	0.076	-0.0791045	0.0039685	0.0758695	0	0
188	MAT	12	LPE12	LPE(20:2)	Lysophosphatidylethanolamine	LPE Ester	zLPE12	53818	DMS-MS	100009966	137	-0.0376039	0.0210055	-1.79	0.076	-0.0791464	0.0039386	0.075665	0	0	137	-0.0370706	0.0212491	-1.74	0.083	-0.0791065	0.0049653	0.0834051	0	0	137	-0.0387825	0.0212951	-1.82	0.071	-0.0809124	0.0033473	0.070877	0	0
189	MAT	12	LPE13	LPE(20:3)	Lysophosphatidylethanolamine	LPE Ester	zLPE13	54334	DMS-MS	100010482	145	-0.0058676	0.0213195	-0.28	0.784	-0.0480096	0.0362744	0.783543	0	0	145	-0.0067331	0.0208723	-0.32	0.747	-0.0480013	0.0345351	0.747494	0	0	145	-0.0083749	0.0208417	-0.4	0.688	-0.0495853	0.0328354	0.688427	0	0
190	MAT	12	LPE14	LPE(20:4)	Lysophosphatidylethanolamine	LPE Ester	zLPE14	53485	DMS-MS	100009633	145	-0.0059681	0.0193418	-0.31	0.758	-0.0442009	0.0322648	0.758108	0	0	145	-0.0069017	0.01915	-0.36	0.719	-0.0447647	0.0309613	0.719093	0	0	145	-0.0080842	0.0191717	-0.42	0.674	-0.0459924	0.029824	0.67392	0	0
191	MAT	12	LPE15	LPE(20:5)	Lysophosphatidylethanolamine	LPE Ester	zLPE15	53994	DMS-MS	100010142	108	-0.0143932	0.0257627	-0.56	0.578	-0.0654703	0.0366839	0.577556	0	0	108	-0.0221025	0.0255008	-0.87	0.388	-0.0726833	0.0284782	0.38812	0	0	108	-0.0236096	0.0259467	-0.91	0.365	-0.0750809	0.0278617	0.365028	0	0
192	MAT	12	LPE16	LPE(22:4)	Lysophosphatidylethanolamine	LPE Ester	zLPE16	53487	DMS-MS	100009635	123	0.0152155	0.0219723	0.69	0.49	-0.0282844	0.0587153	0.48996	0	0	123	0.0148279	0.0212497	0.7	0.487	-0.0272561	0.0569119	0.486692	0	0	123	0.0132886	0.0211832	0.63	0.532	-0.0286674	0.0552446	0.531684	0	0
193	MAT	12	LPE17	LPE(22:5)	Lysophosphatidylethanolamine	LPE Ester	zLPE17	54519	DMS-MS	100010667	145	0.02124	0.0224966	0.94	0.347	-0.0232288	0.0657088	0.346688	0	0	145	0.022422	0.0219833	1.02	0.31	-0.0210428	0.0658868	0.309521	0	0	145	0.0203854	0.0218934	0.93	0.353	-0.0229044	0.0636752	0.353417	0	0
194	MAT	12	LPE18	LPE(22:6)	Lysophosphatidylethanolamine	LPE Ester	zLPE18	53649	DMS-MS	100009797	145	0.0255558	0.0208294	1.23	0.222	-0.0156176	0.0667291	0.221874	0	0	145	0.0222363	0.0205561	1.08	0.281	-0.0184067	0.0628794	0.281241	0	0	145	0.0219212	0.0206594	1.06	0.291	-0.0189288	0.0627712	0.290511	0	0
195	MAT	12	MAG1	MAG(12:0)	MAG	Ester	zMAG1	62002	DMS-MS	100020128	102	-0.0067611	0.0170404	-0.4	0.692	-0.0405687	0.0270465	0.692382	0	0	102	-0.0121255	0.0171705	-0.71	0.482	-0.0462086	0.0219576	0.481783	0	0	102	-0.014872	0.0169766	-0.88	0.383	-0.0485748	0.0188309	0.383226	0	0
196	MAT	12	MAG2	MAG(14:0)	MAG	Ester	zMAG2	62028	DMS-MS	100020155	106	-0.0100326	0.0126551	-0.79	0.43	-0.0351282	0.0150629	0.429716	0	0	106	-0.0049164	0.0127766	-0.38	0.701	-0.0302649	0.020432	0.701203	0	0	106	-0.0051578	0.0128637	-0.4	0.689	-0.0306821	0.0203666	0.689316	0	0
197	MAT	12	MAG3	MAG(14:1)	MAG	Ester	zMAG3	62004	DMS-MS	100020131	105	-0.0104254	0.0215995	-0.48	0.63	-0.0532629	0.0324122	0.630356	0	0	105	-0.0060264	0.0215942	-0.28	0.781	-0.0488741	0.0368212	0.780768	0	0	105	-0.0054075	0.0217395	-0.25	0.804	-0.0485489	0.0377339	0.804082	0	0
198	MAT	12	MAG4	MAG(15:0)	MAG	Ester	zMAG4	62005	DMS-MS	100020132	145	-0.0014421	0.0049298	-0.29	0.77	-0.0111868	0.0083025	0.7703	0	0	145	-0.001981	0.0049949	-0.4	0.692	-0.0118567	0.0078947	0.692266	0	0	145	-0.0021566	0.0050146	-0.43	0.668	-0.0120719	0.0077587	0.667819	0	0
199	MAT	12	MAG5	MAG(16:0)	MAG	Ester	zMAG5	62006	DMS-MS	100020133	145	0.0021687	0.0082652	0.26	0.793	-0.0141689	0.0185064	0.793394	0	0	145	0.003786	0.0083267	0.45	0.65	-0.0126774	0.0202494	0.650046	0	0	145	0.0040578	0.0083611	0.49	0.628	-0.0124745	0.0205902	0.628217	0	0
200	MAT	12	MAG6	MAG(16:1)	MAG	Ester	zMAG6	62007	DMS-MS	100020134	114	-0.0014656	0.0059861	-0.24	0.807	-0.0133263	0.010395	0.807026	0	0	114	-0.0021922	0.006251	-0.35	0.726	-0.0145828	0.0101983	0.726494	0	0	114	-0.0020872	0.0062985	-0.33	0.741	-0.0145732	0.0103988	0.741001	0	0
201	MAT	12	MAG7	MAG(17:0)	MAG	Ester	zMAG7	62008	DMS-MS	100020135	102	-0.0112523	0.0095239	-1.18	0.24	-0.0301475	0.0076428	0.240213	0	0	102	-0.0098113	0.009767	-1	0.318	-0.0291986	0.009576	0.317645	0	0	102	-0.0091848	0.0098205	-0.94	0.352	-0.028681	0.0103114	0.352024	0	0
202	MAT	12	MAG8	MAG(18:0)	MAG	Ester	zMAG8	62009	DMS-MS	100020136	145	0.0196364	0.0165595	1.19	0.238	-0.0130967	0.0523695	0.237666	0	0	145	0.0222319	0.0167374	1.33	0.186	-0.0108609	0.0553247	0.186263	0	0	145	0.0228897	0.0167977	1.36	0.175	-0.0103245	0.0561039	0.175207	0	0
203	MAT	12	MAG9	MAG(18:1)	MAG	Ester	zMAG9	62010	DMS-MS	100020137	137	-0.0049938	0.0066453	-0.75	0.454	-0.0181362	0.0081486	0.453673	0	0	137	-0.0037789	0.0065635	-0.58	0.566	-0.016763	0.0092052	0.565773	0	0	137	-0.0037463	0.0065981	-0.57	0.571	-0.0168	0.0093073	0.571159	0	0
204	MAT	12	MAG10	MAG(18:2)	MAG	Ester	zMAG10	62011	DMS-MS	100020138	128	-0.0050316	0.0085884	-0.59	0.559	-0.0220278	0.0119646	0.559016	0	0	128	-0.0035862	0.0085396	-0.42	0.675	-0.0204912	0.0133187	0.675259	0	0	128	-0.0036795	0.0085837	-0.43	0.669	-0.0206733	0.0133142	0.66893	0	0
205	MAT	12	MAG11	MAG(18:3)	MAG	Ester	zMAG11	62012	DMS-MS	100020139	103	-0.0095157	0.011604	-0.82	0.414	-0.032535	0.0135036	0.41413	0	0	103	-0.0067271	0.0115837	-0.58	0.563	-0.0297176	0.0162634	0.562764	0	0	103	-0.0069193	0.0116831	-0.59	0.555	-0.03011	0.0162714	0.555076	0	0
206	MAT	12	MAG12	MAG(18:4)	MAG	Ester	zMAG12	62013	DMS-MS	100020140	101	0.0044846	0.0190343	0.24	0.814	-0.0332835	0.0422527	0.814225	0	0	101	0.0066539	0.0194968	0.34	0.734	-0.0320522	0.04536	0.733646	0	0	101	0.007154	0.0196435	0.36	0.717	-0.0318486	0.0461566	0.716532	0	0
207	MAT	12	MAG13	MAG(20:0)	MAG	Ester	zMAG13	62014	DMS-MS	100020141	105	0.062096	0.0281824	2.2	0.03	0.0062029	0.117989	0.0297968	0	0	105	0.0688429	0.0282635	2.44	0.017	0.0127619	0.124924	0.0166488	0	0	105	0.0687773	0.028662	2.4	0.018	0.0118984	0.125656	0.018303	0	0
208	MAT	12	MAG14	MAG(20:1)	MAG	Ester	zMAG14	62015	DMS-MS	100020142	104	-0.0174918	0.0216161	-0.81	0.42	-0.0603672	0.0253837	0.420283	0	0	104	-0.0116581	0.0216673	-0.54	0.592	-0.0546562	0.03134	0.591762	0	0	104	-0.0124243	0.0218249	-0.57	0.57	-0.0557406	0.030892	0.570488	0	0
209	MAT	12	MAG15	MAG(20:2)	MAG	Ester	zMAG15	62016	DMS-MS	100020143	102	-0.0023676	0.0066721	-0.35	0.723	-0.0156048	0.0108697	0.723453	0	0	102	-0.001028	0.0068254	-0.15	0.881	-0.0145762	0.0125203	0.880598	0	0	102	-0.0012067	0.0068809	-0.18	0.861	-0.014867	0.0124536	0.861162	0	0
210	MAT	12	MAG16	MAG(20:3)	MAG	Ester	zMAG16	62017	DMS-MS	100020144	102	-0.0118446	0.0123657	-0.96	0.34	-0.0363777	0.0126885	0.340443	0	0	102	-0.0104611	0.012193	-0.86	0.393	-0.0346639	0.0137418	0.393052	0	0	102	-0.0103803	0.0122982	-0.84	0.401	-0.0347953	0.0140346	0.40076	0	0
211	MAT	12	MAG17	MAG(20:4)	MAG	Ester	zMAG17	62018	DMS-MS	100020145	103	-0.015057	0.0128874	-1.17	0.245	-0.0406221	0.0105081	0.245415	0	0	103	-0.0161408	0.0130635	-1.24	0.22	-0.0420681	0.0097866	0.219605	0	0	103	-0.0168841	0.0131224	-1.29	0.201	-0.0429318	0.0091636	0.201305	0	0
212	MAT	12	MAG18	MAG(20:5)	MAG	Ester	zMAG18	62019	DMS-MS	100020146	102	-0.0042241	0.0046002	-0.92	0.361	-0.0133508	0.0049026	0.360703	0	0	102	-0.0047785	0.0045795	-1.04	0.299	-0.0138686	0.0043117	0.299358	0	0	102	-0.004681	0.0046175	-1.01	0.313	-0.013848	0.0044859	0.313276	0	0
213	MAT	12	MAG19	MAG(22:0)	MAG	Ester	zMAG19	62020	DMS-MS	100020147	103	-0.0376292	0.0350331	-1.07	0.285	-0.107125	0.0318671	0.285336	0	0	103	-0.0441322	0.0357039	-1.24	0.219	-0.114994	0.0267301	0.21942	0	0	103	-0.042999	0.0359986	-1.19	0.235	-0.114456	0.0284576	0.235239	0	0
214	MAT	12	MAG20	MAG(22:1)	MAG	Ester	zMAG20	62021	DMS-MS	100020148	104	-0.0092202	0.023527	-0.39	0.696	-0.0558859	0.0374455	0.695951	0	0	104	-0.0024674	0.0236938	-0.1	0.917	-0.0494869	0.0445522	0.917275	0	0	104	-0.0010154	0.0238233	-0.04	0.966	-0.0482982	0.0462673	0.96609	0	0
215	MAT	12	MAG21	MAG(22:2)	MAG	Ester	zMAG21	62022	DMS-MS	100020149	102	0.0014942	0.008551	0.17	0.862	-0.0154707	0.018459	0.86164	0	0	102	0.0015097	0.0089043	0.17	0.866	-0.0161652	0.0191847	0.865722	0	0	102	0.0009799	0.0089571	0.11	0.913	-0.0168022	0.018762	0.913114	0	0
216	MAT	12	MAG22	MAG(22:4)	MAG	Ester	zMAG22	62023	DMS-MS	100020150	101	-0.0108347	0.010089	-1.07	0.285	-0.0308536	0.0091841	0.285473	0	0	101	-0.0096559	0.0102962	-0.94	0.351	-0.0300963	0.0107846	0.35072	0	0	101	-0.0091564	0.0103755	-0.88	0.38	-0.0297572	0.0114443	0.379755	0	0
217	MAT	12	MAG23	MAG(22:5)	MAG	Ester	zMAG23	62024	DMS-MS	100020151	101	-0.0045918	0.0100107	-0.46	0.647	-0.0244553	0.0152716	0.647461	0	0	101	-0.0042251	0.0099788	-0.42	0.673	-0.0240356	0.0155854	0.672956	0	0	101	-0.0043432	0.0100835	-0.43	0.668	-0.0243643	0.0156778	0.667654	0	0
218	MAT	12	MAG24	MAG(22:6)	MAG	Ester	zMAG24	62025	DMS-MS	100020152	102	-0.0087052	0.0082123	-1.06	0.292	-0.0249981	0.0075877	0.291685	0	0	102	-0.00807	0.0084538	-0.95	0.342	-0.0248506	0.0087106	0.342178	0	0	102	-0.007759	0.0085182	-0.91	0.365	-0.0246698	0.0091517	0.364664	0	0
219	MAT	12	MAG25	MAG(24:0)	MAG	Ester	zMAG25	62026	DMS-MS	100020153	101	0.011441	0.0178845	0.64	0.524	-0.0240457	0.0469277	0.523834	0	0	101	0.008359	0.0181987	0.46	0.647	-0.0277699	0.044488	0.647053	0	0	101	0.0089748	0.0184377	0.49	0.628	-0.0276337	0.0455833	0.627558	0	0
220	MAT	12	MAG26	MAG(24:1)	MAG	Ester	zMAG26	62027	DMS-MS	100020154	102	0.001898	0.0060528	0.31	0.754	-0.0101106	0.0139066	0.7545	0	0	102	0.0007249	0.006239	0.12	0.908	-0.0116595	0.0131092	0.90775	0	0	102	0.0010764	0.0062778	0.17	0.864	-0.0113865	0.0135394	0.864219	0	0
1042	MAT	12	CE_TOTAL	Total CE	Neutral Complex Lipids SUM	Cholesteryl Esters	zCE_TOTAL	54657	DMS-MS	100010820	145	0.0134116	0.0130041	1.03	0.304	-0.0122934	0.0391167	0.304122	0	0	145	0.0117196	0.0130853	0.9	0.372	-0.0141524	0.0375916	0.371999	0	0	145	0.0120442	0.0131457	0.92	0.361	-0.0139489	0.0380373	0.361157	0	0
1044	MAT	12	DAG_TOTAL	Total DAG	Neutral Complex Lipids SUM	Diacylglycerols	zDAG_TOTAL	54659	DMS-MS	100010822	145	0.0123522	0.0084699	1.46	0.147	-0.0043903	0.0290946	0.146935	0	0	145	0.0111908	0.0085084	1.32	0.191	-0.0056318	0.0280135	0.190585	0	0	145	0.0104844	0.0084894	1.24	0.219	-0.0063016	0.0272705	0.218927	0	0
1046	MAT	12	FFA_TOTAL	Total FFA	Neutral Complex Lipids SUM	Free Fatty Acids	zFFA_TOTAL	54660	DMS-MS	100010823	145	0.0299472	0.0166305	1.8	0.074	-0.0029261	0.0628205	0.0738509	0	0	145	0.0268732	0.0166147	1.62	0.108	-0.005977	0.0597235	0.108052	0	0	145	0.0273346	0.0166886	1.64	0.104	-0.0056638	0.0603331	0.103716	0	0
1051	MAT	12	MAG_TOTAL	Total MAG	Neutral Complex Lipids SUM	Monoacylglycerols	zMAG_TOTAL	62056	DMS-MS	100020183	145	-0.002347	0.0059035	-0.4	0.692	-0.0140163	0.0093223	0.691545	0	0	145	-0.0019631	0.0059587	-0.33	0.742	-0.0137446	0.0098183	0.74231	0	0	145	-0.0019922	0.0059901	-0.33	0.74	-0.0138363	0.009852	0.739959	0	0
1056	MAT	12	TAG_TOTAL	Total TAG	Neutral Complex Lipids SUM	Triacylglycerols	zTAG_TOTAL	54658	DMS-MS	100010821	145	0.017773	0.0088706	2	0.047	0.0002386	0.0353074	0.0470029	0	0	145	0.017467	0.0090314	1.93	0.055	-0.0003898	0.0353238	0.0551423	0	0	145	0.0170238	0.0090555	1.88	0.062	-0.0008817	0.0349292	0.0622245	0	0
1561	MAT	12	PURINE1	allantoin	Nucleotide	Purine Metabolism, (Hypo)Xanthine/Inosine containing	zPURINE1	1107	LC/MS Polar		145	0.0238604	0.0147996	1.61	0.109	-0.0053939	0.0531146	0.109116	0	0	145	0.0237699	0.0150875	1.58	0.117	-0.0060609	0.0536006	0.117423	0	0	145	0.0249958	0.0150586	1.66	0.099	-0.0047796	0.0547712	0.0992043	0	0
1562	MAT	12	PURINE2	hypoxanthine	Nucleotide	Purine Metabolism, (Hypo)Xanthine/Inosine containing	zPURINE2	3127	LC/MS Neg		145	0.0049944	0.0158995	0.31	0.754	-0.0264339	0.0364227	0.753885	0	0	145	0.0038263	0.0161173	0.24	0.813	-0.0280404	0.035693	0.812693	0	0	145	0.0040747	0.0161983	0.25	0.802	-0.0279542	0.0361036	0.801764	0	0
1563	MAT	12	PURINE3	inosine	Nucleotide	Purine Metabolism, (Hypo)Xanthine/Inosine containing	zPURINE3	1123	LC/MS Neg		145	-0.033444	0.0245576	-1.36	0.175	-0.0819867	0.0150988	0.175384	0	0	145	-0.0290637	0.0246282	-1.18	0.24	-0.0777581	0.0196306	0.239976	0	0	145	-0.0291349	0.0247581	-1.18	0.241	-0.0780892	0.0198195	0.241309	0	0
1564	MAT	12	PURINE4	N1-methylinosine	Nucleotide	Purine Metabolism, (Hypo)Xanthine/Inosine containing	zPURINE4	48351	LC/MS Pos Early		140	0.0151999	0.0118773	1.28	0.203	-0.008285	0.0386849	0.202781	0	0	140	0.0135277	0.0117644	1.15	0.252	-0.0097402	0.0367955	0.252239	0	0	140	0.0133074	0.0118187	1.13	0.262	-0.0100694	0.0366843	0.262207	0	0
1565	MAT	12	PURINE5	urate	Nucleotide	Purine Metabolism, (Hypo)Xanthine/Inosine containing	zPURINE5	1604	LC/MS Neg		145	0.0355624	0.0139056	2.56	0.012	0.0080754	0.0630494	0.0115869	0	0	145	0.0342494	0.0141026	2.43	0.016	0.006366	0.0621328	0.0164359	0	0	145	0.0342797	0.0141771	2.42	0.017	0.0062472	0.0623121	0.0169124	0	0
1566	MAT	12	PURINE6	xanthine	Nucleotide	Purine Metabolism, (Hypo)Xanthine/Inosine containing	zPURINE6	3147	LC/MS Polar		145	0.0241953	0.0204444	1.18	0.239	-0.0162171	0.0646076	0.238589	0	0	145	0.022386	0.0205968	1.09	0.279	-0.0183376	0.0631096	0.278977	0	0	145	0.0226295	0.0207025	1.09	0.276	-0.0183057	0.0635647	0.276264	0	0
1567	MAT	12	PURINE7	adenine	Nucleotide	Purine Metabolism, Adenine containing	zPURINE7	554	LC/MS Pos Early		145	-0.0011247	0.0162297	-0.07	0.945	-0.0332059	0.0309565	0.944849	0	0	145	-0.0048559	0.0160826	-0.3	0.763	-0.036654	0.0269423	0.763154	0	0	145	-0.0045918	0.0161629	-0.28	0.777	-0.0365508	0.0273671	0.776761	0	0
1568	MAT	12	PURINE8	adenosine	Nucleotide	Purine Metabolism, Adenine containing	zPURINE8	555	LC/MS Pos Early		64	-0.0004325	0.0003244	-1.33	0.187	-0.001081	0.000216	0.187383	0	0	64	-0.000425	0.0003198	-1.33	0.189	-0.0010651	0.0002151	0.189003	0	0	64	-0.0004232	0.0003202	-1.32	0.192	-0.0010644	0.000218	0.191554	0	0
1569	MAT	12	PURINE9	adenosine 5'-monophosphate (AMP)	Nucleotide	Purine Metabolism, Adenine containing	zPURINE9	32342	LC/MS Pos Early		109	-0.0020179	0.0012612	-1.6	0.113	-0.0045181	0.0004822	0.112538	0	0	109	-0.0018992	0.0012705	-1.49	0.138	-0.0044189	0.0006205	0.138008	0	0	109	-0.0018835	0.0012765	-1.48	0.143	-0.0044155	0.0006485	0.143156	0	0
1570	MAT	12	PURINE10	N1-methyladenosine	Nucleotide	Purine Metabolism, Adenine containing	zPURINE10	15650	LC/MS Pos Early		145	0.0070546	0.0112059	0.63	0.53	-0.015096	0.0292053	0.529997	0	0	145	0.0050486	0.0110684	0.46	0.649	-0.0168357	0.0269329	0.649012	0	0	145	0.004415	0.0110874	0.4	0.691	-0.0175082	0.0263383	0.691097	0	0
1571	MAT	12	PURINE11	N6-carbamoylthreonyladenosine	Nucleotide	Purine Metabolism, Adenine containing	zPURINE11	35157	LC/MS Neg		143	0.0059194	0.0112329	0.53	0.599	-0.0162873	0.0281261	0.599042	0	0	143	0.003082	0.0109547	0.28	0.779	-0.0185802	0.0247442	0.778875	0	0	143	0.0025982	0.0109465	0.24	0.813	-0.0190492	0.0242456	0.812741	0	0
1572	MAT	12	PURINE12	N6-methyladenosine	Nucleotide	Purine Metabolism, Adenine containing	zPURINE12	37114	LC/MS Pos Early		60	0.0080506	0.0366813	0.22	0.827	-0.065375	0.0814761	0.827052	0	0	60	0.0042657	0.0374987	0.11	0.91	-0.0709147	0.0794461	0.909854	0	0	60	0.0030318	0.0375252	0.08	0.936	-0.0722343	0.0782978	0.935911	0	0
1573	MAT	12	PURINE13	7-methylguanine	Nucleotide	Purine Metabolism, Guanine containing	zPURINE13	35114	LC/MS Pos Early		145	-1.22e-05	0.0070955	0	0.999	-0.0140379	0.0140134	0.998625	0	0	145	-0.0012272	0.0071372	-0.17	0.864	-0.0153388	0.0128843	0.863727	0	0	145	-0.0012888	0.0071744	-0.18	0.858	-0.0154747	0.0128971	0.8577	0	0
1574	MAT	12	PURINE14	guanosine	Nucleotide	Purine Metabolism, Guanine containing	zPURINE14	1573	LC/MS Neg		143	-0.0171976	0.022046	-0.78	0.437	-0.0607811	0.026386	0.436655	0	0	143	-0.0128519	0.0220591	-0.58	0.561	-0.0564722	0.0307683	0.56111	0	0	143	-0.0133947	0.0221564	-0.6	0.546	-0.0572103	0.0304209	0.546484	0	0
1575	MAT	12	PURINE15	N2,N2-dimethylguanosine	Nucleotide	Purine Metabolism, Guanine containing	zPURINE15	35137	LC/MS Pos Early		145	0.0202024	0.0114363	1.77	0.079	-0.0024036	0.0428084	0.0794428	0	0	145	0.0183246	0.0115153	1.59	0.114	-0.0044432	0.0410924	0.113807	0	0	145	0.018344	0.0115761	1.58	0.115	-0.0045455	0.0412335	0.115337	0	0
1576	MAT	12	PYRIM1	2'-O-methylcytidine	Nucleotide	Pyrimidine Metabolism, Cytidine containing	zPYRIM1	57554	LC/MS Pos Early		144	-0.0294521	0.0178816	-1.65	0.102	-0.0648007	0.0058964	0.101756	0	0	144	-0.032778	0.0177492	-1.85	0.067	-0.0678735	0.0023174	0.066927	0	0	144	-0.0317754	0.0178446	-1.78	0.077	-0.0670619	0.0035111	0.0771821	0	0
1577	MAT	12	PYRIM2	3-methylcytidine	Nucleotide	Pyrimidine Metabolism, Cytidine containing	zPYRIM2	35132	LC/MS Pos Early		140	-7.32e-05	0.0142529	-0.01	0.996	-0.0282556	0.0281092	0.995911	0	0	140	-0.0003077	0.0144321	-0.02	0.983	-0.0288519	0.0282366	0.983023	0	0	140	-0.0011044	0.0145119	-0.08	0.939	-0.0298084	0.0275995	0.93945	0	0
1578	MAT	12	PYRIM3	cytidine	Nucleotide	Pyrimidine Metabolism, Cytidine containing	zPYRIM3	514	LC/MS Pos Early		139	-0.002848	0.0061147	-0.47	0.642	-0.0149395	0.0092434	0.64212	0	0	139	-0.00454	0.0061073	-0.74	0.459	-0.0166201	0.0075401	0.45857	0	0	139	-0.0048762	0.006131	-0.8	0.428	-0.017004	0.0072516	0.42785	0	0
1579	MAT	12	PYRIM4	dihydroorotate	Nucleotide	Pyrimidine Metabolism, Orotate containing	zPYRIM4	601	LC/MS Polar		145	0.0263297	0.01898	1.39	0.168	-0.011188	0.0638473	0.16753	0	0	145	0.025192	0.0191198	1.32	0.19	-0.0126112	0.0629952	0.18981	0	0	145	0.0249252	0.0192168	1.3	0.197	-0.0130722	0.0629226	0.196777	0	0
1580	MAT	12	PYRIM5	orotate	Nucleotide	Pyrimidine Metabolism, Orotate containing	zPYRIM5	1505	LC/MS Polar		145	-0.0126282	0.0147986	-0.85	0.395	-0.0418805	0.016624	0.394898	0	0	145	-0.0153368	0.0147036	-1.04	0.299	-0.0444084	0.0137349	0.298731	0	0	145	-0.0159782	0.0147509	-1.08	0.281	-0.0451452	0.0131887	0.280605	0	0
1581	MAT	12	PYRIM6	orotidine	Nucleotide	Pyrimidine Metabolism, Orotate containing	zPYRIM6	35172	LC/MS Polar		143	0.0162542	0.0127747	1.27	0.205	-0.0090005	0.0415089	0.205335	0	0	143	0.0153129	0.0126331	1.21	0.228	-0.0096681	0.040294	0.227549	0	0	143	0.0146162	0.0126241	1.16	0.249	-0.0103488	0.0395812	0.248976	0	0
1582	MAT	12	PYRIM7	3-aminoisobutyrate	Nucleotide	Pyrimidine Metabolism, Thymine containing	zPYRIM7	1566	LC/MS Pos Early		145	0.0031923	0.0136576	0.23	0.816	-0.0238046	0.0301892	0.815521	0	0	145	0.0029819	0.0137445	0.22	0.829	-0.0241934	0.0301572	0.828562	0	0	145	0.0031858	0.0138138	0.23	0.818	-0.0241283	0.0305	0.817947	0	0
1583	MAT	12	PYRIM8	5,6-dihydrothymine	Nucleotide	Pyrimidine Metabolism, Thymine containing	zPYRIM8	1418	LC/MS Neg		145	0.0217881	0.0171752	1.27	0.207	-0.0121621	0.0557383	0.206653	0	0	145	0.0194994	0.0174378	1.12	0.265	-0.0149782	0.053977	0.265399	0	0	145	0.0189987	0.0175143	1.08	0.28	-0.0156324	0.0536297	0.279922	0	0
1584	MAT	12	PYRIM9	2'-deoxyuridine	Nucleotide	Pyrimidine Metabolism, Uracil containing	zPYRIM9	52602	LC/MS Neg		145	-0.0068908	0.020251	-0.34	0.734	-0.0469208	0.0331392	0.734152	0	0	145	-0.0098414	0.0205043	-0.48	0.632	-0.050382	0.0306992	0.632004	0	0	145	-0.0094694	0.0206053	-0.46	0.647	-0.0502123	0.0312735	0.646553	0	0
1585	MAT	12	PYRIM10	2'-O-methyluridine	Nucleotide	Pyrimidine Metabolism, Uracil containing	zPYRIM10	57655	LC/MS Neg		145	0.0146866	0.0137118	1.07	0.286	-0.0124174	0.0417906	0.285932	0	0	145	0.0128563	0.0132616	0.97	0.334	-0.0133642	0.0390769	0.334009	0	0	145	0.0133248	0.0133137	1	0.319	-0.0130004	0.0396499	0.318659	0	0
1586	MAT	12	PYRIM11	3-(3-amino-3-carboxypropyl)uridine*	Nucleotide	Pyrimidine Metabolism, Uracil containing	zPYRIM11	62924	LC/MS Neg		75	-0.0098983	0.0213138	-0.46	0.644	-0.0523765	0.03258	0.643738	0	0	75	-0.010858	0.0228273	-0.48	0.636	-0.0563973	0.0346812	0.635819	0	0	75	-0.0101887	0.0230144	-0.44	0.659	-0.0561132	0.0357359	0.659382	0	0
1587	MAT	12	PYRIM12	3-ureidopropionate	Nucleotide	Pyrimidine Metabolism, Uracil containing	zPYRIM12	3155	LC/MS Pos Early		145	-0.0162403	0.0174969	-0.93	0.355	-0.0508263	0.0183456	0.354876	0	0	145	-0.0163466	0.0172015	-0.95	0.344	-0.0503571	0.0176639	0.343611	0	0	145	-0.0158259	0.0172753	-0.92	0.361	-0.0499844	0.0183327	0.361214	0	0
1588	MAT	12	PYRIM13	5,6-dihydrouridine	Nucleotide	Pyrimidine Metabolism, Uracil containing	zPYRIM13	61833	LC/MS Neg		145	0.0186087	0.0154092	1.21	0.229	-0.0118504	0.0490679	0.229179	0	0	145	0.0154317	0.0151197	1.02	0.309	-0.0144626	0.045326	0.309201	0	0	145	0.0164258	0.0151283	1.09	0.279	-0.0134875	0.0463391	0.279477	0	0
1589	MAT	12	PYRIM14	5-methyluridine (ribothymidine)	Nucleotide	Pyrimidine Metabolism, Uracil containing	zPYRIM14	35136	LC/MS Neg		145	-0.0054387	0.0176014	-0.31	0.758	-0.0402313	0.029354	0.757779	0	0	145	-0.0089567	0.0171368	-0.52	0.602	-0.0428392	0.0249258	0.602044	0	0	145	-0.0085661	0.0172177	-0.5	0.62	-0.0426107	0.0254784	0.619614	0	0
1590	MAT	12	PYRIM15	beta-alanine	Nucleotide	Pyrimidine Metabolism, Uracil containing	zPYRIM15	55	LC/MS Pos Early		145	0.0137811	0.0258354	0.53	0.595	-0.0372875	0.0648497	0.594571	0	0	145	0.0109174	0.0259967	0.42	0.675	-0.0404827	0.0623176	0.675168	0	0	145	0.011438	0.0261228	0.44	0.662	-0.0402146	0.0630907	0.662174	0	0
1591	MAT	12	PYRIM16	N-acetyl-beta-alanine	Nucleotide	Pyrimidine Metabolism, Uracil containing	zPYRIM16	37432	LC/MS Neg		143	-0.0042727	0.0163608	-0.26	0.794	-0.0366168	0.0280714	0.794352	0	0	143	-0.0013905	0.0157859	-0.09	0.93	-0.0326059	0.0298249	0.929938	0	0	143	-0.0001189	0.0157389	-0.01	0.994	-0.0312434	0.0310057	0.993985	0	0
1592	MAT	12	PYRIM17	pseudouridine	Nucleotide	Pyrimidine Metabolism, Uracil containing	zPYRIM17	33442	LC/MS Neg		145	0.0192797	0.0148479	1.3	0.196	-0.0100701	0.0486295	0.196213	0	0	145	0.0157052	0.0145828	1.08	0.283	-0.0131277	0.044538	0.283362	0	0	145	0.0151024	0.0146328	1.03	0.304	-0.0138311	0.0440358	0.303834	0	0
1593	MAT	12	PYRIM18	uracil	Nucleotide	Pyrimidine Metabolism, Uracil containing	zPYRIM18	605	LC/MS Polar		145	0.0188135	0.0186525	1.01	0.315	-0.0180567	0.0556838	0.314854	0	0	145	0.0170119	0.0187613	0.91	0.366	-0.0200825	0.0541062	0.366105	0	0	145	0.0164905	0.0188446	0.88	0.383	-0.0207711	0.0537521	0.383054	0	0
1594	MAT	12	PYRIM19	uridine	Nucleotide	Pyrimidine Metabolism, Uracil containing	zPYRIM19	606	LC/MS Neg		145	0.0083742	0.0200917	0.42	0.677	-0.0313409	0.0480892	0.677451	0	0	145	0.0061101	0.020261	0.3	0.763	-0.0339496	0.0461697	0.763433	0	0	145	0.0057342	0.0203605	0.28	0.779	-0.0345247	0.0459931	0.778646	0	0
1595	MAT	12	UNCL1	glucuronide of C10H18O2 (1)*	Partially Characterized Molecules	Partially Characterized Molecules	zUNCL1	61881	LC/MS Neg		63	0.0016081	0.0241201	0.07	0.947	-0.0466231	0.0498393	0.947063	0	0	63	-0.0065377	0.0245881	-0.27	0.791	-0.0557745	0.0426991	0.791285	0	0	63	-0.0131411	0.0237183	-0.55	0.582	-0.0606546	0.0343725	0.581753	0	0
1596	MAT	12	UNCL2	glucuronide of C10H18O2 (7)*	Partially Characterized Molecules	Partially Characterized Molecules	zUNCL2	61887	LC/MS Neg		104	0.0152718	0.0140228	1.09	0.279	-0.0125425	0.043086	0.278692	0	0	104	0.0125625	0.0139286	0.9	0.369	-0.0150785	0.0402034	0.369313	0	0	104	0.0108488	0.0137247	0.79	0.431	-0.0163909	0.0380884	0.431189	0	0
1597	MAT	12	UNCL3	glucuronide of C10H18O2 (8)*	Partially Characterized Molecules	Partially Characterized Molecules	zUNCL3	61888	LC/MS Neg		35	0.0027442	0.0159847	0.17	0.865	-0.0297769	0.0352652	0.864742	0	0	35	-0.0036341	0.0169082	-0.21	0.831	-0.0382153	0.0309471	0.831325	0	0	35	-0.0038731	0.0171675	-0.23	0.823	-0.0390392	0.0312929	0.823144	0	0
1598	MAT	12	UNCL4	glucuronide of C12H22O4 (1)*	Partially Characterized Molecules	Partially Characterized Molecules	zUNCL4	61874	LC/MS Neg		85	-0.0423788	0.0212961	-1.99	0.05	-0.0847359	-2.16e-05	0.0498859	0	0	85	-0.0480339	0.0215653	-2.23	0.029	-0.0909585	-0.0051093	0.0287681	0	0	85	-0.049364	0.0213113	-2.32	0.023	-0.0917915	-0.0069364	0.0231672	0	0
1599	MAT	12	UNCL5	glycine conjugate of C10H14O2 (1)*	Partially Characterized Molecules	Partially Characterized Molecules	zUNCL5	62146	LC/MS Neg		98	0.0021702	0.0199774	0.11	0.914	-0.0374846	0.0418249	0.913721	0	0	98	0.0041258	0.0198237	0.21	0.836	-0.0352458	0.0434973	0.835593	0	0	98	0.0048872	0.0199838	0.24	0.807	-0.0348081	0.0445825	0.807349	0	0
1600	MAT	12	PEPTIDE1	4-hydroxyphenylacetylglutamine	Peptide	Acetylated Peptides	zPEPTIDE1	55017	LC/MS Neg		90	0.032812	0.0192412	1.71	0.092	-0.0054258	0.0710498	0.091666	0	0	90	0.0313924	0.0196063	1.6	0.113	-0.0075968	0.0703816	0.113099	0	0	90	0.0312586	0.019727	1.58	0.117	-0.0079775	0.0704947	0.116869	0	0
1601	MAT	12	PEPTIDE2	phenylacetylcarnitine	Peptide	Acetylated Peptides	zPEPTIDE2	48425	LC/MS Pos Early		138	0.0167475	0.0212477	0.79	0.432	-0.0252712	0.0587661	0.431951	0	0	138	0.0176091	0.0213571	0.82	0.411	-0.0246373	0.0598555	0.411138	0	0	138	0.0169195	0.0214165	0.79	0.431	-0.0254475	0.0592864	0.430943	0	0
1602	MAT	12	PEPTIDE3	phenylacetylglutamine	Peptide	Acetylated Peptides	zPEPTIDE3	35126	LC/MS Neg		145	0.0059184	0.0185426	0.32	0.75	-0.0307345	0.0425713	0.750056	0	0	145	0.0023946	0.018404	0.13	0.897	-0.0339933	0.0387825	0.896664	0	0	145	0.0016674	0.01847	0.09	0.928	-0.0348533	0.0381881	0.928198	0	0
1603	MAT	12	PEPTIDE4	phenylacetylglycine	Peptide	Acetylated Peptides	zPEPTIDE4	33945	LC/MS Neg		88	-0.0083197	0.0207654	-0.4	0.69	-0.0496001	0.0329606	0.689669	0	0	88	-0.0083437	0.0206663	-0.4	0.687	-0.0494556	0.0327682	0.68746	0	0	88	-0.0093823	0.0206094	-0.46	0.65	-0.0503885	0.031624	0.650154	0	0
1604	MAT	12	PEPTIDE5	alanylleucine	Peptide	Dipeptide	zPEPTIDE5	37093	LC/MS Pos Early
1605	MAT	12	PEPTIDE6	glycylvaline	Peptide	Dipeptide	zPEPTIDE6	18357	LC/MS Pos Early		144	0.0038955	0.0077263	0.5	0.615	-0.0113779	0.0191689	0.61491	0	0	144	0.0036804	0.0078499	0.47	0.64	-0.0118412	0.019202	0.639921	0	0	144	0.0043889	0.0078713	0.56	0.578	-0.0111761	0.0199539	0.57804	0	0
1606	MAT	12	PEPTIDE7	histidylalanine	Peptide	Dipeptide	zPEPTIDE7	42027	LC/MS Neg		62	0.0027063	0.0020035	1.35	0.182	-0.0013013	0.006714	0.181839	0	0	62	0.002001	0.0020698	0.97	0.338	-0.0021453	0.0061474	0.337819	0	0	62	0.0017734	0.0020861	0.85	0.399	-0.0024072	0.005954	0.398948	0	0
1607	MAT	12	PEPTIDE8	isoleucylglycine	Peptide	Dipeptide	zPEPTIDE8	40008	LC/MS Neg		121	-0.030738	0.0155397	-1.98	0.05	-0.0615082	3.22e-05	0.0502361	0	0	121	-0.0296444	0.0158415	-1.87	0.064	-0.0610233	0.0017345	0.0638428	0	0	121	-0.029888	0.0159283	-1.88	0.063	-0.0614418	0.0016659	0.0631565	0	0
1608	MAT	12	PEPTIDE9	leucylalanine	Peptide	Dipeptide	zPEPTIDE9	40010	LC/MS Pos Early		144	0.0059382	0.0106581	0.56	0.578	-0.0151308	0.0270073	0.578297	0	0	144	0.006375	0.0108642	0.59	0.558	-0.0151069	0.0278569	0.558305	0	0	144	0.0066139	0.0109162	0.61	0.546	-0.0149721	0.0281999	0.545595	0	0
1609	MAT	12	PEPTIDE10	leucylglutamine*	Peptide	Dipeptide	zPEPTIDE10	48189	LC/MS Pos Early		73	0.002816	0.0024756	1.14	0.259	-0.0021202	0.0077523	0.259148	0	0	73	0.0028635	0.0024717	1.16	0.251	-0.00207	0.007797	0.250765	0	0	73	0.002885	0.0024566	1.17	0.244	-0.0020198	0.0077898	0.244461	0	0
1610	MAT	12	PEPTIDE11	leucylglycine	Peptide	Dipeptide	zPEPTIDE11	40045	LC/MS Pos Early		139	0.0019367	0.0010942	1.77	0.079	-0.0002269	0.0041004	0.0789483	0	0	139	0.0019932	0.0011067	1.8	0.074	-0.0001958	0.0041822	0.0739691	0	0	139	0.0020605	0.0011127	1.85	0.066	-0.0001406	0.0042616	0.0662974	0	0
1611	MAT	12	PEPTIDE12	phenylalanylalanine	Peptide	Dipeptide	zPEPTIDE12	41374	LC/MS Pos Early		69	0.0001961	0.000338	0.58	0.564	-0.0004785	0.0008707	0.563713	0	0	69	0.0002476	0.0003386	0.73	0.467	-0.0004292	0.0009243	0.467457	0	0	69	0.0002758	0.0003303	0.83	0.407	-0.0003845	0.0009361	0.407003	0	0
1612	MAT	12	PEPTIDE13	phenylalanylglycine	Peptide	Dipeptide	zPEPTIDE13	41370	LC/MS Pos Early		145	0.0352464	0.0161986	2.18	0.031	0.0032267	0.0672661	0.0312062	0	0	145	0.0351497	0.0164018	2.14	0.034	0.0027204	0.0675791	0.0338515	0	0	145	0.0361056	0.0164278	2.2	0.03	0.0036228	0.0685884	0.0296286	0	0
1613	MAT	12	PEPTIDE14	prolylglycine	Peptide	Dipeptide	zPEPTIDE14	40703	LC/MS Pos Early		126	-0.0264492	0.0179497	-1.47	0.143	-0.0619767	0.0090784	0.143147	0	0	126	-0.0245116	0.01811	-1.35	0.178	-0.0603681	0.0113449	0.178444	0	0	126	-0.0240621	0.0182116	-1.32	0.189	-0.0601229	0.0119987	0.188953	0	0
1614	MAT	12	PEPTIDE15	threonylphenylalanine	Peptide	Dipeptide	zPEPTIDE15	31530	LC/MS Neg		144	0.0079231	0.0048937	1.62	0.108	-0.0017508	0.0175969	0.107658	0	0	144	0.007798	0.0049706	1.57	0.119	-0.0020303	0.0176264	0.118975	0	0	144	0.008047	0.0049886	1.61	0.109	-0.0018177	0.0179117	0.109031	0	0
1615	MAT	12	PEPTIDE16	valylglycine	Peptide	Dipeptide	zPEPTIDE16	40475	LC/MS Neg		96	0.0029927	0.0126047	0.24	0.813	-0.0220343	0.0280197	0.81284	0	0	96	0.0013552	0.0127138	0.11	0.915	-0.0239029	0.0266133	0.915349	0	0	96	0.0003459	0.0127112	0.03	0.978	-0.0249109	0.0256027	0.97835	0	0
1616	MAT	12	PEPTIDE17	Fibrinopeptide A (2-15)**	Peptide	Fibrinogen Cleavage Peptide	zPEPTIDE17	62809	LC/MS Neg		145	0.0401238	0.01816	2.21	0.029	0.004227	0.0760206	0.0287336	0	0	145	0.037957	0.0182355	2.08	0.039	0.0019022	0.0740119	0.0392235	0	0	145	0.0375098	0.0183199	2.05	0.043	0.0012857	0.0737339	0.0425079	0	0
1617	MAT	12	PEPTIDE18	Fibrinopeptide A (3-15)**	Peptide	Fibrinogen Cleavage Peptide	zPEPTIDE18	62808	LC/MS Neg		145	0.0295262	0.011913	2.48	0.014	0.0059779	0.0530745	0.0143571	0	0	145	0.0286476	0.0120741	2.37	0.019	0.004775	0.0525202	0.0190303	0	0	145	0.029121	0.0121177	2.4	0.018	0.0051606	0.0530813	0.0175823	0	0
1618	MAT	12	PEPTIDE19	Fibrinopeptide A (3-16)**	Peptide	Fibrinogen Cleavage Peptide	zPEPTIDE19	62811	LC/MS Neg		144	0.007376	0.0130513	0.57	0.573	-0.0184239	0.0331759	0.572861	0	0	144	0.0099051	0.0131451	0.75	0.452	-0.0160867	0.0358969	0.45242	0	0	144	0.0097293	0.0132123	0.74	0.463	-0.0163971	0.0358556	0.462759	0	0
1619	MAT	12	PEPTIDE20	Fibrinopeptide A (4-15)**	Peptide	Fibrinogen Cleavage Peptide	zPEPTIDE20	62810	LC/MS Neg		143	0.0281538	0.010422	2.7	0.008	0.0075501	0.0487575	0.00775256	0	0	143	0.0287712	0.0105432	2.73	0.007	0.0079228	0.0496196	0.00718862	0	0	143	0.0288521	0.0105968	2.72	0.007	0.0078963	0.0498079	0.00732363	0	0
1620	MAT	12	PEPTIDE21	Fibrinopeptide A (5-16)*	Peptide	Fibrinogen Cleavage Peptide	zPEPTIDE21	62148	LC/MS Neg		143	0.0190365	0.015228	1.25	0.213	-0.0110682	0.0491413	0.213334	0	0	143	0.0208535	0.0154655	1.35	0.18	-0.0097284	0.0514355	0.179758	0	0	143	0.019999	0.0154869	1.29	0.199	-0.0106273	0.0506253	0.198774	0	0
1621	MAT	12	PEPTIDE22	Fibrinopeptide A (7-16)*	Peptide	Fibrinogen Cleavage Peptide	zPEPTIDE22	62149	LC/MS Neg		142	0.0179724	0.0153116	1.17	0.242	-0.0122996	0.0482443	0.242479	0	0	142	0.0192339	0.0155423	1.24	0.218	-0.0115019	0.0499697	0.218025	0	0	142	0.0183875	0.0155576	1.18	0.239	-0.0123806	0.0491555	0.239324	0	0
1622	MAT	12	PEPTIDE23	Fibrinopeptide A (8-16)**	Peptide	Fibrinogen Cleavage Peptide	zPEPTIDE23	62812	LC/MS Neg		143	0.0168534	0.0086417	1.95	0.053	-0.0002306	0.0339374	0.05313	0	0	143	0.0175865	0.0086711	2.03	0.044	0.00044	0.034733	0.0444813	0	0	143	0.0171977	0.0086943	1.98	0.05	4.22e-06	0.0343913	0.0499446	0	0
1623	MAT	12	PEPTIDE24	Fibrinopeptide A*	Peptide	Fibrinogen Cleavage Peptide	zPEPTIDE24	33084	LC/MS Pos Early		97	0.0304157	0.0110449	2.75	0.007	0.0084888	0.0523426	0.00705861	0	0	97	0.0301247	0.0111776	2.7	0.008	0.0079218	0.0523276	0.00838117	0	0	97	0.0283367	0.0112957	2.51	0.014	0.0058958	0.0507777	0.013911	0	0
1624	MAT	12	PEPTIDE25	Fibrinopeptide A, des-ala(1)*	Peptide	Fibrinogen Cleavage Peptide	zPEPTIDE25	31548	LC/MS Neg		145	0.0047732	0.0178321	0.27	0.789	-0.0304753	0.0400217	0.789335	0	0	145	0.0069799	0.0180846	0.39	0.7	-0.0287765	0.0427364	0.700117	0	0	145	0.0066127	0.018172	0.36	0.716	-0.0293189	0.0425444	0.716494	0	0
1625	MAT	12	PEPTIDE26	Fibrinopeptide B (1-11)**	Peptide	Fibrinogen Cleavage Peptide	zPEPTIDE26	62815	LC/MS Pos Early		145	0.011612	0.0150101	0.77	0.44	-0.0180583	0.0412823	0.440437	0	0	145	0.0115942	0.0149112	0.78	0.438	-0.017888	0.0410764	0.438156	0	0	145	0.0117277	0.0149887	0.78	0.435	-0.0179096	0.041365	0.435301	0	0
1626	MAT	12	PEPTIDE27	Fibrinopeptide B (1-12)**	Peptide	Fibrinogen Cleavage Peptide	zPEPTIDE27	62814	LC/MS Neg		145	-6.72e-05	0.0186215	0	0.997	-0.0368761	0.0367417	0.997126	0	0	145	-0.0015702	0.0188447	-0.08	0.934	-0.0388296	0.0356891	0.933712	0	0	145	-0.0010351	0.0189277	-0.05	0.956	-0.038461	0.0363908	0.956467	0	0
1627	MAT	12	PEPTIDE28	Fibrinopeptide B (1-13)**	Peptide	Fibrinogen Cleavage Peptide	zPEPTIDE28	62813	LC/MS Neg		145	0.0162272	0.0135694	1.2	0.234	-0.0105953	0.0430496	0.233727	0	0	145	0.0179627	0.0137117	1.31	0.192	-0.0091478	0.0450733	0.192348	0	0	145	0.0173902	0.0137582	1.26	0.208	-0.0098139	0.0445943	0.208365	0	0
1628	MAT	12	PEPTIDE29	Fibrinopeptide B (1-9)**	Peptide	Fibrinogen Cleavage Peptide	zPEPTIDE29	62816	LC/MS Neg		145	0.045013	0.0166544	2.7	0.008	0.0120924	0.0779337	0.00770954	0	0	145	0.0430851	0.016893	2.55	0.012	0.0096846	0.0764857	0.0118409	0	0	145	0.0434405	0.0169742	2.56	0.012	0.0098774	0.0770036	0.0115684	0	0
1629	MAT	12	PEPTIDE30	gamma-glutamyl-2-aminobutyrate	Peptide	Gamma-glutamyl Amino Acid	zPEPTIDE30	37092	LC/MS Pos Early		139	0.0285269	0.0190271	1.5	0.136	-0.0090978	0.0661516	0.136102	0	0	139	0.0229757	0.0188178	1.22	0.224	-0.0142453	0.0601966	0.224264	0	0	139	0.0238185	0.0189507	1.26	0.211	-0.0136678	0.0613048	0.211021	0	0
1632	MAT	12	PEPTIDE33	gamma-glutamylalanine	Peptide	Gamma-glutamyl Amino Acid	zPEPTIDE33	37063	LC/MS Pos Early		145	0.0031592	0.0131733	0.24	0.811	-0.0228804	0.0291988	0.810813	0	0	145	0.0010965	0.0131965	0.08	0.934	-0.0249953	0.0271883	0.9339	0	0	145	0.0010952	0.0132662	0.08	0.934	-0.0251361	0.0273266	0.934322	0	0
1630	MAT	12	PEPTIDE31	gamma-glutamyl-alpha-lysine	Peptide	Gamma-glutamyl Amino Acid	zPEPTIDE31	55015	LC/MS Pos Early		145	0.0330803	0.0177959	1.86	0.065	-0.0020966	0.0682573	0.0650997	0	0	145	0.0296595	0.0176257	1.68	0.095	-0.0051897	0.0645086	0.0946701	0	0	145	0.0306549	0.0176576	1.74	0.085	-0.0042595	0.0655694	0.0847826	0	0
1633	MAT	12	PEPTIDE34	gamma-glutamylcitrulline*	Peptide	Gamma-glutamyl Amino Acid	zPEPTIDE34	62104	LC/MS Pos Early		142	-0.0050028	0.0169827	-0.29	0.769	-0.0385786	0.028573	0.768749	0	0	142	-0.007213	0.0169918	-0.42	0.672	-0.0408154	0.0263894	0.671874	0	0	142	-0.007881	0.017053	-0.46	0.645	-0.0416065	0.0258446	0.644721	0	0
1631	MAT	12	PEPTIDE32	gamma-glutamyl-epsilon-lysine	Peptide	Gamma-glutamyl Amino Acid	zPEPTIDE32	33934	LC/MS Pos Early		145	-0.0160703	0.0165641	-0.97	0.334	-0.0488124	0.0166718	0.333591	0	0	145	-0.0181501	0.0168161	-1.08	0.282	-0.0513986	0.0150984	0.282312	0	0	145	-0.0173466	0.0168632	-1.03	0.305	-0.0506903	0.0159971	0.305436	0	0
1634	MAT	12	PEPTIDE35	gamma-glutamylglutamate	Peptide	Gamma-glutamyl Amino Acid	zPEPTIDE35	36738	LC/MS Pos Early		125	0.0324456	0.0213628	1.52	0.131	-0.0098408	0.0747319	0.131382	0	0	125	0.0300318	0.0214811	1.4	0.165	-0.0125029	0.0725665	0.164696	0	0	125	0.0308106	0.0215874	1.43	0.156	-0.0119383	0.0735596	0.156149	0	0
1635	MAT	12	PEPTIDE36	gamma-glutamylglutamine	Peptide	Gamma-glutamyl Amino Acid	zPEPTIDE36	2730	LC/MS Pos Early		145	-0.0170452	0.0153188	-1.11	0.268	-0.0473257	0.0132353	0.267704	0	0	145	-0.021173	0.015112	-1.4	0.163	-0.0510521	0.008706	0.16342	0	0	145	-0.0204307	0.0151521	-1.35	0.18	-0.050391	0.0095297	0.179749	0	0
1636	MAT	12	PEPTIDE37	gamma-glutamylglycine	Peptide	Gamma-glutamyl Amino Acid	zPEPTIDE37	33949	LC/MS Pos Early		145	0.0210991	0.019708	1.07	0.286	-0.0178575	0.0600557	0.286158	0	0	145	0.019673	0.0198669	0.99	0.324	-0.0196073	0.0589533	0.323777	0	0	145	0.0213938	0.0198091	1.08	0.282	-0.0177749	0.0605624	0.282028	0	0
1637	MAT	12	PEPTIDE38	gamma-glutamylhistidine	Peptide	Gamma-glutamyl Amino Acid	zPEPTIDE38	18245	LC/MS Pos Early		145	0.0166053	0.0124751	1.33	0.185	-0.008054	0.0412647	0.185281	0	0	145	0.0141247	0.0123453	1.14	0.255	-0.0102842	0.0385336	0.254536	0	0	145	0.0149279	0.0123536	1.21	0.229	-0.009499	0.0393548	0.228968	0	0
1638	MAT	12	PEPTIDE39	gamma-glutamylisoleucine*	Peptide	Gamma-glutamyl Amino Acid	zPEPTIDE39	34456	LC/MS Pos Early		145	0.0215619	0.0164696	1.31	0.193	-0.0109934	0.0541173	0.192568	0	0	145	0.0186743	0.0165266	1.13	0.26	-0.0140016	0.0513502	0.260441	0	0	145	0.0193862	0.0165805	1.17	0.244	-0.0133985	0.0521709	0.244331	0	0
1639	MAT	12	PEPTIDE40	gamma-glutamylleucine	Peptide	Gamma-glutamyl Amino Acid	zPEPTIDE40	18369	LC/MS Pos Early		145	0.0112913	0.0162786	0.69	0.489	-0.0208864	0.043469	0.489041	0	0	145	0.0079009	0.0162554	0.49	0.628	-0.024239	0.0400408	0.627698	0	0	145	0.0086624	0.0163025	0.53	0.596	-0.0235726	0.0408974	0.596026	0	0
1640	MAT	12	PEPTIDE41	gamma-glutamylmethionine	Peptide	Gamma-glutamyl Amino Acid	zPEPTIDE41	44872	LC/MS Pos Early		144	-0.0143377	0.0163974	-0.87	0.383	-0.0467523	0.0180768	0.383382	0	0	144	-0.0181381	0.0160119	-1.13	0.259	-0.0497985	0.0135223	0.259268	0	0	144	-0.0175696	0.0161145	-1.09	0.277	-0.049435	0.0142957	0.277495	0	0
1641	MAT	12	PEPTIDE42	gamma-glutamylphenylalanine	Peptide	Gamma-glutamyl Amino Acid	zPEPTIDE42	33422	LC/MS Pos Early		145	0.0094202	0.0157583	0.6	0.551	-0.021729	0.0405695	0.550922	0	0	145	0.0069023	0.0157967	0.44	0.663	-0.0243305	0.0381351	0.662828	0	0	145	0.0071312	0.0158765	0.45	0.654	-0.0242615	0.038524	0.654014	0	0
1642	MAT	12	PEPTIDE43	gamma-glutamylserine	Peptide	Gamma-glutamyl Amino Acid	zPEPTIDE43	54914	LC/MS Pos Early		144	0.0009715	0.0014283	0.68	0.498	-0.0018521	0.003795	0.497523	0	0	144	0.0007537	0.0014125	0.53	0.594	-0.0020391	0.0035466	0.594464	0	0	144	0.0008718	0.0014089	0.62	0.537	-0.0019141	0.0036578	0.537063	0	0
1643	MAT	12	PEPTIDE44	gamma-glutamylthreonine	Peptide	Gamma-glutamyl Amino Acid	zPEPTIDE44	33364	LC/MS Pos Early		145	0.0006233	0.0077186	0.08	0.936	-0.0146341	0.0158806	0.935755	0	0	145	-0.0011615	0.0076593	-0.15	0.88	-0.0163054	0.0139823	0.879684	0	0	145	-0.0005808	0.0076518	-0.08	0.94	-0.0157107	0.014549	0.939601	0	0
1644	MAT	12	PEPTIDE45	gamma-glutamyltyrosine	Peptide	Gamma-glutamyl Amino Acid	zPEPTIDE45	2734	LC/MS Neg		144	-0.0154293	0.0177207	-0.87	0.385	-0.0504597	0.0196012	0.385392	0	0	144	-0.0169707	0.0178098	-0.95	0.342	-0.0521862	0.0182447	0.342314	0	0	144	-0.0167743	0.0179053	-0.94	0.35	-0.0521809	0.0186323	0.350493	0	0
1645	MAT	12	PEPTIDE46	gamma-glutamylvaline	Peptide	Gamma-glutamyl Amino Acid	zPEPTIDE46	43829	LC/MS Pos Early		145	0.0290441	0.0174761	1.66	0.099	-0.0055008	0.0635889	0.0987168	0	0	145	0.0271765	0.0176974	1.54	0.127	-0.0078145	0.0621675	0.126906	0	0	145	0.0278672	0.0177616	1.57	0.119	-0.0072529	0.0629873	0.118949	0	0
1646	MAT	12	PEPTIDE47	bradykinin, des-arg(9)	Peptide	Polypeptide	zPEPTIDE47	34420	LC/MS Neg		50	0.0186076	0.0083778	2.22	0.031	0.0017628	0.0354523	0.0310998	0	0	50	0.0195025	0.0079492	2.45	0.018	0.003482	0.035523	0.0181826	0	0	50	0.019901	0.008124	2.45	0.018	0.0035174	0.0362846	0.0184474	0	0
1647	MAT	12	PEPTIDE48	glu-gly-asn-val**	Peptide	Polypeptide	zPEPTIDE48	62917	LC/MS Neg		145	0.0142434	0.0155306	0.92	0.361	-0.0164559	0.0449426	0.360627	0	0	145	0.0127759	0.015776	0.81	0.419	-0.0184161	0.0439679	0.419422	0	0	145	0.0137789	0.0157899	0.87	0.384	-0.0174425	0.0450003	0.384374	0	0
1648	MAT	12	PEPTIDE49	HWESASXX*	Peptide	Polypeptide	zPEPTIDE49	57711	LC/MS Neg		111	0.0029083	0.010354	0.28	0.779	-0.017613	0.0234295	0.779333	0	0	111	0.0019808	0.0105844	0.19	0.852	-0.0190062	0.0229678	0.851911	0	0	111	0.0040772	0.01043	0.39	0.697	-0.016606	0.0247604	0.696664	0	0
1649	MAT	12	PEPTIDE50	HXGXA*	Peptide	Polypeptide	zPEPTIDE50	62508	LC/MS Neg
221	MAT	12	PC1	PC(12:0/16:1)	Phosphatidylcholine	PC Ester	zPC1	53820	DMS-MS	100009968
222	MAT	12	PC2	PC(12:0/18:1)	Phosphatidylcholine	PC Ester	zPC2	54335	DMS-MS	100010483	123	0.0150605	0.0137774	1.09	0.277	-0.0122155	0.0423366	0.276508	0	0	123	0.0126943	0.0137061	0.93	0.356	-0.0144499	0.0398386	0.356259	0	0	123	0.0118127	0.0136102	0.87	0.387	-0.015144	0.0387694	0.387223	0	0
223	MAT	12	PC3	PC(12:0/18:2)	Phosphatidylcholine	PC Ester	zPC3	53290	DMS-MS	100009438	101	-0.0035119	0.0155038	-0.23	0.821	-0.0342749	0.0272511	0.821268	0	0	101	-0.0046524	0.0156768	-0.3	0.767	-0.0357748	0.02647	0.767292	0	0	101	-0.0053842	0.0158555	-0.34	0.735	-0.0368657	0.0260972	0.734929	0	0
224	MAT	12	PC4	PC(12:0/18:3)	Phosphatidylcholine	PC Ester	zPC4	53821	DMS-MS	100009969
225	MAT	12	PC5	PC(12:0/20:1)	Phosphatidylcholine	PC Ester	zPC5	53291	DMS-MS	100009439
226	MAT	12	PC6	PC(12:0/20:4)	Phosphatidylcholine	PC Ester	zPC6	53488	DMS-MS	100009636
227	MAT	12	PC7	PC(12:0/20:5)	Phosphatidylcholine	PC Ester	zPC7	53995	DMS-MS	100010143
228	MAT	12	PC8	PC(14:0/14:0)	Phosphatidylcholine	PC Ester	zPC8	53293	DMS-MS	100009441	124	-0.0113123	0.0176781	-0.64	0.523	-0.0463079	0.0236832	0.523433	0	0	124	-0.0140152	0.0177158	-0.79	0.43	-0.0490972	0.0210669	0.430466	0	0	124	-0.0158529	0.0177382	-0.89	0.373	-0.0509825	0.0192766	0.373308	0	0
229	MAT	12	PC9	PC(14:0/16:1)	Phosphatidylcholine	PC Ester	zPC9	54151	DMS-MS	100010299	141	0.0178315	0.0137323	1.3	0.196	-0.0093197	0.0449827	0.196263	0	0	141	0.0160102	0.0137047	1.17	0.245	-0.0110936	0.0431139	0.244776	0	0	141	0.0141729	0.0136485	1.04	0.301	-0.0128214	0.0411672	0.300943	0	0
230	MAT	12	PC10	PC(14:0/18:1)	Phosphatidylcholine	PC Ester	zPC10	53996	DMS-MS	100010144	145	0.0003861	0.0126958	0.03	0.976	-0.0247095	0.0254817	0.975782	0	0	145	-0.0002599	0.0128581	-0.02	0.984	-0.0256827	0.0251628	0.9839	0	0	145	-0.0012731	0.012839	-0.1	0.921	-0.0266596	0.0241135	0.921157	0	0
231	MAT	12	PC11	PC(14:0/18:2)	Phosphatidylcholine	PC Ester	zPC11	54152	DMS-MS	100010300	145	-0.0093753	0.0121112	-0.77	0.44	-0.0333154	0.0145648	0.440148	0	0	145	-0.0090504	0.0122671	-0.74	0.462	-0.0333047	0.0152039	0.461895	0	0	145	-0.0099991	0.0122519	-0.82	0.416	-0.0342248	0.0142267	0.415836	0	0
232	MAT	12	PC12	PC(14:0/18:3)	Phosphatidylcholine	PC Ester	zPC12	53294	DMS-MS	100009442	103	0.0216185	0.0191861	1.13	0.263	-0.0164416	0.0596786	0.262506	0	0	103	0.017161	0.0197379	0.87	0.387	-0.0220134	0.0563353	0.386752	0	0	103	0.0164089	0.0199624	0.82	0.413	-0.0232162	0.0560339	0.41312	0	0
233	MAT	12	PC13	PC(14:0/20:1)	Phosphatidylcholine	PC Ester	zPC13	54337	DMS-MS	100010485
234	MAT	12	PC14	PC(14:0/20:2)	Phosphatidylcholine	PC Ester	zPC14	53652	DMS-MS	100009800	115	0.0041488	0.013395	0.31	0.757	-0.0223892	0.0306867	0.757339	0	0	115	0.004059	0.0136731	0.3	0.767	-0.0230406	0.0311586	0.767138	0	0	115	0.0027082	0.0137374	0.2	0.844	-0.0245217	0.029938	0.84409	0	0
235	MAT	12	PC15	PC(14:0/20:3)	Phosphatidylcholine	PC Ester	zPC15	53823	DMS-MS	100009971	145	0.0109024	0.0147589	0.74	0.461	-0.0182714	0.0400762	0.4613	0	0	145	0.0106494	0.0150292	0.71	0.48	-0.0190659	0.0403647	0.479771	0	0	145	0.0096967	0.0150428	0.64	0.52	-0.0200474	0.0394409	0.520251	0	0
236	MAT	12	PC16	PC(14:0/20:4)	Phosphatidylcholine	PC Ester	zPC16	54338	DMS-MS	100010486	145	0.019603	0.0161756	1.21	0.228	-0.0123711	0.0515771	0.227554	0	0	145	0.0189677	0.016445	1.15	0.251	-0.0135471	0.0514824	0.250727	0	0	145	0.0185296	0.0165192	1.12	0.264	-0.014134	0.0511931	0.263939	0	0
237	MAT	12	PC17	PC(14:0/20:5)	Phosphatidylcholine	PC Ester	zPC17	54523	DMS-MS	100010671	89	0.0022514	0.0210604	0.11	0.915	-0.0396084	0.0441112	0.915112	0	0	89	-0.0028523	0.0212723	-0.13	0.894	-0.0451621	0.0394574	0.893658	0	0	89	-0.0050253	0.0213687	-0.24	0.815	-0.0475344	0.0374838	0.814663	0	0
238	MAT	12	PC18	PC(14:0/22:4)	Phosphatidylcholine	PC Ester	zPC18	54153	DMS-MS	100010301	125	-0.0105891	0.015884	-0.67	0.506	-0.0420304	0.0208523	0.506243	0	0	125	-0.0112187	0.0159268	-0.7	0.483	-0.0427553	0.020318	0.482567	0	0	125	-0.0125751	0.015876	-0.79	0.43	-0.0440139	0.0188636	0.4299	0	0
239	MAT	12	PC19	PC(14:0/22:5)	Phosphatidylcholine	PC Ester	zPC19	53998	DMS-MS	100010146	142	0.0016663	0.0178558	0.09	0.926	-0.0336355	0.0369682	0.925781	0	0	142	0.0009629	0.0180401	0.05	0.958	-0.0347126	0.0366384	0.957511	0	0	142	-0.0010211	0.0179474	-0.06	0.955	-0.0365155	0.0344733	0.954714	0	0
240	MAT	12	PC20	PC(14:0/22:6)	Phosphatidylcholine	PC Ester	zPC20	53999	DMS-MS	100010147	141	0.0003866	0.013855	0.03	0.978	-0.0270072	0.0277803	0.977782	0	0	141	-0.0011159	0.0139413	-0.08	0.936	-0.0286874	0.0264556	0.936322	0	0	141	4.49e-05	0.0139812	0	0.997	-0.0276075	0.0276974	0.99744	0	0
241	MAT	12	PC21	PC(15:0/14:1)	Phosphatidylcholine	PC Ester	zPC21	54524	DMS-MS	100010672
242	MAT	12	PC22	PC(15:0/16:1)	Phosphatidylcholine	PC Ester	zPC22	54525	DMS-MS	100010673	89	-0.0069225	0.0166945	-0.41	0.679	-0.0401045	0.0262596	0.679413	0	0	89	-0.0085293	0.0164223	-0.52	0.605	-0.0411926	0.024134	0.604884	0	0	89	-0.0120787	0.0166347	-0.73	0.47	-0.0451704	0.0210129	0.469834	0	0
243	MAT	12	PC23	PC(15:0/18:1)	Phosphatidylcholine	PC Ester	zPC23	54526	DMS-MS	100010674	145	-0.0242238	0.0137152	-1.77	0.079	-0.0513346	0.0028869	0.0794953	0	0	145	-0.0260703	0.0138678	-1.88	0.062	-0.0534893	0.0013487	0.0622117	0	0	145	-0.0268313	0.0138956	-1.93	0.056	-0.054307	0.0006445	0.0555428	0	0
244	MAT	12	PC24	PC(15:0/18:2)	Phosphatidylcholine	PC Ester	zPC24	54154	DMS-MS	100010302	145	-0.0247496	0.0140311	-1.76	0.08	-0.0524848	0.0029856	0.0798833	0	0	145	-0.025489	0.0139436	-1.83	0.07	-0.0530581	0.00208	0.0696933	0	0	145	-0.0256025	0.0140163	-1.83	0.07	-0.053317	0.002112	0.0699179	0	0
245	MAT	12	PC25	PC(15:0/18:3)	Phosphatidylcholine	PC Ester	zPC25	54155	DMS-MS	100010303
246	MAT	12	PC26	PC(15:0/20:3)	Phosphatidylcholine	PC Ester	zPC26	54339	DMS-MS	100010487	142	0.0132993	0.0132152	1.01	0.316	-0.0128279	0.0394265	0.315976	0	0	142	0.0118094	0.0130172	0.91	0.366	-0.0139328	0.0375517	0.365895	0	0	142	0.0118031	0.0130816	0.9	0.369	-0.0140684	0.0376745	0.368524	0	0
247	MAT	12	PC27	PC(15:0/20:4)	Phosphatidylcholine	PC Ester	zPC27	53295	DMS-MS	100009443	143	0.005753	0.0162618	0.35	0.724	-0.0263954	0.0379015	0.724035	0	0	143	0.0045008	0.0164295	0.27	0.785	-0.0279875	0.036989	0.78454	0	0	143	0.0030743	0.0163881	0.19	0.851	-0.0293342	0.0354828	0.851474	0	0
248	MAT	12	PC28	PC(15:0/20:5)	Phosphatidylcholine	PC Ester	zPC28	54156	DMS-MS	100010304
249	MAT	12	PC29	PC(15:0/22:4)	Phosphatidylcholine	PC Ester	zPC29	53824	DMS-MS	100009972
250	MAT	12	PC30	PC(15:0/22:5)	Phosphatidylcholine	PC Ester	zPC30	54000	DMS-MS	100010148	29	-0.0878	0.0342428	-2.56	0.016	-0.15806	-0.0175395	0.0162281	0	0	29	-0.0916336	0.0361783	-2.53	0.019	-0.166474	-0.016793	0.0185941	0	0	29	-0.0853045	0.0417758	-2.04	0.053	-0.171942	0.0013332	0.0533247	0	0
251	MAT	12	PC31	PC(15:0/22:6)	Phosphatidylcholine	PC Ester	zPC31	53654	DMS-MS	100009802	123	-0.0288192	0.0149986	-1.92	0.057	-0.0585128	0.0008744	0.0570254	0	0	123	-0.0290796	0.0147846	-1.97	0.052	-0.0583597	0.0002005	0.0515633	0	0	123	-0.0278947	0.0149031	-1.87	0.064	-0.0574123	0.0016229	0.0637627	0	0
252	MAT	12	PC32	PC(16:0/12:0)	Phosphatidylcholine	PC Ester	zPC32	54527	DMS-MS	100010675	145	-0.000323	0.0149092	-0.02	0.983	-0.0297939	0.029148	0.982748	0	0	145	-0.0021457	0.0148795	-0.14	0.886	-0.0315651	0.0272737	0.885547	0	0	145	-0.0033885	0.0148448	-0.23	0.82	-0.0327412	0.0259643	0.819782	0	0
253	MAT	12	PC33	PC(16:0/14:0)	Phosphatidylcholine	PC Ester	zPC33	53490	DMS-MS	100009638	145	0.0047545	0.0157252	0.3	0.763	-0.0263294	0.0358385	0.762825	0	0	145	0.0035945	0.0157982	0.23	0.82	-0.0276414	0.0348304	0.820349	0	0	145	0.0021619	0.0157398	0.14	0.891	-0.0289605	0.0332844	0.89095	0	0
254	MAT	12	PC34	PC(16:0/14:1)	Phosphatidylcholine	PC Ester	zPC34	54340	DMS-MS	100010488	36	0.0817862	0.0453027	1.81	0.08	-0.01028	0.173852	0.0798856	0	0	36	0.0395394	0.0486628	0.81	0.423	-0.0598433	0.138922	0.422896	0	0	36	0.0416633	0.0514257	0.81	0.424	-0.063514	0.146841	0.424443	0	0
255	MAT	12	PC35	PC(16:0/16:0)	Phosphatidylcholine	PC Ester	zPC35	53655	DMS-MS	100009803	145	-0.003962	0.012672	-0.31	0.755	-0.0290105	0.0210866	0.754998	0	0	145	-0.0045719	0.0125919	-0.36	0.717	-0.0294684	0.0203245	0.717094	0	0	145	-0.0046844	0.0126574	-0.37	0.712	-0.0297118	0.0203431	0.711882	0	0
256	MAT	12	PC36	PC(16:0/16:1)	Phosphatidylcholine	PC Ester	zPC36	53491	DMS-MS	100009639	145	0.0229509	0.0128472	1.79	0.076	-0.002444	0.0483458	0.0761444	0	0	145	0.0215953	0.0127804	1.69	0.093	-0.0036739	0.0468646	0.0933238	0	0	145	0.0204683	0.0127395	1.61	0.11	-0.0047215	0.0456581	0.11041	0	0
257	MAT	12	PC37	PC(16:0/18:0)	Phosphatidylcholine	PC Ester	zPC37	54157	DMS-MS	100010305	145	-0.0082478	0.0163852	-0.5	0.615	-0.0406363	0.0241406	0.615477	0	0	145	-0.0088181	0.0163257	-0.54	0.59	-0.0410969	0.0234608	0.589969	0	0	145	-0.0088492	0.0164119	-0.54	0.591	-0.0413006	0.0236022	0.590622	0	0
258	MAT	12	PC38	PC(16:0/18:1)	Phosphatidylcholine	PC Ester	zPC38	53656	DMS-MS	100009804	145	0.0037482	0.0108204	0.35	0.73	-0.0176405	0.0251368	0.729553	0	0	145	0.0033119	0.0109291	0.3	0.762	-0.0182969	0.0249206	0.762319	0	0	145	0.0025129	0.0109232	0.23	0.818	-0.0190855	0.0241114	0.818389	0	0
259	MAT	12	PC39	PC(16:0/18:2)	Phosphatidylcholine	PC Ester	zPC39	54341	DMS-MS	100010489	145	-0.0100427	0.0097059	-1.03	0.303	-0.0292283	0.009143	0.302558	0	0	145	-0.009401	0.0095825	-0.98	0.328	-0.0283474	0.0095453	0.328269	0	0	145	-0.0097802	0.0096168	-1.02	0.311	-0.0287956	0.0092352	0.310941	0	0
260	MAT	12	PC40	PC(16:0/18:3)	Phosphatidylcholine	PC Ester	zPC40	53825	DMS-MS	100009973	145	0.0113287	0.0129175	0.88	0.382	-0.0142052	0.0368626	0.381955	0	0	145	0.0113965	0.0129439	0.88	0.38	-0.0141959	0.0369889	0.380132	0	0	145	0.0097603	0.0127855	0.76	0.447	-0.0155204	0.0350411	0.446532	0	0
261	MAT	12	PC41	PC(16:0/18:4)	Phosphatidylcholine	PC Ester	zPC41	54001	DMS-MS	100010149
262	MAT	12	PC42	PC(16:0/20:1)	Phosphatidylcholine	PC Ester	zPC42	53657	DMS-MS	100009805	145	-0.0172819	0.0111622	-1.55	0.124	-0.0393462	0.0047824	0.123774	0	0	145	-0.0170016	0.0113434	-1.5	0.136	-0.0394296	0.0054264	0.136193	0	0	145	-0.0172491	0.0113975	-1.51	0.132	-0.0397854	0.0052872	0.132462	0	0
263	MAT	12	PC43	PC(16:0/20:2)	Phosphatidylcholine	PC Ester	zPC43	54528	DMS-MS	100010676	145	0.0121062	0.0118328	1.02	0.308	-0.0112836	0.0354959	0.307986	0	0	145	0.0122153	0.0120225	1.02	0.311	-0.0115553	0.035986	0.311376	0	0	145	0.0117114	0.012063	0.97	0.333	-0.0121409	0.0355637	0.333322	0	0
264	MAT	12	PC44	PC(16:0/20:3)	Phosphatidylcholine	PC Ester	zPC44	53296	DMS-MS	100009444	145	0.0231336	0.0131568	1.76	0.081	-0.0028734	0.0491406	0.080837	0	0	145	0.023097	0.0134194	1.72	0.087	-0.0034355	0.0496295	0.087445	0	0	145	0.0223027	0.0134391	1.66	0.099	-0.0042704	0.0488759	0.0992771	0	0
265	MAT	12	PC45	PC(16:0/20:4)	Phosphatidylcholine	PC Ester	zPC45	54158	DMS-MS	100010306	145	0.0287668	0.0145243	1.98	0.05	5.67e-05	0.0574768	0.0495551	0	0	145	0.0286913	0.0147066	1.95	0.053	-0.0003863	0.0577689	0.053079	0	0	145	0.0276824	0.0147089	1.88	0.062	-0.0014015	0.0567664	0.0619392	0	0
266	MAT	12	PC46	PC(16:0/20:5)	Phosphatidylcholine	PC Ester	zPC46	54159	DMS-MS	100010307	145	0.0186512	0.0176686	1.06	0.293	-0.0162741	0.0535765	0.292924	0	0	145	0.0168357	0.0178543	0.94	0.347	-0.0184654	0.0521368	0.347343	0	0	145	0.0155321	0.0178449	0.87	0.386	-0.0197526	0.0508169	0.385595	0	0
267	MAT	12	PC47	PC(16:0/22:1)	Phosphatidylcholine	PC Ester	zPC47	54160	DMS-MS	100010308
268	MAT	12	PC48	PC(16:0/22:2)	Phosphatidylcholine	PC Ester	zPC48	54002	DMS-MS	100010150
269	MAT	12	PC49	PC(16:0/22:4)	Phosphatidylcholine	PC Ester	zPC49	54161	DMS-MS	100010309	145	0.0096111	0.0146495	0.66	0.513	-0.0193464	0.0385686	0.512834	0	0	145	0.0101717	0.0147432	0.69	0.491	-0.0189782	0.0393217	0.491391	0	0	145	0.0089734	0.0147148	0.61	0.543	-0.0201223	0.0380691	0.542985	0	0
270	MAT	12	PC50	PC(16:0/22:5)	Phosphatidylcholine	PC Ester	zPC50	54529	DMS-MS	100010677	145	-0.0004578	0.0168161	-0.03	0.978	-0.0336981	0.0327825	0.978321	0	0	145	-0.0010903	0.0171142	-0.06	0.949	-0.0349281	0.0327476	0.949297	0	0	145	-0.0023722	0.0170999	-0.14	0.89	-0.036184	0.0314395	0.889868	0	0
271	MAT	12	PC51	PC(16:0/22:6)	Phosphatidylcholine	PC Ester	zPC51	54003	DMS-MS	100010151	145	0.0006362	0.0138755	0.05	0.963	-0.0267913	0.0280637	0.963494	0	0	145	-0.0011531	0.0134813	-0.09	0.932	-0.0278081	0.0255018	0.931959	0	0	145	-0.00013	0.0134679	-0.01	0.992	-0.0267601	0.0265001	0.992312	0	0
272	MAT	12	PC52	PC(17:0/14:1)	Phosphatidylcholine	PC Ester	zPC52	54342	DMS-MS	100010490
273	MAT	12	PC53	PC(17:0/16:1)	Phosphatidylcholine	PC Ester	zPC53	53658	DMS-MS	100009806	124	-0.0143079	0.0155077	-0.92	0.358	-0.0450069	0.0163912	0.358021	0	0	124	-0.0155266	0.0157209	-0.99	0.325	-0.0466583	0.0156051	0.325349	0	0	124	-0.0164106	0.0159148	-1.03	0.305	-0.047929	0.0151078	0.304594	0	0
274	MAT	12	PC54	PC(17:0/18:1)	Phosphatidylcholine	PC Ester	zPC54	54162	DMS-MS	100010310	145	-0.0148708	0.0146324	-1.02	0.311	-0.0437946	0.014053	0.311207	0	0	145	-0.0156255	0.0147272	-1.06	0.291	-0.0447438	0.0134927	0.29053	0	0	145	-0.0152838	0.0147964	-1.03	0.303	-0.0445407	0.0139732	0.303439	0	0
275	MAT	12	PC55	PC(17:0/18:2)	Phosphatidylcholine	PC Ester	zPC55	54163	DMS-MS	100010311	145	-0.0351946	0.0153526	-2.29	0.023	-0.065542	-0.0048472	0.023341	0	0	145	-0.035923	0.0146474	-2.45	0.015	-0.0648836	-0.0069624	0.0154252	0	0	145	-0.0352688	0.014693	-2.4	0.018	-0.0643214	-0.0062162	0.0177118	0	0
276	MAT	12	PC56	PC(17:0/18:3)	Phosphatidylcholine	PC Ester	zPC56	53297	DMS-MS	100009445	57	-0.0163924	0.0305698	-0.54	0.594	-0.0776557	0.0448708	0.593962	0	0	57	-0.0137045	0.0324865	-0.42	0.675	-0.0789239	0.0515149	0.674906	0	0	57	-0.0280294	0.0326762	-0.86	0.395	-0.0936614	0.0376026	0.3951	0	0
277	MAT	12	PC57	PC(17:0/20:3)	Phosphatidylcholine	PC Ester	zPC57	54343	DMS-MS	100010491	145	-0.001472	0.0165476	-0.09	0.929	-0.0341816	0.0312375	0.929241	0	0	145	-0.0023912	0.0161468	-0.15	0.882	-0.0343162	0.0295338	0.882483	0	0	145	-0.002046	0.0162241	-0.13	0.9	-0.0341259	0.0300339	0.899828	0	0
278	MAT	12	PC58	PC(17:0/20:4)	Phosphatidylcholine	PC Ester	zPC58	53826	DMS-MS	100009974	145	0.0015412	0.016954	0.09	0.928	-0.0319716	0.0350539	0.927696	0	0	145	0.0015896	0.0168738	0.09	0.925	-0.0317729	0.0349521	0.925083	0	0	145	0.0018475	0.0169587	0.11	0.913	-0.031685	0.03538	0.913408	0	0
279	MAT	12	PC59	PC(17:0/20:5)	Phosphatidylcholine	PC Ester	zPC59	53298	DMS-MS	100009446	67	-0.0228695	0.0202717	-1.13	0.263	-0.0633549	0.017616	0.263405	0	0	67	-0.0229783	0.0213064	-1.08	0.285	-0.0655831	0.0196266	0.285072	0	0	67	-0.0309614	0.0216851	-1.43	0.159	-0.0743382	0.0124153	0.158542	0	0
280	MAT	12	PC60	PC(17:0/22:4)	Phosphatidylcholine	PC Ester	zPC60	53827	DMS-MS	100009975
281	MAT	12	PC61	PC(17:0/22:5)	Phosphatidylcholine	PC Ester	zPC61	54344	DMS-MS	100010492	66	-0.03173	0.0233983	-1.36	0.18	-0.0784735	0.0150134	0.179838	0	0	66	-0.0284105	0.0232881	-1.22	0.227	-0.0749935	0.0181726	0.227254	0	0	66	-0.0282481	0.0241017	-1.17	0.246	-0.0764755	0.0199793	0.245893	0	0
282	MAT	12	PC62	PC(17:0/22:6)	Phosphatidylcholine	PC Ester	zPC62	53659	DMS-MS	100009807	135	-0.017941	0.0160825	-1.12	0.267	-0.0497515	0.0138694	0.26662	0	0	135	-0.0162378	0.0151827	-1.07	0.287	-0.0462771	0.0138014	0.286842	0	0	135	-0.0145499	0.01514	-0.96	0.338	-0.044507	0.0154072	0.338351	0	0
283	MAT	12	PC63	PC(18:0/12:0)	Phosphatidylcholine	PC Ester	zPC63	53828	DMS-MS	100009976	129	0.0233019	0.0160272	1.45	0.148	-0.0084131	0.0550168	0.148442	0	0	129	0.0221043	0.0161332	1.37	0.173	-0.0098303	0.0540389	0.173146	0	0	129	0.0201015	0.016116	1.25	0.215	-0.0118017	0.0520047	0.214675	0	0
284	MAT	12	PC64	PC(18:0/14:0)	Phosphatidylcholine	PC Ester	zPC64	54004	DMS-MS	100010152	142	-0.008847	0.0165615	-0.53	0.594	-0.0415899	0.023896	0.594058	0	0	142	-0.0098812	0.0167596	-0.59	0.556	-0.0430243	0.0232619	0.556448	0	0	142	-0.0110454	0.016769	-0.66	0.511	-0.0442093	0.0221184	0.511221	0	0
285	MAT	12	PC65	PC(18:0/14:1)	Phosphatidylcholine	PC Ester	zPC65	53829	DMS-MS	100009977
286	MAT	12	PC66	PC(18:0/16:1)	Phosphatidylcholine	PC Ester	zPC66	53830	DMS-MS	100009978	145	0.0268233	0.0174139	1.54	0.126	-0.0075987	0.0612454	0.125688	0	0	145	0.0252163	0.0174612	1.44	0.151	-0.0093076	0.0597402	0.150951	0	0	145	0.0242741	0.0174981	1.39	0.168	-0.0103249	0.0588732	0.167604	0	0
287	MAT	12	PC67	PC(18:0/18:0)	Phosphatidylcholine	PC Ester	zPC67	53660	DMS-MS	100009808	145	0.0074371	0.0179633	0.41	0.679	-0.0280708	0.042945	0.679482	0	0	145	0.0059712	0.0179604	0.33	0.74	-0.0295397	0.0414822	0.740039	0	0	145	0.0062504	0.0180506	0.35	0.73	-0.0294412	0.0419419	0.729668	0	0
288	MAT	12	PC68	PC(18:0/18:1)	Phosphatidylcholine	PC Ester	zPC68	54530	DMS-MS	100010678	145	-0.0195826	0.0171557	-1.14	0.256	-0.0534942	0.014329	0.255586	0	0	145	-0.0202092	0.0174594	-1.16	0.249	-0.0547295	0.014311	0.249053	0	0	145	-0.0200062	0.0175491	-1.14	0.256	-0.054706	0.0146936	0.256255	0	0
289	MAT	12	PC69	PC(18:0/18:2)	Phosphatidylcholine	PC Ester	zPC69	54345	DMS-MS	100010493	145	-0.0357164	0.0173946	-2.05	0.042	-0.0701002	-0.0013327	0.0418653	0	0	145	-0.0352889	0.0170367	-2.07	0.04	-0.0689735	-0.0016042	0.0401763	0	0	145	-0.0351806	0.017126	-2.05	0.042	-0.069044	-0.0013173	0.0418418	0	0
290	MAT	12	PC70	PC(18:0/18:3)	Phosphatidylcholine	PC Ester	zPC70	54164	DMS-MS	100010312	145	0.0098315	0.0183312	0.54	0.593	-0.0264037	0.0460667	0.592567	0	0	145	0.010156	0.0184914	0.55	0.584	-0.0264048	0.0467167	0.583731	0	0	145	0.0082785	0.0183807	0.45	0.653	-0.0280657	0.0446227	0.653136	0	0
291	MAT	12	PC71	PC(18:0/18:4)	Phosphatidylcholine	PC Ester	zPC71	54165	DMS-MS	100010313
292	MAT	12	PC72	PC(18:0/20:0)	Phosphatidylcholine	PC Ester	zPC72	54166	DMS-MS	100010314	144	-0.0141583	0.0159374	-0.89	0.376	-0.0456636	0.017347	0.375846	0	0	144	-0.0160331	0.0158069	-1.01	0.312	-0.0472881	0.0152219	0.31221	0	0	144	-0.0141044	0.0156262	-0.9	0.368	-0.045004	0.0167953	0.368315	0	0
293	MAT	12	PC73	PC(18:0/20:1)	Phosphatidylcholine	PC Ester	zPC73	53299	DMS-MS	100009447	122	0.0033696	0.0174593	0.19	0.847	-0.0311985	0.0379378	0.847286	0	0	122	0.0023449	0.0176995	0.13	0.895	-0.0327111	0.0374009	0.89483	0	0	122	0.0001016	0.0177946	0.01	0.995	-0.0351462	0.0353494	0.995454	0	0
294	MAT	12	PC74	PC(18:0/20:2)	Phosphatidylcholine	PC Ester	zPC74	53300	DMS-MS	100009448	145	0.015642	0.0162892	0.96	0.339	-0.0165567	0.0478407	0.338542	0	0	145	0.0150674	0.0164775	0.91	0.362	-0.0175115	0.0476464	0.362077	0	0	145	0.0148338	0.016561	0.9	0.372	-0.0179122	0.0475799	0.371967	0	0
295	MAT	12	PC75	PC(18:0/20:3)	Phosphatidylcholine	PC Ester	zPC75	54531	DMS-MS	100010679	145	0.0282056	0.0190996	1.48	0.142	-0.0095484	0.0659596	0.141938	0	0	145	0.028367	0.0193239	1.47	0.144	-0.0098398	0.0665737	0.144371	0	0	145	0.0279244	0.019415	1.44	0.153	-0.0104649	0.0663137	0.152615	0	0
296	MAT	12	PC76	PC(18:0/20:4)	Phosphatidylcholine	PC Ester	zPC76	54167	DMS-MS	100010315	145	0.0291325	0.019238	1.51	0.132	-0.0088952	0.0671601	0.132152	0	0	145	0.0293825	0.0196216	1.5	0.137	-0.0094129	0.0681778	0.136541	0	0	145	0.0289204	0.0197134	1.47	0.145	-0.0100591	0.0678998	0.144641	0	0
297	MAT	12	PC77	PC(18:0/20:5)	Phosphatidylcholine	PC Ester	zPC77	54168	DMS-MS	100010316	145	0.0118926	0.0189474	0.63	0.531	-0.0255607	0.0493458	0.531227	0	0	145	0.0091908	0.0191753	0.48	0.632	-0.0287221	0.0471038	0.632473	0	0	145	0.0085448	0.0192529	0.44	0.658	-0.029524	0.0466137	0.657867	0	0
298	MAT	12	PC78	PC(18:0/22:2)	Phosphatidylcholine	PC Ester	zPC78	53661	DMS-MS	100009809
299	MAT	12	PC79	PC(18:0/22:4)	Phosphatidylcholine	PC Ester	zPC79	53831	DMS-MS	100009979	145	0.0250653	0.0183005	1.37	0.173	-0.011109	0.0612397	0.172941	0	0	145	0.02767	0.0183517	1.51	0.134	-0.0086146	0.0639546	0.133885	0	0	145	0.0265103	0.0183688	1.44	0.151	-0.0098104	0.0628311	0.151224	0	0
300	MAT	12	PC80	PC(18:0/22:5)	Phosphatidylcholine	PC Ester	zPC80	53662	DMS-MS	100009810	145	0.0160541	0.0207088	0.78	0.439	-0.0248808	0.056989	0.439483	0	0	145	0.0167394	0.0210482	0.8	0.428	-0.0248767	0.0583554	0.427802	0	0	145	0.0158614	0.0211196	0.75	0.454	-0.0258984	0.0576212	0.453914	0	0
301	MAT	12	PC81	PC(18:0/22:6)	Phosphatidylcholine	PC Ester	zPC81	54170	DMS-MS	100010318	145	0.0164072	0.0168176	0.98	0.331	-0.0168361	0.0496505	0.330912	0	0	145	0.0144822	0.0166851	0.87	0.387	-0.0185072	0.0474717	0.386905	0	0	145	0.0158312	0.0166543	0.95	0.343	-0.0170995	0.0487618	0.343482	0	0
302	MAT	12	PC82	PC(18:1/14:1)	Phosphatidylcholine	PC Ester	zPC82	53301	DMS-MS	100009449
303	MAT	12	PC83	PC(18:1/16:1)	Phosphatidylcholine	PC Ester	zPC83	54346	DMS-MS	100010494	145	0.003726	0.0127874	0.29	0.771	-0.0215507	0.0290027	0.771182	0	0	145	0.0024319	0.0128998	0.19	0.851	-0.0230734	0.0279371	0.850744	0	0	145	0.0017716	0.0129312	0.14	0.891	-0.0237973	0.0273406	0.891227	0	0
304	MAT	12	PC84	PC(18:1/18:1)	Phosphatidylcholine	PC Ester	zPC84	53832	DMS-MS	100009980	145	-0.0387978	0.0153434	-2.53	0.013	-0.0691271	-0.0084686	0.0125364	0	0	145	-0.0383074	0.0154557	-2.48	0.014	-0.0688661	-0.0077488	0.0143893	0	0	145	-0.0374927	0.0154906	-2.42	0.017	-0.0681223	-0.006863	0.0168064	0	0
305	MAT	12	PC85	PC(18:1/18:2)	Phosphatidylcholine	PC Ester	zPC85	53833	DMS-MS	100009981	145	-0.057633	0.0168293	-3.42	0.001	-0.0908993	-0.0243667	0.000803797	0	1	145	-0.056263	0.0163523	-3.44	0.001	-0.0885945	-0.0239315	0.000766567	0	1	145	-0.0555831	0.016408	-3.39	0.001	-0.0880267	-0.0231395	0.00091915	0	1
306	MAT	12	PC86	PC(18:1/18:3)	Phosphatidylcholine	PC Ester	zPC86	54347	DMS-MS	100010495	145	-0.0166022	0.0162447	-1.02	0.309	-0.048713	0.0155086	0.308505	0	0	145	-0.0155583	0.0164296	-0.95	0.345	-0.0480424	0.0169259	0.345299	0	0	145	-0.0165113	0.0164562	-1	0.317	-0.0490502	0.0160275	0.317447	0	0
307	MAT	12	PC87	PC(18:1/20:1)	Phosphatidylcholine	PC Ester	zPC87	53493	DMS-MS	100009641	130	-0.0254618	0.0159753	-1.59	0.113	-0.0570717	0.0061481	0.113443	0	0	130	-0.0245954	0.0162164	-1.52	0.132	-0.0566922	0.0075013	0.131887	0	0	130	-0.0243385	0.0163015	-1.49	0.138	-0.0566062	0.0079293	0.137992	0	0
308	MAT	12	PC88	PC(18:1/20:2)	Phosphatidylcholine	PC Ester	zPC88	54171	DMS-MS	100010319	145	0.0013658	0.0142597	0.1	0.924	-0.0268213	0.0295528	0.923831	0	0	145	0.0020878	0.0143015	0.15	0.884	-0.0261889	0.0303645	0.884146	0	0	145	0.0022161	0.0143759	0.15	0.878	-0.0262094	0.0306415	0.877714	0	0
309	MAT	12	PC89	PC(18:1/20:3)	Phosphatidylcholine	PC Ester	zPC89	54532	DMS-MS	100010680	145	0.004699	0.0178847	0.26	0.793	-0.0306536	0.0400516	0.79313	0	0	145	0.0053751	0.0179078	0.3	0.765	-0.0300317	0.040782	0.764506	0	0	145	0.0050895	0.0179975	0.28	0.778	-0.0304969	0.040676	0.777761	0	0
310	MAT	12	PC90	PC(18:1/20:4)	Phosphatidylcholine	PC Ester	zPC90	54172	DMS-MS	100010320	145	-0.0003189	0.0179288	-0.02	0.986	-0.0357585	0.0351207	0.985834	0	0	145	0.0004449	0.0182751	0.02	0.981	-0.0356883	0.0365781	0.980614	0	0	145	0.0002469	0.0183694	0.01	0.989	-0.0360749	0.0365687	0.989296	0	0
311	MAT	12	PC91	PC(18:1/20:5)	Phosphatidylcholine	PC Ester	zPC91	53494	DMS-MS	100009642	144	-0.0084737	0.0184857	-0.46	0.647	-0.0450164	0.028069	0.647371	0	0	144	-0.0099652	0.0187606	-0.53	0.596	-0.0470606	0.0271301	0.596148	0	0	144	-0.0105336	0.0188438	-0.56	0.577	-0.047796	0.0267287	0.577076	0	0
312	MAT	12	PC92	PC(18:1/22:4)	Phosphatidylcholine	PC Ester	zPC92	53834	DMS-MS	100009982	131	-0.0119344	0.014288	-0.84	0.405	-0.0402036	0.0163349	0.40511	0	0	131	-0.0105654	0.0144419	-0.73	0.466	-0.0391478	0.018017	0.465795	0	0	131	-0.0124671	0.0145112	-0.86	0.392	-0.0411888	0.0162546	0.391921	0	0
313	MAT	12	PC93	PC(18:1/22:5)	Phosphatidylcholine	PC Ester	zPC93	53663	DMS-MS	100009811	145	-0.0091718	0.0161148	-0.57	0.57	-0.0410257	0.0226821	0.570145	0	0	145	-0.0088282	0.0162843	-0.54	0.589	-0.0410251	0.0233688	0.588599	0	0	145	-0.0092016	0.016361	-0.56	0.575	-0.0415523	0.0231491	0.574749	0	0
314	MAT	12	PC94	PC(18:1/22:6)	Phosphatidylcholine	PC Ester	zPC94	53496	DMS-MS	100009644	145	-0.0152809	0.0139241	-1.1	0.274	-0.0428047	0.0122428	0.274292	0	0	145	-0.0165775	0.0136721	-1.21	0.227	-0.0436097	0.0104547	0.227376	0	0	145	-0.0152652	0.0136067	-1.12	0.264	-0.0421698	0.0116395	0.26386	0	0
315	MAT	12	PC95	PC(18:2/16:1)	Phosphatidylcholine	PC Ester	zPC95	54173	DMS-MS	100010321	145	-0.0171295	0.0131064	-1.31	0.193	-0.0430368	0.0087778	0.193324	0	0	145	-0.0176038	0.012942	-1.36	0.176	-0.0431923	0.0079848	0.175965	0	0	145	-0.0176608	0.0130101	-1.36	0.177	-0.0433856	0.0080641	0.176847	0	0
316	MAT	12	PC96	PC(18:2/18:2)	Phosphatidylcholine	PC Ester	zPC96	53304	DMS-MS	100009452	145	-0.0735065	0.0199648	-3.68	0	-0.112971	-0.0340423	0.000327487	0	1	145	-0.0715421	0.0199127	-3.59	0	-0.110913	-0.0321712	0.00045308	0	1	145	-0.0713656	0.0200162	-3.57	0	-0.110944	-0.0317874	0.000499777	0	1
317	MAT	12	PC97	PC(18:2/18:3)	Phosphatidylcholine	PC Ester	zPC97	53835	DMS-MS	100009983	145	-0.0365861	0.0190892	-1.92	0.057	-0.0743196	0.0011474	0.0572857	0	0	145	-0.034834	0.0193632	-1.8	0.074	-0.0731184	0.0034504	0.0741912	0	0	145	-0.0354944	0.019441	-1.83	0.07	-0.0739351	0.0029463	0.0700496	0	0
318	MAT	12	PC98	PC(18:2/20:1)	Phosphatidylcholine	PC Ester	zPC98	53305	DMS-MS	100009453	145	-0.0475528	0.0168298	-2.83	0.005	-0.0808201	-0.0142855	0.00539611	0	0	145	-0.0473598	0.0169474	-2.79	0.006	-0.0808677	-0.0138518	0.00593247	0	0	145	-0.047235	0.0170359	-2.77	0.006	-0.0809202	-0.0135498	0.00632867	0	0
319	MAT	12	PC99	PC(18:2/20:2)	Phosphatidylcholine	PC Ester	zPC99	53836	DMS-MS	100009984	145	-0.0288892	0.0176792	-1.63	0.104	-0.0638356	0.0060572	0.104443	0	0	145	-0.0255131	0.0176101	-1.45	0.15	-0.0603313	0.0093052	0.149652	0	0	145	-0.0256181	0.0177024	-1.45	0.15	-0.0606212	0.0093851	0.150123	0	0
320	MAT	12	PC100	PC(18:2/20:3)	Phosphatidylcholine	PC Ester	zPC100	53497	DMS-MS	100009645	145	-0.025587	0.0205679	-1.24	0.216	-0.0662434	0.0150695	0.215526	0	0	145	-0.0249453	0.0208487	-1.2	0.234	-0.0661669	0.0162763	0.233541	0	0	145	-0.0250202	0.0209586	-1.19	0.235	-0.0664616	0.0164213	0.234607	0	0
321	MAT	12	PC101	PC(18:2/20:4)	Phosphatidylcholine	PC Ester	zPC101	54533	DMS-MS	100010681	145	-0.0098399	0.019739	-0.5	0.619	-0.0488579	0.0291781	0.618897	0	0	145	-0.0077853	0.0200791	-0.39	0.699	-0.0474852	0.0319146	0.698808	0	0	145	-0.0077841	0.0201852	-0.39	0.7	-0.0476963	0.0321282	0.700363	0	0
322	MAT	12	PC102	PC(18:2/20:5)	Phosphatidylcholine	PC Ester	zPC102	53665	DMS-MS	100009813	136	-0.0403677	0.0199275	-2.03	0.045	-0.0797809	-0.0009546	0.0447781	0	0	136	-0.0425425	0.0200987	-2.12	0.036	-0.0823053	-0.0027796	0.0361929	0	0	136	-0.0432482	0.0202276	-2.14	0.034	-0.0832691	-0.0032274	0.034396	0	0
323	MAT	12	PC103	PC(18:2/22:4)	Phosphatidylcholine	PC Ester	zPC103	54535	DMS-MS	100010683	113	-0.0062031	0.0181888	-0.34	0.734	-0.0422453	0.0298392	0.73372	0	0	113	-0.0074707	0.0185219	-0.4	0.687	-0.0441882	0.0292467	0.687498	0	0	113	-0.0080387	0.0185893	-0.43	0.666	-0.0448937	0.0288163	0.666303	0	0
324	MAT	12	PC104	PC(18:2/22:5)	Phosphatidylcholine	PC Ester	zPC104	53498	DMS-MS	100009646	122	-0.0364941	0.0195527	-1.87	0.064	-0.0752071	0.002219	0.0644203	0	0	122	-0.039081	0.0196173	-1.99	0.049	-0.0779354	-0.0002266	0.0487007	0	0	122	-0.0408906	0.0197092	-2.07	0.04	-0.0799309	-0.0018504	0.0402461	0	0
325	MAT	12	PC105	PC(18:2/22:6)	Phosphatidylcholine	PC Ester	zPC105	54349	DMS-MS	100010497	135	-0.0376357	0.0164058	-2.29	0.023	-0.0700856	-0.0051857	0.0233548	0	0	135	-0.0381206	0.0162809	-2.34	0.021	-0.0703328	-0.0059084	0.0207424	0	0	135	-0.0377588	0.0163534	-2.31	0.023	-0.0701167	-0.0054008	0.0225501	0	0
326	MAT	12	PC106	PC(20:0/14:1)	Phosphatidylcholine	PC Ester	zPC106	54350	DMS-MS	100010498	143	-0.0069267	0.0108955	-0.64	0.526	-0.0284664	0.014613	0.525978	0	0	143	-0.0068539	0.0108702	-0.63	0.529	-0.028349	0.0146412	0.529404	0	0	143	-0.0073592	0.0109206	-0.67	0.502	-0.0289554	0.014237	0.501529	0	0
327	MAT	12	PC107	PC(20:0/16:1)	Phosphatidylcholine	PC Ester	zPC107	53837	DMS-MS	100009985	60	0.0190469	0.024964	0.76	0.449	-0.0309239	0.0690176	0.448571	0	0	60	0.0152764	0.025187	0.61	0.547	-0.0352205	0.0657733	0.546712	0	0	60	0.0165106	0.0249759	0.66	0.511	-0.0335848	0.0666059	0.511437	0	0
328	MAT	12	PC108	PC(20:0/18:1)	Phosphatidylcholine	PC Ester	zPC108	53306	DMS-MS	100009454	145	0.0104148	0.0131604	0.79	0.43	-0.0155993	0.036429	0.430037	0	0	145	0.0100585	0.0133459	0.75	0.452	-0.0163288	0.0364457	0.452319	0	0	145	0.0095694	0.0133969	0.71	0.476	-0.0169204	0.0360592	0.476249	0	0
329	MAT	12	PC109	PC(20:0/18:2)	Phosphatidylcholine	PC Ester	zPC109	53307	DMS-MS	100009455	145	-0.0052925	0.0131687	-0.4	0.688	-0.0313229	0.020738	0.688359	0	0	145	-0.0043711	0.0131266	-0.33	0.74	-0.0303247	0.0215825	0.739639	0	0	145	-0.0046244	0.0131907	-0.35	0.726	-0.0307063	0.0214576	0.726438	0	0
330	MAT	12	PC110	PC(20:0/18:3)	Phosphatidylcholine	PC Ester	zPC110	54536	DMS-MS	100010684	41	0.0703887	0.0374058	1.88	0.067	-0.0052716	0.146049	0.0673471	0	0	41	0.0541195	0.0410075	1.32	0.195	-0.0291301	0.137369	0.195487	0	0	41	0.0520625	0.0436607	1.19	0.241	-0.0366667	0.140792	0.241347	0	0
331	MAT	12	PC111	PC(20:0/20:2)	Phosphatidylcholine	PC Ester	zPC111	54174	DMS-MS	100010322
332	MAT	12	PC112	PC(20:0/20:3)	Phosphatidylcholine	PC Ester	zPC112	54175	DMS-MS	100010323	139	0.0219291	0.0136787	1.6	0.111	-0.0051197	0.0489779	0.111204	0	0	139	0.0215543	0.0139	1.55	0.123	-0.0059393	0.0490479	0.123356	0	0	139	0.0205497	0.0139175	1.48	0.142	-0.0069805	0.0480798	0.142181	0	0
333	MAT	12	PC113	PC(20:0/20:4)	Phosphatidylcholine	PC Ester	zPC113	53308	DMS-MS	100009456	145	0.0239005	0.0161593	1.48	0.141	-0.0080414	0.0558425	0.141324	0	0	145	0.0233298	0.0164722	1.42	0.159	-0.0092386	0.0558982	0.15892	0	0	145	0.0228903	0.0165464	1.38	0.169	-0.0098271	0.0556076	0.168778	0	0
334	MAT	12	PC114	PC(20:0/20:5)	Phosphatidylcholine	PC Ester	zPC114	54176	DMS-MS	100010324	55	0.0422726	0.0368202	1.15	0.256	-0.0315794	0.116125	0.256091	0	0	55	0.0290434	0.0396994	0.73	0.468	-0.0507357	0.108822	0.467909	0	0	55	0.0256493	0.0414249	0.62	0.539	-0.0576412	0.10894	0.538729	0	0
335	MAT	12	PC115	PC(20:0/22:4)	Phosphatidylcholine	PC Ester	zPC115	54177	DMS-MS	100010325
336	MAT	12	PC116	PC(20:0/22:5)	Phosphatidylcholine	PC Ester	zPC116	54178	DMS-MS	100010326	40	0.0155227	0.0296648	0.52	0.604	-0.0445305	0.0755759	0.603825	0	0	40	0.01525	0.0312987	0.49	0.629	-0.0483566	0.0788565	0.629215	0	0	40	0.0100242	0.0337421	0.3	0.768	-0.0586246	0.078673	0.768265	0	0
337	MAT	12	PC117	PC(20:0/22:6)	Phosphatidylcholine	PC Ester	zPC117	54351	DMS-MS	100010499	104	-0.0030803	0.0140657	-0.22	0.827	-0.0309795	0.0248189	0.827094	0	0	104	-0.0027197	0.0135097	-0.2	0.841	-0.0295293	0.0240898	0.840867	0	0	104	-0.0013829	0.0136456	-0.1	0.919	-0.0284656	0.0256999	0.919489	0	0
338	MAT	12	PE1	PE(14:0/18:1)	Phosphatidylethanolamine	PE Ester	zPE1	54538	DMS-MS	100010686
339	MAT	12	PE2	PE(14:0/18:2)	Phosphatidylethanolamine	PE Ester	zPE2	54005	DMS-MS	100010153
340	MAT	12	PE3	PE(14:0/20:4)	Phosphatidylethanolamine	PE Ester	zPE3	54180	DMS-MS	100010328
341	MAT	12	PE4	PE(14:0/22:6)	Phosphatidylethanolamine	PE Ester	zPE4	53668	DMS-MS	100009816
342	MAT	12	PE5	PE(15:0/18:1)	Phosphatidylethanolamine	PE Ester	zPE5	53669	DMS-MS	100009817
343	MAT	12	PE6	PE(15:0/20:2)	Phosphatidylethanolamine	PE Ester	zPE6	53841	DMS-MS	100009989
344	MAT	12	PE7	PE(15:0/22:6)	Phosphatidylethanolamine	PE Ester	zPE7	54357	DMS-MS	100010505
345	MAT	12	PE8	PE(16:0/16:0)	Phosphatidylethanolamine	PE Ester	zPE8	54006	DMS-MS	100010154	102	-0.0099255	0.0135774	-0.73	0.466	-0.0368626	0.0170116	0.466469	0	0	102	-0.0105223	0.0138032	-0.76	0.448	-0.0379214	0.0168767	0.447743	0	0	102	-0.0111075	0.0138388	-0.8	0.424	-0.0385809	0.0163659	0.424187	0	0
346	MAT	12	PE9	PE(16:0/16:1)	Phosphatidylethanolamine	PE Ester	zPE9	53672	DMS-MS	100009820	32	0.02003	0.0216893	0.92	0.363	-0.0242655	0.0643256	0.363117	0	0	32	0.0131933	0.0245424	0.54	0.595	-0.0372543	0.0636409	0.595444	0	0	32	0.0099745	0.0248505	0.4	0.692	-0.041206	0.061155	0.69155	0	0
347	MAT	12	PE10	PE(16:0/18:1)	Phosphatidylethanolamine	PE Ester	zPE10	54007	DMS-MS	100010155	145	0.0040384	0.0052023	0.78	0.439	-0.0062449	0.0143217	0.43887	0	0	145	0.0046843	0.0052219	0.9	0.371	-0.0056403	0.0150089	0.371238	0	0	145	0.0043018	0.0052189	0.82	0.411	-0.0060176	0.0146212	0.411211	0	0
348	MAT	12	PE11	PE(16:0/18:2)	Phosphatidylethanolamine	PE Ester	zPE11	53502	DMS-MS	100009650	145	0.002257	0.00541	0.42	0.677	-0.0084369	0.012951	0.677164	0	0	145	0.0029526	0.005429	0.54	0.587	-0.0077815	0.0136866	0.587412	0	0	145	0.0026163	0.005435	0.48	0.631	-0.0081303	0.0133629	0.631004	0	0
349	MAT	12	PE12	PE(16:0/18:3)	Phosphatidylethanolamine	PE Ester	zPE12	54183	DMS-MS	100010331	96	0.0043811	0.0084226	0.52	0.604	-0.0123422	0.0211044	0.604177	0	0	96	0.0032715	0.0084444	0.39	0.699	-0.0135047	0.0200477	0.699362	0	0	96	-0.000874	0.0082626	-0.11	0.916	-0.0172916	0.0155435	0.915996	0	0
350	MAT	12	PE13	PE(16:0/20:1)	Phosphatidylethanolamine	PE Ester	zPE13	54185	DMS-MS	100010333	41	-0.0209307	0.0234099	-0.89	0.377	-0.0682817	0.0264203	0.376755	0	0	41	-0.0271725	0.0227803	-1.19	0.241	-0.0734191	0.0190741	0.24097	0	0	41	-0.0292805	0.023053	-1.27	0.213	-0.0761298	0.0175688	0.212658	0	0
351	MAT	12	PE14	PE(16:0/20:2)	Phosphatidylethanolamine	PE Ester	zPE14	53315	DMS-MS	100009463	87	-0.0135268	0.0115306	-1.17	0.244	-0.0364528	0.0093992	0.244024	0	0	87	-0.0106847	0.0117913	-0.91	0.368	-0.0341457	0.0127764	0.367547	0	0	87	-0.0114949	0.0118652	-0.97	0.336	-0.0351073	0.0121175	0.335568	0	0
352	MAT	12	PE15	PE(16:0/20:3)	Phosphatidylethanolamine	PE Ester	zPE15	54543	DMS-MS	100010691	144	0.0064603	0.0077267	0.84	0.405	-0.0088139	0.0217346	0.404503	0	0	144	0.0065955	0.00783	0.84	0.401	-0.0088869	0.0220779	0.401059	0	0	144	0.0061277	0.007841	0.78	0.436	-0.0093773	0.0216326	0.435858	0	0
353	MAT	12	PE16	PE(16:0/20:4)	Phosphatidylethanolamine	PE Ester	zPE16	54544	DMS-MS	100010692	145	0.0045503	0.0068893	0.66	0.51	-0.0090678	0.0181684	0.510006	0	0	145	0.004867	0.0069319	0.7	0.484	-0.0088386	0.0185725	0.483784	0	0	145	0.0044781	0.0069448	0.64	0.52	-0.0092538	0.01821	0.520117	0	0
354	MAT	12	PE17	PE(16:0/20:5)	Phosphatidylethanolamine	PE Ester	zPE17	54008	DMS-MS	100010156	51	0.0206876	0.0287131	0.72	0.475	-0.0370136	0.0783888	0.474644	0	0	51	0.0182694	0.0291833	0.63	0.534	-0.0405086	0.0770475	0.534461	0	0	51	0.0136648	0.0299283	0.46	0.65	-0.0466517	0.0739814	0.650215	0	0
355	MAT	12	PE18	PE(16:0/22:2)	Phosphatidylethanolamine	PE Ester	zPE18	54186	DMS-MS	100010334
356	MAT	12	PE19	PE(16:0/22:4)	Phosphatidylethanolamine	PE Ester	zPE19	54358	DMS-MS	100010506	141	0.0063895	0.0085661	0.75	0.457	-0.0105472	0.0233261	0.456985	0	0	141	0.0068289	0.0086048	0.79	0.429	-0.0101888	0.0238466	0.428811	0	0	141	0.006391	0.0085922	0.74	0.458	-0.0106029	0.0233849	0.458293	0	0
357	MAT	12	PE20	PE(16:0/22:5)	Phosphatidylethanolamine	PE Ester	zPE20	54359	DMS-MS	100010507	145	0.0025153	0.0090748	0.28	0.782	-0.0154227	0.0204534	0.782042	0	0	145	0.0025615	0.0091748	0.28	0.781	-0.0155788	0.0207018	0.780518	0	0	145	0.0019484	0.0091787	0.21	0.832	-0.0162007	0.0200974	0.83221	0	0
358	MAT	12	PE21	PE(16:0/22:6)	Phosphatidylethanolamine	PE Ester	zPE21	53845	DMS-MS	100009993	145	-0.0009964	0.0079129	-0.13	0.9	-0.0166378	0.0146451	0.899976	0	0	145	-0.0007203	0.0078232	-0.09	0.927	-0.0161881	0.0147476	0.926778	0	0	145	-0.0007142	0.0078646	-0.09	0.928	-0.0162648	0.0148364	0.927776	0	0
359	MAT	12	PE22	PE(17:0/18:1)	Phosphatidylethanolamine	PE Ester	zPE22	53317	DMS-MS	100009465	36	-0.0466542	0.0296228	-1.57	0.125	-0.106855	0.0135465	0.12453	0	0	36	-0.0391618	0.0311361	-1.26	0.218	-0.10275	0.0244265	0.218179	0	0	36	-0.0431321	0.0332752	-1.3	0.205	-0.111187	0.0249234	0.20512	0	0
360	MAT	12	PE23	PE(17:0/18:2)	Phosphatidylethanolamine	PE Ester	zPE23	54009	DMS-MS	100010157	69	-0.0054388	0.0152776	-0.36	0.723	-0.035933	0.0250555	0.722963	0	0	69	-0.0034834	0.0151901	-0.23	0.819	-0.0338385	0.0268716	0.819362	0	0	69	-0.0048929	0.0151656	-0.32	0.748	-0.0352086	0.0254228	0.748059	0	0
361	MAT	12	PE24	PE(17:0/20:2)	Phosphatidylethanolamine	PE Ester	zPE24	54545	DMS-MS	100010693	34	0.036656	0.0368982	0.99	0.328	-0.0385032	0.111815	0.327951	0	0	34	0.029976	0.0398561	0.75	0.458	-0.0516655	0.111617	0.458264	0	0	34	0.0309469	0.0404268	0.77	0.451	-0.0520021	0.113896	0.450611	0	0
362	MAT	12	PE25	PE(17:0/20:3)	Phosphatidylethanolamine	PE Ester	zPE25	53673	DMS-MS	100009821
363	MAT	12	PE26	PE(17:0/20:4)	Phosphatidylethanolamine	PE Ester	zPE26	53503	DMS-MS	100009651	67	0.0028786	0.0174591	0.16	0.87	-0.0319897	0.0377469	0.869554	0	0	67	0.0056564	0.0176331	0.32	0.749	-0.0296032	0.040916	0.74947	0	0	67	0.0056676	0.0177794	0.32	0.751	-0.0298965	0.0412316	0.751006	0	0
364	MAT	12	PE27	PE(17:0/20:5)	Phosphatidylethanolamine	PE Ester	zPE27	54361	DMS-MS	100010509
365	MAT	12	PE28	PE(17:0/22:4)	Phosphatidylethanolamine	PE Ester	zPE28	54010	DMS-MS	100010158
366	MAT	12	PE29	PE(17:0/22:5)	Phosphatidylethanolamine	PE Ester	zPE29	53505	DMS-MS	100009653
367	MAT	12	PE30	PE(17:0/22:6)	Phosphatidylethanolamine	PE Ester	zPE30	54189	DMS-MS	100010337	68	-0.0271165	0.0156588	-1.73	0.088	-0.0583804	0.0041473	0.0879974	0	0	68	-0.027595	0.0149564	-1.85	0.07	-0.0574923	0.0023023	0.0698099	0	0	68	-0.0279468	0.0150177	-1.86	0.068	-0.0579765	0.002083	0.0675764	0	0
368	MAT	12	PE31	PE(18:0/15:0)	Phosphatidylethanolamine	PE Ester	zPE31	53506	DMS-MS	100009654
369	MAT	12	PE32	PE(18:0/16:0)	Phosphatidylethanolamine	PE Ester	zPE32	53507	DMS-MS	100009655	105	-0.0054923	0.008592	-0.64	0.524	-0.0225324	0.0115479	0.524091	0	0	105	-0.0052134	0.0087926	-0.59	0.555	-0.0226598	0.012233	0.554579	0	0	105	-0.0058013	0.0088905	-0.65	0.516	-0.0234443	0.0118416	0.515588	0	0
370	MAT	12	PE33	PE(18:0/16:1)	Phosphatidylethanolamine	PE Ester	zPE33	54191	DMS-MS	100010339
371	MAT	12	PE34	PE(18:0/17:0)	Phosphatidylethanolamine	PE Ester	zPE34	53508	DMS-MS	100009656
372	MAT	12	PE35	PE(18:0/18:0)	Phosphatidylethanolamine	PE Ester	zPE35	54547	DMS-MS	100010695	145	-0.0018073	0.011781	-0.15	0.878	-0.0250947	0.0214801	0.878291	0	0	145	-0.0013533	0.0117371	-0.12	0.908	-0.0245597	0.0218531	0.908372	0	0	145	-0.0010761	0.011792	-0.09	0.927	-0.0243926	0.0222403	0.927419	0	0
373	MAT	12	PE36	PE(18:0/18:1)	Phosphatidylethanolamine	PE Ester	zPE36	54548	DMS-MS	100010696	145	6.45e-05	0.0100328	0.01	0.995	-0.0197672	0.0198962	0.994877	0	0	145	8.29e-05	0.0101824	0.01	0.994	-0.0200496	0.0202154	0.993515	0	0	145	-0.000363	0.010215	-0.04	0.972	-0.0205611	0.0198351	0.971702	0	0
374	MAT	12	PE37	PE(18:0/18:2)	Phosphatidylethanolamine	PE Ester	zPE37	54011	DMS-MS	100010159	145	0.0006423	0.010106	0.06	0.949	-0.0193342	0.0206189	0.94941	0	0	145	0.0008707	0.0101847	0.09	0.932	-0.0192663	0.0210078	0.931992	0	0	145	0.0004362	0.0102184	0.04	0.966	-0.0197687	0.0206411	0.966011	0	0
375	MAT	12	PE38	PE(18:0/18:3)	Phosphatidylethanolamine	PE Ester	zPE38	53847	DMS-MS	100009995	139	0.0028351	0.0098385	0.29	0.774	-0.0166198	0.0222899	0.773659	0	0	139	0.0039563	0.0099467	0.4	0.691	-0.0157179	0.0236305	0.691449	0	0	139	0.0026835	0.009905	0.27	0.787	-0.0169095	0.0222765	0.786871	0	0
376	MAT	12	PE39	PE(18:0/20:1)	Phosphatidylethanolamine	PE Ester	zPE39	54363	DMS-MS	100010511	121	0.0027931	0.0090963	0.31	0.759	-0.0152184	0.0208047	0.759333	0	0	121	0.0037071	0.0092597	0.4	0.69	-0.0146346	0.0220488	0.689642	0	0	121	0.0023493	0.0092539	0.25	0.8	-0.0159827	0.0206813	0.800052	0	0
377	MAT	12	PE40	PE(18:0/20:2)	Phosphatidylethanolamine	PE Ester	zPE40	54012	DMS-MS	100010160	142	0.0051412	0.0111304	0.46	0.645	-0.0168641	0.0271465	0.644865	0	0	142	0.0046485	0.0112063	0.41	0.679	-0.0175127	0.0268096	0.678936	0	0	142	0.0043993	0.0112523	0.39	0.696	-0.0178542	0.0266528	0.696433	0	0
378	MAT	12	PE41	PE(18:0/20:3)	Phosphatidylethanolamine	PE Ester	zPE41	54549	DMS-MS	100010697	145	0.0127974	0.0106856	1.2	0.233	-0.0083248	0.0339195	0.233043	0	0	145	0.0122312	0.0108659	1.13	0.262	-0.0092526	0.033715	0.262253	0	0	145	0.011422	0.0108576	1.05	0.295	-0.0100468	0.0328908	0.294646	0	0
379	MAT	12	PE42	PE(18:0/20:4)	Phosphatidylethanolamine	PE Ester	zPE42	54013	DMS-MS	100010161	145	0.013442	0.009458	1.42	0.157	-0.0052535	0.0321375	0.157424	0	0	145	0.013997	0.0095629	1.46	0.146	-0.0049105	0.0329045	0.145538	0	0	145	0.0135656	0.0095922	1.41	0.16	-0.0054012	0.0325323	0.159548	0	0
380	MAT	12	PE43	PE(18:0/20:5)	Phosphatidylethanolamine	PE Ester	zPE43	54192	DMS-MS	100010340	145	0.0084857	0.016173	0.52	0.601	-0.0234833	0.0404547	0.600616	0	0	145	0.00669	0.0162133	0.41	0.681	-0.0253666	0.0387466	0.680519	0	0	145	0.0065223	0.0162971	0.4	0.69	-0.025702	0.0387467	0.689619	0	0
381	MAT	12	PE44	PE(18:0/22:2)	Phosphatidylethanolamine	PE Ester	zPE44	54014	DMS-MS	100010162
382	MAT	12	PE45	PE(18:0/22:4)	Phosphatidylethanolamine	PE Ester	zPE45	53674	DMS-MS	100009822	145	0.0133104	0.010364	1.28	0.201	-0.007176	0.0337968	0.201115	0	0	145	0.0143037	0.0104745	1.37	0.174	-0.0064062	0.0350135	0.174278	0	0	145	0.0134299	0.0104503	1.29	0.201	-0.0072335	0.0340932	0.200902	0	0
383	MAT	12	PE46	PE(18:0/22:5)	Phosphatidylethanolamine	PE Ester	zPE46	53319	DMS-MS	100009467	145	0.0133425	0.0113072	1.18	0.24	-0.0090084	0.0356934	0.239959	0	0	145	0.0134789	0.0115001	1.17	0.243	-0.0092587	0.0362166	0.243172	0	0	145	0.0124228	0.0114549	1.08	0.28	-0.010227	0.0350725	0.280037	0	0
384	MAT	12	PE47	PE(18:0/22:6)	Phosphatidylethanolamine	PE Ester	zPE47	54193	DMS-MS	100010341	145	0.0124709	0.0086921	1.43	0.154	-0.0047106	0.0296524	0.153542	0	0	145	0.012335	0.0086391	1.43	0.156	-0.004746	0.0294161	0.155588	0	0	145	0.0123273	0.0086847	1.42	0.158	-0.004845	0.0294997	0.15803	0	0
385	MAT	12	PE48	PE(18:1/14:1)	Phosphatidylethanolamine	PE Ester	zPE48	53320	DMS-MS	100009468
386	MAT	12	PE49	PE(18:1/16:1)	Phosphatidylethanolamine	PE Ester	zPE49	54550	DMS-MS	100010698	144	-0.0185719	0.0093483	-1.99	0.049	-0.0370517	-9.21e-05	0.0488848	0	0	144	-0.0166814	0.0093744	-1.78	0.077	-0.0352175	0.0018547	0.0773661	0	0	144	-0.0170619	0.0094209	-1.81	0.072	-0.0356911	0.0015673	0.0723209	0	0
387	MAT	12	PE50	PE(18:1/18:1)	Phosphatidylethanolamine	PE Ester	zPE50	53321	DMS-MS	100009469	145	-0.0115444	0.0101592	-1.14	0.258	-0.031626	0.0085372	0.257712	0	0	145	-0.0090318	0.0100004	-0.9	0.368	-0.0288043	0.0107407	0.368009	0	0	145	-0.0084961	0.010022	-0.85	0.398	-0.0283125	0.0113204	0.398047	0	0
388	MAT	12	PE51	PE(18:1/18:2)	Phosphatidylethanolamine	PE Ester	zPE51	54551	DMS-MS	100010699	145	-0.0092813	0.0093189	-1	0.321	-0.0277019	0.0091393	0.32095	0	0	145	-0.0073682	0.0092081	-0.8	0.425	-0.0255743	0.0108379	0.42497	0	0	145	-0.007167	0.009252	-0.77	0.44	-0.025461	0.011127	0.439875	0	0
389	MAT	12	PE52	PE(18:1/18:3)	Phosphatidylethanolamine	PE Ester	zPE52	54194	DMS-MS	100010342	104	-0.0076551	0.0146976	-0.52	0.604	-0.0368077	0.0214975	0.603607	0	0	104	-0.006217	0.0147404	-0.42	0.674	-0.0354688	0.0230349	0.67412	0	0	104	-0.0063559	0.014908	-0.43	0.671	-0.0359441	0.0232323	0.670803	0	0
390	MAT	12	PE53	PE(18:1/20:1)	Phosphatidylethanolamine	PE Ester	zPE53	53322	DMS-MS	100009470	64	-0.0105355	0.0175426	-0.6	0.55	-0.0456028	0.0245317	0.550317	0	0	64	-0.0098638	0.0176305	-0.56	0.578	-0.0451551	0.0254275	0.577993	0	0	64	-0.0096263	0.0176841	-0.54	0.588	-0.045038	0.0257854	0.588326	0	0
391	MAT	12	PE54	PE(18:1/20:2)	Phosphatidylethanolamine	PE Ester	zPE54	54552	DMS-MS	100010700	58	-0.0099573	0.016269	-0.61	0.543	-0.0425481	0.0226335	0.542988	0	0	58	-0.0032239	0.0166918	-0.19	0.848	-0.0367184	0.0302705	0.847598	0	0	58	-0.0032671	0.0169831	-0.19	0.848	-0.0373621	0.0308279	0.848213	0	0
392	MAT	12	PE55	PE(18:1/20:3)	Phosphatidylethanolamine	PE Ester	zPE55	54195	DMS-MS	100010343	144	0.004668	0.0081288	0.57	0.567	-0.0114011	0.020737	0.566707	0	0	144	0.0056321	0.00824	0.68	0.495	-0.0106609	0.0219252	0.495432	0	0	144	0.0053457	0.0082729	0.65	0.519	-0.0110133	0.0217047	0.519248	0	0
393	MAT	12	PE56	PE(18:1/20:4)	Phosphatidylethanolamine	PE Ester	zPE56	54364	DMS-MS	100010512	145	-0.0038311	0.009024	-0.42	0.672	-0.0216688	0.0140067	0.67181	0	0	145	-0.0025133	0.0090156	-0.28	0.781	-0.0203388	0.0153122	0.780837	0	0	145	-0.0026726	0.0090602	-0.29	0.768	-0.0205874	0.0152422	0.768448	0	0
394	MAT	12	PE57	PE(18:1/20:5)	Phosphatidylethanolamine	PE Ester	zPE57	53675	DMS-MS	100009823	106	-0.0059107	0.0196639	-0.3	0.764	-0.044905	0.0330835	0.764329	0	0	106	-0.0060317	0.0200168	-0.3	0.764	-0.0457445	0.0336811	0.763788	0	0	106	-0.0069141	0.0201743	-0.34	0.733	-0.0469443	0.0331162	0.732538	0	0
395	MAT	12	PE58	PE(18:1/22:0)	Phosphatidylethanolamine	PE Ester	zPE58	55177	DMS-MS	100013437	144	0.0269574	0.0136801	1.97	0.051	-8.56e-05	0.0540004	0.0507199	0	0	144	0.0254704	0.0134668	1.89	0.061	-0.0011576	0.0520984	0.0606739	0	0	144	0.0252788	0.0135325	1.87	0.064	-0.0014808	0.0520383	0.0638972	0	0
396	MAT	12	PE59	PE(18:1/22:1)	Phosphatidylethanolamine	PE Ester	zPE59	54365	DMS-MS	100010513
397	MAT	12	PE60	PE(18:1/22:4)	Phosphatidylethanolamine	PE Ester	zPE60	53323	DMS-MS	100009471	104	0.0121137	0.0094543	1.28	0.203	-0.0066388	0.0308662	0.202995	0	0	104	0.0141055	0.009478	1.49	0.14	-0.0047033	0.0329143	0.139899	0	0	104	0.0147592	0.0093899	1.57	0.119	-0.0038772	0.0333956	0.11925	0	0
398	MAT	12	PE61	PE(18:1/22:5)	Phosphatidylethanolamine	PE Ester	zPE61	53324	DMS-MS	100009472	144	0.0049245	0.0082518	0.6	0.552	-0.0113878	0.0212368	0.551606	0	0	144	0.0061818	0.0082706	0.75	0.456	-0.0101717	0.0225354	0.456066	0	0	144	0.0056978	0.0082835	0.69	0.493	-0.0106821	0.0220778	0.492704	0	0
399	MAT	12	PE62	PE(18:1/22:6)	Phosphatidylethanolamine	PE Ester	zPE62	53509	DMS-MS	100009657	145	-0.0020146	0.0072639	-0.28	0.782	-0.0163731	0.012344	0.781921	0	0	145	-0.0013786	0.0071691	-0.19	0.848	-0.0155531	0.0127959	0.847793	0	0	145	-0.0012749	0.0072053	-0.18	0.86	-0.015522	0.0129722	0.859817	0	0
400	MAT	12	PE63	PE(18:2/14:1)	Phosphatidylethanolamine	PE Ester	zPE63	54016	DMS-MS	100010164
401	MAT	12	PE64	PE(18:2/16:1)	Phosphatidylethanolamine	PE Ester	zPE64	53510	DMS-MS	100009658	144	-0.0376675	0.0148686	-2.53	0.012	-0.0670599	-0.008275	0.0123836	0	0	144	-0.0356972	0.0147351	-2.42	0.017	-0.064833	-0.0065614	0.0167073	0	0	144	-0.0350127	0.0147775	-2.37	0.019	-0.0642342	-0.0057911	0.0192162	0	0
402	MAT	12	PE65	PE(18:2/18:2)	Phosphatidylethanolamine	PE Ester	zPE65	53325	DMS-MS	100009473	140	-0.0201411	0.0172015	-1.17	0.244	-0.0541536	0.0138715	0.24366	0	0	140	-0.0183041	0.0174473	-1.05	0.296	-0.0528118	0.0162037	0.296018	0	0	140	-0.018278	0.0175521	-1.04	0.3	-0.0529954	0.0164394	0.2996	0	0
403	MAT	12	PE66	PE(18:2/18:3)	Phosphatidylethanolamine	PE Ester	zPE66	54554	DMS-MS	100010702
404	MAT	12	PE67	PE(18:2/20:1)	Phosphatidylethanolamine	PE Ester	zPE67	54196	DMS-MS	100010344	29	-0.0048836	0.0217975	-0.22	0.824	-0.0496083	0.0398411	0.82441	0	0	29	0.0069273	0.0213696	0.32	0.749	-0.0372791	0.0511337	0.748742	0	0	29	0.0040769	0.0201311	0.2	0.841	-0.0376724	0.0458262	0.841372	0	0
405	MAT	12	PE68	PE(18:2/20:2)	Phosphatidylethanolamine	PE Ester	zPE68	54197	DMS-MS	100010345
406	MAT	12	PE69	PE(18:2/20:3)	Phosphatidylethanolamine	PE Ester	zPE69	54017	DMS-MS	100010165
407	MAT	12	PE70	PE(18:2/20:4)	Phosphatidylethanolamine	PE Ester	zPE70	54555	DMS-MS	100010703	139	-0.0258822	0.0158014	-1.64	0.104	-0.0571284	0.005364	0.103723	0	0	139	-0.0234774	0.0157993	-1.49	0.14	-0.0547278	0.0077731	0.139653	0	0	139	-0.0228001	0.0158726	-1.44	0.153	-0.0541976	0.0085975	0.153242	0	0
408	MAT	12	PE71	PE(18:2/20:5)	Phosphatidylethanolamine	PE Ester	zPE71	54198	DMS-MS	100010346
409	MAT	12	PE72	PE(18:2/22:5)	Phosphatidylethanolamine	PE Ester	zPE72	53848	DMS-MS	100009996
410	MAT	12	PE73	PE(18:2/22:6)	Phosphatidylethanolamine	PE Ester	zPE73	53677	DMS-MS	100009825	20	-0.0457605	0.0502694	-0.91	0.375	-0.151373	0.0598516	0.37469	0	0	20	-0.0339946	0.0490944	-0.69	0.5	-0.139292	0.0713025	0.49999	0	0	20	-0.0403492	0.0491171	-0.82	0.426	-0.14646	0.0657619	0.426177	0	0
411	MAT	12	PE74	PE(O-16:0/16:0)	Phosphatidylethanolamine	PE Ether	zPE74	53849	DMS-MS	100009997
412	MAT	12	PE75	PE(O-16:0/18:0)	Phosphatidylethanolamine	PE Ether	zPE75	54558	DMS-MS	100010706
413	MAT	12	PE76	PE(O-16:0/18:1)	Phosphatidylethanolamine	PE Ether	zPE76	54366	DMS-MS	100010514	139	-0.0202116	0.0156803	-1.29	0.2	-0.0512184	0.0107952	0.199578	0	0	139	-0.0177362	0.0158319	-1.12	0.265	-0.049051	0.0135787	0.264613	0	0	139	-0.0175565	0.0159279	-1.1	0.272	-0.0490634	0.0139504	0.27236	0	0
414	MAT	12	PE77	PE(O-16:0/18:2)	Phosphatidylethanolamine	PE Ether	zPE77	53850	DMS-MS	100009998	141	-0.0290267	0.0144281	-2.01	0.046	-0.0575536	-0.0004998	0.0461714	0	0	141	-0.026257	0.0142573	-1.84	0.068	-0.0544536	0.0019395	0.0677205	0	0	141	-0.025208	0.0143015	-1.76	0.08	-0.0534939	0.003078	0.0802468	0	0
415	MAT	12	PE78	PE(O-16:0/20:3)	Phosphatidylethanolamine	PE Ether	zPE78	54200	DMS-MS	100010348	90	0.0008621	0.0215244	0.04	0.968	-0.0419133	0.0436374	0.968144	0	0	90	0.0008956	0.0219997	0.04	0.968	-0.0428533	0.0446445	0.967623	0	0	90	0.0022073	0.0218573	0.1	0.92	-0.041266	0.0456806	0.919805	0	0
416	MAT	12	PE79	PE(O-16:0/20:4)	Phosphatidylethanolamine	PE Ether	zPE79	53329	DMS-MS	100009477	145	0.001691	0.0166921	0.1	0.919	-0.0313042	0.0346862	0.91945	0	0	145	0.0027008	0.0167887	0.16	0.872	-0.0304934	0.035895	0.872429	0	0	145	0.00409	0.016752	0.24	0.807	-0.0290337	0.0372137	0.807477	0	0
417	MAT	12	PE80	PE(O-16:0/20:5)	Phosphatidylethanolamine	PE Ether	zPE80	53330	DMS-MS	100009478
418	MAT	12	PE81	PE(O-16:0/22:4)	Phosphatidylethanolamine	PE Ether	zPE81	53852	DMS-MS	100010000	136	0.0062402	0.0154893	0.4	0.688	-0.0243948	0.0368753	0.687682	0	0	136	0.0076864	0.0155959	0.49	0.623	-0.0231683	0.038541	0.622953	0	0	136	0.0080168	0.0156508	0.51	0.609	-0.0229487	0.0389824	0.609366	0	0
419	MAT	12	PE82	PE(O-16:0/22:5)	Phosphatidylethanolamine	PE Ether	zPE82	53331	DMS-MS	100009479	144	-0.0019714	0.0182403	-0.11	0.914	-0.0380289	0.0340862	0.914087	0	0	144	-0.000981	0.0180888	-0.05	0.957	-0.036748	0.0347859	0.956827	0	0	144	-0.0007393	0.0181978	-0.04	0.968	-0.0367242	0.0352455	0.967653	0	0
420	MAT	12	PE83	PE(O-16:0/22:6)	Phosphatidylethanolamine	PE Ether	zPE83	53332	DMS-MS	100009480	145	-0.0143302	0.0145528	-0.98	0.326	-0.0430967	0.0144362	0.326433	0	0	145	-0.0136333	0.0146484	-0.93	0.354	-0.0425958	0.0153293	0.353624	0	0	145	-0.0121059	0.0145517	-0.83	0.407	-0.040879	0.0166672	0.406889	0	0
421	MAT	12	PE84	PE(O-18:0/16:0)	Phosphatidylethanolamine	PE Ether	zPE84	53333	DMS-MS	100009481	85	-0.0246347	0.0224086	-1.1	0.275	-0.0692045	0.0199352	0.274798	0	0	85	-0.0222067	0.0228902	-0.97	0.335	-0.0677686	0.0233552	0.334938	0	0	85	-0.0216367	0.0229593	-0.94	0.349	-0.067345	0.0240717	0.348901	0	0
422	MAT	12	PE85	PE(O-18:0/16:1)	Phosphatidylethanolamine	PE Ether	zPE85	53334	DMS-MS	100009482
423	MAT	12	PE86	PE(O-18:0/18:0)	Phosphatidylethanolamine	PE Ether	zPE86	53853	DMS-MS	100010001
424	MAT	12	PE87	PE(O-18:0/18:1)	Phosphatidylethanolamine	PE Ether	zPE87	53513	DMS-MS	100009661	145	-0.0129101	0.0108358	-1.19	0.235	-0.0343292	0.008509	0.23546	0	0	145	-0.0121056	0.0108178	-1.12	0.265	-0.0334942	0.009283	0.26505	0	0	145	-0.0116573	0.0108547	-1.07	0.285	-0.0331204	0.0098057	0.284722	0	0
425	MAT	12	PE88	PE(O-18:0/18:2)	Phosphatidylethanolamine	PE Ether	zPE88	54368	DMS-MS	100010516	145	-0.0204205	0.0122751	-1.66	0.098	-0.0446846	0.0038435	0.098387	0	0	145	-0.0187466	0.0121085	-1.55	0.124	-0.0426872	0.005194	0.123843	0	0	145	-0.0183093	0.0121553	-1.51	0.134	-0.042344	0.0057254	0.13428	0	0
426	MAT	12	PE89	PE(O-18:0/18:3)	Phosphatidylethanolamine	PE Ether	zPE89	54369	DMS-MS	100010517
427	MAT	12	PE90	PE(O-18:0/20:1)	Phosphatidylethanolamine	PE Ether	zPE90	53514	DMS-MS	100009662
428	MAT	12	PE91	PE(O-18:0/20:2)	Phosphatidylethanolamine	PE Ether	zPE91	53515	DMS-MS	100009663
429	MAT	12	PE92	PE(O-18:0/20:3)	Phosphatidylethanolamine	PE Ether	zPE92	53335	DMS-MS	100009483	138	-0.0192366	0.016048	-1.2	0.233	-0.0509725	0.0124993	0.232733	0	0	138	-0.0190768	0.0160623	-1.19	0.237	-0.0508495	0.012696	0.237094	0	0	138	-0.0199469	0.0161251	-1.24	0.218	-0.0518462	0.0119523	0.218295	0	0
430	MAT	12	PE93	PE(O-18:0/20:4)	Phosphatidylethanolamine	PE Ether	zPE93	54203	DMS-MS	100010351	145	-0.0188669	0.016314	-1.16	0.249	-0.0511146	0.0133808	0.249411	0	0	145	-0.0185148	0.0163105	-1.14	0.258	-0.0507637	0.013734	0.258268	0	0	145	-0.0172631	0.016292	-1.06	0.291	-0.0494772	0.0149511	0.291174	0	0
431	MAT	12	PE94	PE(O-18:0/20:5)	Phosphatidylethanolamine	PE Ether	zPE94	54204	DMS-MS	100010352	76	-0.0175757	0.0139911	-1.26	0.213	-0.0454535	0.0103022	0.212993	0	0	76	-0.0169246	0.0140465	-1.2	0.232	-0.0449394	0.0110903	0.232301	0	0	76	-0.0176345	0.0147705	-1.19	0.237	-0.0471007	0.0118318	0.236605	0	0
432	MAT	12	PE95	PE(O-18:0/22:4)	Phosphatidylethanolamine	PE Ether	zPE95	54019	DMS-MS	100010167	136	-0.0073577	0.0139133	-0.53	0.598	-0.0348759	0.0201604	0.597801	0	0	136	-0.0054233	0.0137852	-0.39	0.695	-0.0326956	0.021849	0.694656	0	0	136	-0.0056235	0.013864	-0.41	0.686	-0.0330538	0.0218068	0.685695	0	0
433	MAT	12	PE96	PE(O-18:0/22:5)	Phosphatidylethanolamine	PE Ether	zPE96	54370	DMS-MS	100010518	145	-0.0269557	0.017743	-1.52	0.131	-0.0620281	0.0081167	0.130912	0	0	145	-0.0265892	0.0176066	-1.51	0.133	-0.0614006	0.0082223	0.133268	0	0	145	-0.0264145	0.0176978	-1.49	0.138	-0.0614085	0.0085794	0.137842	0	0
434	MAT	12	PE97	PE(O-18:0/22:6)	Phosphatidylethanolamine	PE Ether	zPE97	54371	DMS-MS	100010519	145	-0.0190338	0.0127357	-1.49	0.137	-0.0442083	0.0061407	0.137241	0	0	145	-0.0190068	0.0124333	-1.53	0.129	-0.0435897	0.0055761	0.128611	0	0	145	-0.0177123	0.0123516	-1.43	0.154	-0.0421352	0.0067106	0.153833	0	0
435	MAT	12	PE98	PE(P-16:0/16:0)	Phosphatidylethanolamine	PE Plasmalogen	zPE98	54373	DMS-MS	100010521	81	-0.002599	0.0227212	-0.11	0.909	-0.0478245	0.0426264	0.909221	0	0	81	0.003864	0.0232485	0.17	0.868	-0.0424493	0.0501774	0.868442	0	0	81	0.0010244	0.0232255	0.04	0.965	-0.0452535	0.0473023	0.964937	0	0
436	MAT	12	PE99	PE(P-16:0/16:1)	Phosphatidylethanolamine	PE Plasmalogen	zPE99	54374	DMS-MS	100010522
437	MAT	12	PE100	PE(P-16:0/18:0)	Phosphatidylethanolamine	PE Plasmalogen	zPE100	54375	DMS-MS	100010523	30	0.053068	0.0385122	1.38	0.179	-0.0258206	0.131957	0.179131	0	0	30	0.0484909	0.04037	1.2	0.241	-0.0348287	0.131811	0.241409	0	0	30	0.0488437	0.0415778	1.17	0.252	-0.0371665	0.134854	0.252112	0	0
438	MAT	12	PE101	PE(P-16:0/18:1)	Phosphatidylethanolamine	PE Plasmalogen	zPE101	53336	DMS-MS	100009484	145	-0.0296669	0.0169974	-1.75	0.083	-0.0632656	0.0039318	0.0830676	0	0	145	-0.0269697	0.0170428	-1.58	0.116	-0.0606664	0.0067269	0.115815	0	0	145	-0.0267289	0.0171292	-1.56	0.121	-0.0605984	0.0071407	0.120948	0	0
439	MAT	12	PE102	PE(P-16:0/18:2)	Phosphatidylethanolamine	PE Plasmalogen	zPE102	54561	DMS-MS	100010709	145	-0.0289322	0.0159613	-1.81	0.072	-0.0604828	0.0026184	0.0719839	0	0	145	-0.025472	0.0157358	-1.62	0.108	-0.0565845	0.0056405	0.107773	0	0	145	-0.0248984	0.0157962	-1.58	0.117	-0.0561323	0.0063356	0.117264	0	0
440	MAT	12	PE103	PE(P-16:0/18:3)	Phosphatidylethanolamine	PE Plasmalogen	zPE103	53854	DMS-MS	100010002	34	-0.0560041	0.0450374	-1.24	0.223	-0.147742	0.035734	0.222716	0	0	34	-0.0633873	0.0420333	-1.51	0.143	-0.149489	0.022714	0.142749	0	0	34	-0.0601344	0.0436524	-1.38	0.18	-0.149702	0.0294329	0.179648	0	0
441	MAT	12	PE104	PE(P-16:0/20:1)	Phosphatidylethanolamine	PE Plasmalogen	zPE104	53520	DMS-MS	100009668	46	-0.0351312	0.0316723	-1.11	0.273	-0.0989626	0.0287002	0.273367	0	0	46	-0.047483	0.033955	-1.4	0.17	-0.116109	0.0211426	0.169695	0	0	46	-0.0476249	0.0345145	-1.38	0.175	-0.117437	0.0221873	0.175492	0	0
442	MAT	12	PE105	PE(P-16:0/20:2)	Phosphatidylethanolamine	PE Plasmalogen	zPE105	54376	DMS-MS	100010524	51	-0.0600782	0.0369403	-1.63	0.11	-0.134313	0.0141562	0.110289	0	0	51	-0.0622368	0.0374441	-1.66	0.103	-0.137653	0.0131795	0.103439	0	0	51	-0.0662262	0.0381203	-1.74	0.089	-0.143052	0.0106001	0.0893311	0	0
443	MAT	12	PE106	PE(P-16:0/20:3)	Phosphatidylethanolamine	PE Plasmalogen	zPE106	53855	DMS-MS	100010003	145	-0.0073438	0.0165897	-0.44	0.659	-0.0401366	0.0254491	0.658674	0	0	145	-0.0056832	0.0166055	-0.34	0.733	-0.0385153	0.0271489	0.732683	0	0	145	-0.0058355	0.0166918	-0.35	0.727	-0.0388402	0.0271692	0.727169	0	0
444	MAT	12	PE107	PE(P-16:0/20:4)	Phosphatidylethanolamine	PE Plasmalogen	zPE107	54020	DMS-MS	100010168	145	0.0016442	0.0130314	0.13	0.9	-0.0241149	0.0274033	0.899774	0	0	145	0.002873	0.0131661	0.22	0.828	-0.0231587	0.0289046	0.827586	0	0	145	0.0032551	0.0132236	0.25	0.806	-0.0228919	0.0294021	0.805927	0	0
445	MAT	12	PE108	PE(P-16:0/20:5)	Phosphatidylethanolamine	PE Plasmalogen	zPE108	54562	DMS-MS	100010710	127	-0.0115199	0.0142216	-0.81	0.419	-0.0396661	0.0166263	0.419462	0	0	127	-0.0103722	0.0142701	-0.73	0.469	-0.0386236	0.0178791	0.468719	0	0	127	-0.0103614	0.0145676	-0.71	0.478	-0.0392043	0.0184814	0.478301	0	0
446	MAT	12	PE109	PE(P-16:0/22:2)	Phosphatidylethanolamine	PE Plasmalogen	zPE109	54205	DMS-MS	100010353
447	MAT	12	PE110	PE(P-16:0/22:4)	Phosphatidylethanolamine	PE Plasmalogen	zPE110	54206	DMS-MS	100010354	145	-0.0055349	0.0149697	-0.37	0.712	-0.0351253	0.0240555	0.712121	0	0	145	-0.0028603	0.0149929	-0.19	0.849	-0.0325039	0.0267833	0.848978	0	0	145	-0.0033279	0.0150563	-0.22	0.825	-0.0330987	0.0264429	0.825394	0	0
448	MAT	12	PE111	PE(P-16:0/22:5)	Phosphatidylethanolamine	PE Plasmalogen	zPE111	53521	DMS-MS	100009669	145	-0.0178065	0.0174656	-1.02	0.31	-0.0523307	0.0167177	0.30968	0	0	145	-0.01645	0.0173453	-0.95	0.345	-0.0507448	0.0178447	0.344579	0	0	145	-0.0169061	0.0174239	-0.97	0.334	-0.0513585	0.0175463	0.333603	0	0
449	MAT	12	PE112	PE(P-16:0/22:6)	Phosphatidylethanolamine	PE Plasmalogen	zPE112	53679	DMS-MS	100009827	145	-0.0063003	0.0127053	-0.5	0.621	-0.0314148	0.0188142	0.620741	0	0	145	-0.0056896	0.0126822	-0.45	0.654	-0.0307646	0.0193853	0.654396	0	0	145	-0.0051683	0.0127259	-0.41	0.685	-0.0303313	0.0199947	0.68528	0	0
450	MAT	12	PE113	PE(P-16:1/18:1)	Phosphatidylethanolamine	PE Plasmalogen	zPE113	54207	DMS-MS	100010355	30	0.0212531	0.0468981	0.45	0.654	-0.0748134	0.11732	0.653914	0	0											30	0.0330848	0.049787	0.66	0.513	-0.0696704	0.13584	0.512688	0	0
451	MAT	12	PE114	PE(P-18:0/16:0)	Phosphatidylethanolamine	PE Plasmalogen	zPE114	53337	DMS-MS	100009485	145	-0.0354704	0.0172208	-2.06	0.041	-0.0695107	-0.0014301	0.041237	0	0	145	-0.0335659	0.0174491	-1.92	0.056	-0.0680659	0.0009342	0.0564439	0	0	145	-0.0337199	0.0175399	-1.92	0.057	-0.0684016	0.0009617	0.0566067	0	0
452	MAT	12	PE115	PE(P-18:0/16:1)	Phosphatidylethanolamine	PE Plasmalogen	zPE115	53857	DMS-MS	100010005	52	-0.0089414	0.0182765	-0.49	0.627	-0.0456508	0.0277679	0.626818	0	0	52	-0.0136166	0.0191461	-0.71	0.481	-0.0521558	0.0249225	0.480555	0	0	52	-0.0181774	0.0187469	-0.97	0.337	-0.0559355	0.0195807	0.337416	0	0
453	MAT	12	PE116	PE(P-18:0/18:0)	Phosphatidylethanolamine	PE Plasmalogen	zPE116	53522	DMS-MS	100009670	73	-0.0249761	0.0283445	-0.88	0.381	-0.0814934	0.0315413	0.381204	0	0	73	-0.0236283	0.0283764	-0.83	0.408	-0.0802678	0.0330111	0.407986	0	0	73	-0.0248971	0.0298481	-0.83	0.407	-0.0844907	0.0346965	0.407217	0	0
454	MAT	12	PE117	PE(P-18:0/18:1)	Phosphatidylethanolamine	PE Plasmalogen	zPE117	53338	DMS-MS	100009486	145	-0.0378314	0.0182572	-2.07	0.04	-0.0739203	-0.0017425	0.0400491	0	0	145	-0.0356892	0.0182341	-1.96	0.052	-0.0717412	0.0003628	0.0523178	0	0	145	-0.034979	0.0183003	-1.91	0.058	-0.0711643	0.0012063	0.0580279	0	0
455	MAT	12	PE118	PE(P-18:0/18:2)	Phosphatidylethanolamine	PE Plasmalogen	zPE118	54377	DMS-MS	100010525	145	-0.0450232	0.0178743	-2.52	0.013	-0.0803551	-0.0096912	0.0128732	0	0	145	-0.0423232	0.017587	-2.41	0.017	-0.0770958	-0.0075505	0.0174201	0	0	145	-0.0414904	0.017637	-2.35	0.02	-0.0763642	-0.0066167	0.0200627	0	0
456	MAT	12	PE119	PE(P-18:0/18:3)	Phosphatidylethanolamine	PE Plasmalogen	zPE119	53523	DMS-MS	100009671	120	-0.01504	0.0222264	-0.68	0.5	-0.0590543	0.0289743	0.499938	0	0	120	-0.0138229	0.0225397	-0.61	0.541	-0.0584739	0.0308281	0.54092	0	0	120	-0.0140775	0.0227463	-0.62	0.537	-0.0591421	0.030987	0.537233	0	0
457	MAT	12	PE120	PE(P-18:0/20:1)	Phosphatidylethanolamine	PE Plasmalogen	zPE120	53339	DMS-MS	100009487	48	-0.0537665	0.0287174	-1.87	0.068	-0.111572	0.0040387	0.0675354	0	0	48	-0.0602185	0.0299487	-2.01	0.051	-0.120658	0.0002205	0.0508041	0	0	48	-0.0645534	0.0310414	-2.08	0.044	-0.127243	-0.001864	0.043857	0	0
458	MAT	12	PE121	PE(P-18:0/20:2)	Phosphatidylethanolamine	PE Plasmalogen	zPE121	53340	DMS-MS	100009488	91	-0.0194652	0.0266642	-0.73	0.467	-0.0724463	0.0335159	0.467298	0	0	91	-0.0191306	0.026935	-0.71	0.479	-0.0726846	0.0344234	0.479493	0	0	91	-0.0198423	0.0269453	-0.74	0.464	-0.0734261	0.0337414	0.463544	0	0
459	MAT	12	PE122	PE(P-18:0/20:3)	Phosphatidylethanolamine	PE Plasmalogen	zPE122	54564	DMS-MS	100010712	145	-0.0189705	0.0184343	-1.03	0.305	-0.0554094	0.0174684	0.305175	0	0	145	-0.0178707	0.0184106	-0.97	0.333	-0.0542717	0.0185302	0.333395	0	0	145	-0.0175545	0.0185019	-0.95	0.344	-0.0541385	0.0190294	0.344384	0	0
460	MAT	12	PE123	PE(P-18:0/20:4)	Phosphatidylethanolamine	PE Plasmalogen	zPE123	53524	DMS-MS	100009672	145	-0.0102638	0.0163187	-0.63	0.53	-0.0425209	0.0219933	0.53038	0	0	145	-0.0092992	0.0164848	-0.56	0.574	-0.0418925	0.0232942	0.573591	0	0	145	-0.0084904	0.0165287	-0.51	0.608	-0.0411727	0.0241919	0.6083	0	0
461	MAT	12	PE124	PE(P-18:0/20:5)	Phosphatidylethanolamine	PE Plasmalogen	zPE124	54208	DMS-MS	100010356	145	-0.0167567	0.011649	-1.44	0.152	-0.0397832	0.0062698	0.152487	0	0	145	-0.0180676	0.0115578	-1.56	0.12	-0.0409194	0.0047842	0.120269	0	0	145	-0.0177106	0.0116069	-1.53	0.129	-0.0406609	0.0052397	0.12933	0	0
462	MAT	12	PE125	PE(P-18:0/22:2)	Phosphatidylethanolamine	PE Plasmalogen	zPE125	53525	DMS-MS	100009673
463	MAT	12	PE126	PE(P-18:0/22:4)	Phosphatidylethanolamine	PE Plasmalogen	zPE126	53680	DMS-MS	100009828	145	-0.0176411	0.0164011	-1.08	0.284	-0.050061	0.0147789	0.283917	0	0	145	-0.0148935	0.0164293	-0.91	0.366	-0.0473771	0.0175902	0.36623	0	0	145	-0.0147067	0.0165138	-0.89	0.375	-0.0473595	0.0179461	0.374711	0	0
464	MAT	12	PE127	PE(P-18:0/22:5)	Phosphatidylethanolamine	PE Plasmalogen	zPE127	53681	DMS-MS	100009829	145	-0.0339958	0.0186551	-1.82	0.07	-0.0708713	0.0028796	0.0704941	0	0	145	-0.0330494	0.018499	-1.79	0.076	-0.0696253	0.0035265	0.076191	0	0	145	-0.0332458	0.0185945	-1.79	0.076	-0.0700128	0.0035213	0.0759812	0	0
465	MAT	12	PE128	PE(P-18:0/22:6)	Phosphatidylethanolamine	PE Plasmalogen	zPE128	54209	DMS-MS	100010357	145	-0.0284564	0.0154088	-1.85	0.067	-0.0589149	0.002002	0.0668476	0	0	145	-0.0284331	0.0151817	-1.87	0.063	-0.0584499	0.0015837	0.0631883	0	0	145	-0.0271864	0.0151502	-1.79	0.075	-0.0571429	0.0027701	0.0749285	0	0
466	MAT	12	PE129	PE(P-18:1/16:0)	Phosphatidylethanolamine	PE Plasmalogen	zPE129	54565	DMS-MS	100010713	145	-0.0383398	0.0171407	-2.24	0.027	-0.0722218	-0.0044578	0.0268496	0	0	145	-0.0351477	0.0172143	-2.04	0.043	-0.0691833	-0.001112	0.0430654	0	0	145	-0.0351417	0.0173052	-2.03	0.044	-0.0693594	-0.000924	0.0442065	0	0
467	MAT	12	PE130	PE(P-18:1/16:1)	Phosphatidylethanolamine	PE Plasmalogen	zPE130	53341	DMS-MS	100009489
468	MAT	12	PE131	PE(P-18:1/18:0)	Phosphatidylethanolamine	PE Plasmalogen	zPE131	54566	DMS-MS	100010714	56	-0.0018494	0.0287761	-0.06	0.949	-0.059542	0.0558433	0.948994	0	0	56	0.0081571	0.0299371	0.27	0.786	-0.0519733	0.0682875	0.78638	0	0	56	0.0117668	0.0298774	0.39	0.695	-0.0482741	0.0718078	0.69541	0	0
469	MAT	12	PE132	PE(P-18:1/18:1)	Phosphatidylethanolamine	PE Plasmalogen	zPE132	54210	DMS-MS	100010358	145	-0.0312443	0.0180589	-1.73	0.086	-0.0669412	0.0044526	0.0857643	0	0	145	-0.0289613	0.0181995	-1.59	0.114	-0.0649449	0.0070222	0.113807	0	0	145	-0.028564	0.0182862	-1.56	0.121	-0.0647214	0.0075933	0.120566	0	0
470	MAT	12	PE133	PE(P-18:1/18:2)	Phosphatidylethanolamine	PE Plasmalogen	zPE133	54211	DMS-MS	100010359	145	-0.0395396	0.0168181	-2.35	0.02	-0.0727837	-0.0062954	0.0200875	0	0	145	-0.0359207	0.0166191	-2.16	0.032	-0.0687796	-0.0030618	0.0323763	0	0	145	-0.0353814	0.0166879	-2.12	0.036	-0.0683784	-0.0023844	0.0357799	0	0
471	MAT	12	PE134	PE(P-18:1/18:3)	Phosphatidylethanolamine	PE Plasmalogen	zPE134	54379	DMS-MS	100010527	65	-0.0096318	0.0261401	-0.37	0.714	-0.0618686	0.0426049	0.713758	0	0	65	-0.0138526	0.026776	-0.52	0.607	-0.0674313	0.039726	0.606844	0	0	65	-0.0136195	0.0269912	-0.5	0.616	-0.0676481	0.0404092	0.615758	0	0
472	MAT	12	PE135	PE(P-18:1/20:1)	Phosphatidylethanolamine	PE Plasmalogen	zPE135	54212	DMS-MS	100010360
473	MAT	12	PE136	PE(P-18:1/20:2)	Phosphatidylethanolamine	PE Plasmalogen	zPE136	53342	DMS-MS	100009490	27	-0.0383975	0.042041	-0.91	0.37	-0.124983	0.0481875	0.369791	0	0	27	-0.0613455	0.0432601	-1.42	0.171	-0.15131	0.0286188	0.170842	0	0	27	-0.0554369	0.0422936	-1.31	0.205	-0.14366	0.032786	0.20479	0	0
474	MAT	12	PE137	PE(P-18:1/20:3)	Phosphatidylethanolamine	PE Plasmalogen	zPE137	53682	DMS-MS	100009830	145	-0.0127915	0.0178324	-0.72	0.474	-0.0480407	0.0224577	0.474349	0	0	145	-0.0115885	0.0179992	-0.64	0.521	-0.047176	0.023999	0.520743	0	0	145	-0.0112791	0.0180885	-0.62	0.534	-0.0470456	0.0244873	0.53395	0	0
475	MAT	12	PE138	PE(P-18:1/20:4)	Phosphatidylethanolamine	PE Plasmalogen	zPE138	53859	DMS-MS	100010007	145	-0.0081118	0.0170535	-0.48	0.635	-0.0418213	0.0255977	0.635037	0	0	145	-0.0067864	0.0172807	-0.39	0.695	-0.0409534	0.0273806	0.695129	0	0	145	-0.0059213	0.0173249	-0.34	0.733	-0.0401778	0.0283352	0.733036	0	0
476	MAT	12	PE139	PE(P-18:1/20:5)	Phosphatidylethanolamine	PE Plasmalogen	zPE139	54380	DMS-MS	100010528	143	-0.0159543	0.0128475	-1.24	0.216	-0.0413528	0.0094443	0.216364	0	0	143	-0.0159016	0.012885	-1.23	0.219	-0.0413807	0.0095776	0.219272	0	0	143	-0.0156568	0.012958	-1.21	0.229	-0.0412819	0.0099684	0.229038	0	0
477	MAT	12	PE140	PE(P-18:1/22:2)	Phosphatidylethanolamine	PE Plasmalogen	zPE140	53683	DMS-MS	100009831
478	MAT	12	PE141	PE(P-18:1/22:4)	Phosphatidylethanolamine	PE Plasmalogen	zPE141	54567	DMS-MS	100010715	144	-0.0100225	0.0161123	-0.62	0.535	-0.0418734	0.0218284	0.534912	0	0	144	-0.0072641	0.0162952	-0.45	0.656	-0.0394846	0.0249564	0.656454	0	0	144	-0.0072353	0.0163811	-0.44	0.659	-0.0396278	0.0251572	0.659412	0	0
479	MAT	12	PE142	PE(P-18:1/22:5)	Phosphatidylethanolamine	PE Plasmalogen	zPE142	53343	DMS-MS	100009491	145	-0.0326234	0.0162284	-2.01	0.046	-0.0647019	-0.0005449	0.0462835	0	0	145	-0.0316244	0.0162337	-1.95	0.053	-0.0637213	0.0004726	0.0534218	0	0	145	-0.0317417	0.0163186	-1.95	0.054	-0.0640085	0.000525	0.0537927	0	0
480	MAT	12	PE143	PE(P-18:1/22:6)	Phosphatidylethanolamine	PE Plasmalogen	zPE143	54022	DMS-MS	100010170	145	-0.0226636	0.0150223	-1.51	0.134	-0.0523581	0.007031	0.133593	0	0	145	-0.0219703	0.0149266	-1.47	0.143	-0.0514828	0.0075423	0.143312	0	0	145	-0.0209091	0.0149232	-1.4	0.163	-0.0504169	0.0085987	0.163426	0	0
481	MAT	12	PE144	PE(P-18:2/18:2)	Phosphatidylethanolamine	PE Plasmalogen	zPE144	54214	DMS-MS	100010362	110	-0.0413839	0.0205922	-2.01	0.047	-0.0822011	-0.0005667	0.0469573	0	0	110	-0.0384251	0.020543	-1.87	0.064	-0.0791626	0.0023125	0.0642304	0	0	110	-0.037733	0.0205746	-1.83	0.07	-0.0785378	0.0030717	0.0695462	0	0
482	MAT	12	PE145	PE(P-18:2/20:4)	Phosphatidylethanolamine	PE Plasmalogen	zPE145	54215	DMS-MS	100010363	134	-0.0186662	0.0173739	-1.07	0.285	-0.0530335	0.015701	0.284611	0	0	134	-0.0180664	0.017697	-1.02	0.309	-0.0530829	0.0169502	0.30924	0	0	134	-0.017497	0.017784	-0.98	0.327	-0.0526883	0.0176944	0.327056	0	0
483	MAT	12	PE146	PE(P-18:2/22:6)	Phosphatidylethanolamine	PE Plasmalogen	zPE146	54023	DMS-MS	100010171	30	-0.0009282	0.0458616	-0.02	0.984	-0.0948714	0.0930149	0.983996	0	0	30	0.0144751	0.0468134	0.31	0.76	-0.082143	0.111093	0.759832	0	0	30	0.0246733	0.0440207	0.56	0.581	-0.0663905	0.115737	0.580562	0	0
484	MAT	12	PI1	PI(16:0/16:0)	Phosphatidylinositol	PI Ester	zPI1	54568	DMS-MS	100010716	145	0.0081631	0.0082217	0.99	0.322	-0.0080886	0.0244149	0.322446	0	0	145	0.0083098	0.0083144	1	0.319	-0.0081294	0.0247489	0.319319	0	0	145	0.0080642	0.0083505	0.97	0.336	-0.0084472	0.0245757	0.335874	0	0
485	MAT	12	PI2	PI(16:0/16:1)	Phosphatidylinositol	PI Ester	zPI2	54381	DMS-MS	100010529	139	0.0232434	0.0131701	1.76	0.08	-0.0027995	0.0492864	0.0798151	0	0	139	0.0226539	0.0131098	1.73	0.086	-0.0032767	0.0485846	0.0863057	0	0	139	0.0221592	0.0131335	1.69	0.094	-0.0038203	0.0481386	0.0939227	0	0
486	MAT	12	PI3	PI(16:0/18:1)	Phosphatidylinositol	PI Ester	zPI3	53344	DMS-MS	100009492	145	-0.0060567	0.011097	-0.55	0.586	-0.0279921	0.0158787	0.586058	0	0	145	-0.0053719	0.0112827	-0.48	0.635	-0.0276797	0.016936	0.634739	0	0	145	-0.005045	0.011332	-0.45	0.657	-0.0274518	0.0173618	0.656873	0	0
487	MAT	12	PI4	PI(16:0/18:2)	Phosphatidylinositol	PI Ester	zPI4	54382	DMS-MS	100010530	145	0.0101586	0.0100775	1.01	0.315	-0.0097616	0.0300788	0.315137	0	0	145	0.0110627	0.0102541	1.08	0.283	-0.0092115	0.0313369	0.28252	0	0	145	0.0110822	0.0103083	1.08	0.284	-0.0093003	0.0314647	0.284215	0	0
488	MAT	12	PI5	PI(16:0/18:3)	Phosphatidylinositol	PI Ester	zPI5	54216	DMS-MS	100010364	31	0.025824	0.0607957	0.42	0.674	-0.0985172	0.150165	0.674142	0	0	31	-0.0340604	0.0674812	-0.5	0.618	-0.173041	0.10492	0.618163	0	0	31	-0.0363703	0.0697389	-0.52	0.607	-0.180304	0.107564	0.606784	0	0
489	MAT	12	PI6	PI(16:0/20:3)	Phosphatidylinositol	PI Ester	zPI6	53860	DMS-MS	100010008	145	0.0098119	0.0130585	0.75	0.454	-0.0160006	0.0356245	0.453656	0	0	145	0.0096182	0.0132354	0.73	0.469	-0.0165506	0.0357869	0.468632	0	0	145	0.0093659	0.0133001	0.7	0.482	-0.0169324	0.0356643	0.482495	0	0
490	MAT	12	PI7	PI(16:0/20:4)	Phosphatidylinositol	PI Ester	zPI7	53861	DMS-MS	100010009	145	0.0274033	0.0162898	1.68	0.095	-0.0047966	0.0596033	0.0947054	0	0	145	0.0279041	0.0163899	1.7	0.091	-0.0045017	0.06031	0.0908942	0	0	145	0.0277762	0.0164755	1.69	0.094	-0.0048008	0.0603532	0.0940727	0	0
491	MAT	12	PI8	PI(16:0/22:4)	Phosphatidylinositol	PI Ester	zPI8	54383	DMS-MS	100010531	71	0.0060901	0.024604	0.25	0.805	-0.0429935	0.0551736	0.805238	0	0	71	0.0070733	0.024646	0.29	0.775	-0.0421482	0.0562949	0.775028	0	0	71	0.006172	0.0244801	0.25	0.802	-0.0427325	0.0550766	0.801752	0	0
492	MAT	12	PI9	PI(16:0/22:5)	Phosphatidylinositol	PI Ester	zPI9	53527	DMS-MS	100009675	121	0.0101694	0.0219152	0.46	0.643	-0.0332249	0.0535637	0.64347	0	0	121	0.0095268	0.0220232	0.43	0.666	-0.0340969	0.0531505	0.66613	0	0	121	0.0080446	0.0222424	0.36	0.718	-0.0360176	0.0521067	0.718264	0	0
493	MAT	12	PI10	PI(16:0/22:6)	Phosphatidylinositol	PI Ester	zPI10	54217	DMS-MS	100010365	90	-0.0035864	0.0183544	-0.2	0.846	-0.0400618	0.0328891	0.845534	0	0	90	0.0006834	0.0186196	0.04	0.971	-0.0363437	0.0377104	0.97081	0	0	90	0.000976	0.0188557	0.05	0.959	-0.0365272	0.0384793	0.958841	0	0
494	MAT	12	PI11	PI(18:0/16:0)	Phosphatidylinositol	PI Ester	zPI11	53345	DMS-MS	100009493	145	0.0004997	0.006431	0.08	0.938	-0.0122124	0.0132117	0.938179	0	0	145	0.0008315	0.0065173	0.13	0.899	-0.0120543	0.0137173	0.898664	0	0	145	0.0008037	0.0065516	0.12	0.903	-0.0121508	0.0137581	0.90255	0	0
495	MAT	12	PI12	PI(18:0/16:1)	Phosphatidylinositol	PI Ester	zPI12	54569	DMS-MS	100010717	145	0.0203617	0.0074703	2.73	0.007	0.0055952	0.0351283	0.00721924	0	0	145	0.0202039	0.0075732	2.67	0.009	0.0052303	0.0351774	0.00854193	0	0	145	0.0199333	0.0076027	2.62	0.01	0.0049005	0.0349662	0.0097265	0	0
496	MAT	12	PI13	PI(18:0/18:1)	Phosphatidylinositol	PI Ester	zPI13	53684	DMS-MS	100009832	145	-0.0152325	0.0095289	-1.6	0.112	-0.0340682	0.0036032	0.112126	0	0	145	-0.0138413	0.0094408	-1.47	0.145	-0.0325075	0.0048248	0.144875	0	0	145	-0.0131019	0.0094275	-1.39	0.167	-0.031743	0.0055392	0.166844	0	0
497	MAT	12	PI14	PI(18:0/18:2)	Phosphatidylinositol	PI Ester	zPI14	54218	DMS-MS	100010366	145	-0.0009884	0.0091499	-0.11	0.914	-0.019075	0.0170982	0.91413	0	0	145	0.0004857	0.009012	0.05	0.957	-0.0173327	0.018304	0.957099	0	0	145	0.0005246	0.0090595	0.06	0.954	-0.0173887	0.0184379	0.953909	0	0
498	MAT	12	PI15	PI(18:0/18:3)	Phosphatidylinositol	PI Ester	zPI15	54024	DMS-MS	100010172	138	0.0166808	0.0177153	0.94	0.348	-0.0183522	0.0517138	0.348064	0	0	138	0.018628	0.0177814	1.05	0.297	-0.0165452	0.0538013	0.29673	0	0	138	0.0183202	0.0178665	1.03	0.307	-0.0170241	0.0536644	0.307069	0	0
499	MAT	12	PI16	PI(18:0/20:2)	Phosphatidylinositol	PI Ester	zPI16	53528	DMS-MS	100009676	144	-0.0009755	0.0088084	-0.11	0.912	-0.0183881	0.016437	0.91197	0	0	144	-0.0010856	0.0088296	-0.12	0.902	-0.0185444	0.0163732	0.902325	0	0	144	-0.0011366	0.0088759	-0.13	0.898	-0.0186881	0.0164149	0.898295	0	0
500	MAT	12	PI17	PI(18:0/20:3)	Phosphatidylinositol	PI Ester	zPI17	54025	DMS-MS	100010173	145	0.0024083	0.0120077	0.2	0.841	-0.0213273	0.0261438	0.841328	0	0	145	0.0027245	0.0120774	0.23	0.822	-0.0211547	0.0266037	0.821854	0	0	145	0.0024245	0.0121331	0.2	0.842	-0.0215664	0.0264153	0.841913	0	0
501	MAT	12	PI18	PI(18:0/20:4)	Phosphatidylinositol	PI Ester	zPI18	54026	DMS-MS	100010174	145	0.0122781	0.0139431	0.88	0.38	-0.0152831	0.0398393	0.380018	0	0	145	0.0139005	0.0140643	0.99	0.325	-0.0139072	0.0417081	0.324699	0	0	145	0.0142943	0.0141267	1.01	0.313	-0.0136384	0.0422269	0.313373	0	0
502	MAT	12	PI19	PI(18:0/20:5)	Phosphatidylinositol	PI Ester	zPI19	53529	DMS-MS	100009677	36	0.0769667	0.0567685	1.36	0.184	-0.0384008	0.192334	0.184101	0	0	36	0.0536046	0.0593617	0.9	0.374	-0.0676281	0.174837	0.373711	0	0	36	0.0301267	0.0627971	0.48	0.635	-0.0983077	0.158561	0.635006	0	0
503	MAT	12	PI20	PI(18:0/22:4)	Phosphatidylinositol	PI Ester	zPI20	53685	DMS-MS	100009833	117	0.0044412	0.0134732	0.33	0.742	-0.0222466	0.031129	0.742276	0	0	117	0.0051939	0.0136537	0.38	0.704	-0.0218618	0.0322497	0.704371	0	0	117	0.0051022	0.0137747	0.37	0.712	-0.0221959	0.0324004	0.711792	0	0
504	MAT	12	PI21	PI(18:0/22:5)	Phosphatidylinositol	PI Ester	zPI21	54384	DMS-MS	100010532	140	0.001174	0.014872	0.08	0.937	-0.0282324	0.0305804	0.937193	0	0	140	0.0016923	0.0147795	0.11	0.909	-0.0275389	0.0309236	0.909009	0	0	140	0.001022	0.0148436	0.07	0.945	-0.0283381	0.0303821	0.945211	0	0
505	MAT	12	PI22	PI(18:0/22:6)	Phosphatidylinositol	PI Ester	zPI22	54219	DMS-MS	100010367	136	-0.0072432	0.0109103	-0.66	0.508	-0.0288219	0.0143354	0.507902	0	0	136	-0.007371	0.0108199	-0.68	0.497	-0.0287768	0.0140349	0.496929	0	0	136	-0.0062619	0.0107818	-0.58	0.562	-0.0275939	0.01507	0.562395	0	0
506	MAT	12	PI23	PI(18:1/16:1)	Phosphatidylinositol	PI Ester	zPI23	54220	DMS-MS	100010368	140	0.0094809	0.0113976	0.83	0.407	-0.0130556	0.0320175	0.40694	0	0	140	0.009416	0.0115429	0.82	0.416	-0.0134139	0.0322459	0.416096	0	0	140	0.0095927	0.0116149	0.83	0.41	-0.0133812	0.0325666	0.410342	0	0
507	MAT	12	PI24	PI(18:1/18:1)	Phosphatidylinositol	PI Ester	zPI24	53346	DMS-MS	100009494	145	-0.035557	0.0150214	-2.37	0.019	-0.0652497	-0.0058644	0.019268	0	0	145	-0.0334162	0.0148744	-2.25	0.026	-0.0628255	-0.004007	0.0262445	0	0	145	-0.0317427	0.0147468	-2.15	0.033	-0.0609017	-0.0025837	0.0330967	0	0
508	MAT	12	PI25	PI(18:1/18:2)	Phosphatidylinositol	PI Ester	zPI25	53530	DMS-MS	100009678	145	-0.0263019	0.0141504	-1.86	0.065	-0.054273	0.0016692	0.0651205	0	0	145	-0.0237692	0.0138852	-1.71	0.089	-0.0512226	0.0036843	0.0891572	0	0	145	-0.0227487	0.0138768	-1.64	0.103	-0.0501873	0.0046899	0.103422	0	0
509	MAT	12	PI26	PI(18:1/20:3)	Phosphatidylinositol	PI Ester	zPI26	54027	DMS-MS	100010175	143	-0.0143937	0.0150422	-0.96	0.34	-0.0441312	0.0153438	0.340263	0	0	143	-0.0145014	0.0151908	-0.95	0.341	-0.0445401	0.0155372	0.34145	0	0	143	-0.0141872	0.0152651	-0.93	0.354	-0.044375	0.0160006	0.354336	0	0
510	MAT	12	PI27	PI(18:1/20:4)	Phosphatidylinositol	PI Ester	zPI27	54221	DMS-MS	100010369	145	-0.0066312	0.0167972	-0.39	0.694	-0.039834	0.0265716	0.693593	0	0	145	-0.0046124	0.0170209	-0.27	0.787	-0.0382658	0.0290409	0.786804	0	0	145	-0.0034609	0.0170259	-0.2	0.839	-0.0371264	0.0302045	0.83922	0	0
511	MAT	12	PI28	PI(18:2/18:2)	Phosphatidylinositol	PI Ester	zPI28	53686	DMS-MS	100009834	126	-0.0202105	0.0225781	-0.9	0.372	-0.0648988	0.0244778	0.372447	0	0	126	-0.0186107	0.0228673	-0.81	0.417	-0.0638864	0.0266649	0.417338	0	0	126	-0.019079	0.0230363	-0.83	0.409	-0.0646932	0.0265352	0.409207	0	0
1049	MAT	12	LPC_TOTAL	Total LPC	Phospholipid SUM	Lysophosphatidylcholines	zLPC_TOTAL	54664	DMS-MS	100010827	145	-0.0111698	0.0186616	-0.6	0.55	-0.0480581	0.0257185	0.550424	0	0	145	-0.0133662	0.0186928	-0.72	0.476	-0.0503252	0.0235927	0.475779	0	0	145	-0.0144487	0.0187233	-0.77	0.442	-0.0514703	0.0225729	0.441615	0	0
1050	MAT	12	LPE_TOTAL	Total LPE	Phospholipid SUM	Lysophosphatidylethanolamines	zLPE_TOTAL	54665	DMS-MS	100010828	145	-0.031831	0.0204178	-1.56	0.121	-0.0721907	0.0085287	0.121211	0	0	145	-0.0322263	0.0204479	-1.58	0.117	-0.0726554	0.0082028	0.117295	0	0	145	-0.0327988	0.0205385	-1.6	0.113	-0.0734097	0.007812	0.112566	0	0
1052	MAT	12	PC_TOTAL	Total PC	Phospholipid SUM	Phosphatidylcholines	zPC_TOTAL	54661	DMS-MS	100010824	145	0.0003106	0.0120464	0.03	0.979	-0.0235014	0.0241226	0.979465	0	0	145	0.0002183	0.0121923	0.02	0.986	-0.023888	0.0243247	0.985738	0	0	145	-0.0003294	0.0122299	-0.03	0.979	-0.0245117	0.0238529	0.978551	0	0
1053	MAT	12	PE_TOTAL	Total PE	Phospholipid SUM	Phosphatidylethanolamines	zPE_TOTAL	54662	DMS-MS	100010825	145	-0.0039733	0.0094835	-0.42	0.676	-0.0227194	0.0147727	0.675865	0	0	145	-0.003045	0.0094031	-0.32	0.747	-0.0216365	0.0155466	0.746557	0	0	145	-0.0029672	0.0094521	-0.31	0.754	-0.0216568	0.0157224	0.754056	0	0
1054	MAT	12	PI_TOTAL	Total PI	Phospholipid SUM	Phosphatidylinositols	zPI_TOTAL	54663	DMS-MS	100010826	145	0.0039748	0.0117408	0.34	0.735	-0.0192331	0.0271827	0.73545	0	0	145	0.0053883	0.0118449	0.45	0.65	-0.0180313	0.0288078	0.649891	0	0	145	0.0057597	0.0118949	0.48	0.629	-0.01776	0.0292794	0.629	0	0
1043	MAT	12	CER_TOTAL	Total CER	Sphingolipid SUM	Ceramides	zCER_TOTAL	54667	DMS-MS	100010830	145	-0.0084127	0.0121665	-0.69	0.49	-0.0324621	0.0156367	0.490395	0	0	145	-0.0095523	0.0123482	-0.77	0.44	-0.033967	0.0148623	0.440493	0	0	145	-0.0106294	0.0123109	-0.86	0.389	-0.0349719	0.013713	0.389408	0	0
1045	MAT	12	DCER_TOTAL	Total DCER	Sphingolipid SUM	Dihydroceramides	zDCER_TOTAL	54670	DMS-MS	100010833	145	0.0012833	0.014244	0.09	0.928	-0.0268727	0.0294394	0.928337	0	0	145	0.001605	0.0144385	0.11	0.912	-0.0269425	0.0301524	0.911652	0	0	145	9.07e-05	0.0143411	0.01	0.995	-0.028266	0.0284474	0.994962	0	0
1047	MAT	12	HCER_TOTAL	Total HCER	Sphingolipid SUM	Hexosylceramides	zHCER_TOTAL	54668	DMS-MS	100010831	145	-0.0232151	0.0123817	-1.87	0.063	-0.04769	0.0012598	0.0628399	0	0	145	-0.0232122	0.0125977	-1.84	0.068	-0.0481201	0.0016957	0.0675216	0	0	145	-0.0241292	0.0125915	-1.92	0.057	-0.0490264	0.000768	0.0573934	0	0
1048	MAT	12	LCER_TOTAL	Total LCER	Sphingolipid SUM	Lactosylceramides	zLCER_TOTAL	54669	DMS-MS	100010832	145	-0.0285388	0.0178295	-1.6	0.112	-0.0637821	0.0067046	0.111661	0	0	145	-0.0278945	0.0181329	-1.54	0.126	-0.0637464	0.0079574	0.126239	0	0	145	-0.0278293	0.0182285	-1.53	0.129	-0.0638724	0.0082139	0.129126	0	0
1055	MAT	12	SM_TOTAL	Total SM	Sphingolipid SUM	Sphingomyelins	zSM_TOTAL	54666	DMS-MS	100010829	145	0.0042821	0.0109696	0.39	0.697	-0.0174013	0.0259656	0.696847	0	0	145	0.0043553	0.0110842	0.39	0.695	-0.0175602	0.0262708	0.694978	0	0	145	0.0040946	0.0111361	0.37	0.714	-0.017925	0.0261141	0.713673	0	0
27	MAT	12	CER1	CER(14:0)	Sphingolipids	Ceramide	zCER1	54496	DMS-MS	100010644	108	-0.0212026	0.0199497	-1.06	0.29	-0.0607549	0.0183497	0.290287	0	0	108	-0.0256564	0.0205202	-1.25	0.214	-0.0663581	0.0150453	0.21405	0	0	108	-0.0248107	0.0206595	-1.2	0.233	-0.0657937	0.0161722	0.232585	0	0
28	MAT	12	CER2	CER(16:0)	Sphingolipids	Ceramide	zCER2	53971	DMS-MS	100010119	145	-0.0126193	0.0121503	-1.04	0.301	-0.0366367	0.0113981	0.300743	0	0	145	-0.0137882	0.0123206	-1.12	0.265	-0.0381482	0.0105717	0.265018	0	0	145	-0.0141016	0.012377	-1.14	0.257	-0.0385747	0.0103715	0.256536	0	0
29	MAT	12	CER3	CER(18:0)	Sphingolipids	Ceramide	zCER3	54320	DMS-MS	100010468	144	0.0035858	0.011299	0.32	0.751	-0.0187501	0.0259218	0.751437	0	0	144	0.0039201	0.0115178	0.34	0.734	-0.0188541	0.0266943	0.734108	0	0	144	0.0037709	0.0115759	0.33	0.745	-0.0191196	0.0266614	0.745106	0	0
30	MAT	12	CER4	CER(18:1)	Sphingolipids	Ceramide	zCER4	53626	DMS-MS	100009774	104	0.0020312	0.0228654	0.09	0.929	-0.0433223	0.0473846	0.929391	0	0	104	-0.0032977	0.02359	-0.14	0.889	-0.0501112	0.0435158	0.889111	0	0	104	-0.0043198	0.0237174	-0.18	0.856	-0.0513922	0.0427527	0.855857	0	0
31	MAT	12	CER5	CER(20:0)	Sphingolipids	Ceramide	zCER5	54321	DMS-MS	100010469	143	-0.0158155	0.0117058	-1.35	0.179	-0.0389572	0.0073261	0.178834	0	0	143	-0.0164214	0.0118356	-1.39	0.168	-0.0398255	0.0069828	0.167558	0	0	143	-0.0164564	0.0118944	-1.38	0.169	-0.0399783	0.0070654	0.168764	0	0
32	MAT	12	CER6	CER(20:1)	Sphingolipids	Ceramide	zCER6	53972	DMS-MS	100010120	104	-0.0213253	0.0225043	-0.95	0.346	-0.0659624	0.0233118	0.345567	0	0	104	-0.0115769	0.0229625	-0.5	0.615	-0.0571451	0.0339914	0.615278	0	0	104	-0.0105283	0.0231401	-0.45	0.65	-0.0564549	0.0353983	0.650139	0	0
33	MAT	12	CER7	CER(22:0)	Sphingolipids	Ceramide	zCER7	53627	DMS-MS	100009775	145	-0.008213	0.0121062	-0.68	0.499	-0.0321431	0.0157172	0.498608	0	0	145	-0.0091607	0.0123158	-0.74	0.458	-0.0335113	0.0151898	0.458241	0	0	145	-0.0101004	0.0123027	-0.82	0.413	-0.0344266	0.0142259	0.413071	0	0
34	MAT	12	CER8	CER(22:1)	Sphingolipids	Ceramide	zCER8	54127	DMS-MS	100010275	124	0.0070335	0.0138989	0.51	0.614	-0.0204809	0.0345478	0.61374	0	0	124	0.005803	0.0142896	0.41	0.685	-0.0224943	0.0341003	0.685406	0	0	124	0.0053017	0.0144241	0.37	0.714	-0.0232644	0.0338679	0.713864	0	0
35	MAT	12	CER9	CER(24:0)	Sphingolipids	Ceramide	zCER9	54322	DMS-MS	100010470	145	-0.0106225	0.0122517	-0.87	0.387	-0.0348405	0.0135954	0.387381	0	0	145	-0.0116361	0.012463	-0.93	0.352	-0.0362777	0.0130054	0.352101	0	0	145	-0.0130519	0.0123528	-1.06	0.293	-0.0374771	0.0113732	0.29254	0	0
36	MAT	12	CER10	CER(24:1)	Sphingolipids	Ceramide	zCER10	53628	DMS-MS	100009776	145	-0.002677	0.0124912	-0.21	0.831	-0.0273683	0.0220143	0.830612	0	0	145	-0.003821	0.0125304	-0.3	0.761	-0.0285959	0.0209538	0.760867	0	0	145	-0.0044968	0.0125569	-0.36	0.721	-0.0293257	0.0203321	0.720806	0	0
37	MAT	12	CER11	CER(26:0)	Sphingolipids	Ceramide	zCER11	54497	DMS-MS	100010645	137	0.0021868	0.0130343	0.17	0.867	-0.023591	0.0279647	0.867012	0	0	137	0.0025831	0.0131118	0.2	0.844	-0.0233552	0.0285215	0.844128	0	0	137	0.0019487	0.0131834	0.15	0.883	-0.0241332	0.0280305	0.88272	0	0
38	MAT	12	CER12	CER(26:1)	Sphingolipids	Ceramide	zCER12	53798	DMS-MS	100009946	129	-0.0038106	0.0166239	-0.23	0.819	-0.0367064	0.0290851	0.819062	0	0	129	-0.003185	0.016946	-0.19	0.851	-0.0367287	0.0303586	0.851224	0	0	129	-0.0038498	0.017063	-0.23	0.822	-0.0376276	0.0299281	0.821874	0	0
97	MAT	12	DCER1	DCER(14:0)	Sphingolipids	Dihydroceramide	zDCER1	53803	DMS-MS	100009951	97	-0.0054987	0.0192262	-0.29	0.776	-0.0436675	0.0326701	0.775502	0	0	97	-0.0016303	0.01912	-0.09	0.932	-0.0396099	0.0363493	0.932236	0	0	97	-0.0012202	0.0193202	-0.06	0.95	-0.0396033	0.0371628	0.949781	0	0
98	MAT	12	DCER2	DCER(16:0)	Sphingolipids	Dihydroceramide	zDCER2	54134	DMS-MS	100010282	107	-0.0117701	0.0162069	-0.73	0.469	-0.0439055	0.0203652	0.469306	0	0	107	-0.0119492	0.0168151	-0.71	0.479	-0.0453058	0.0214074	0.478955	0	0	107	-0.0127705	0.0168991	-0.76	0.452	-0.0462979	0.0207568	0.45161	0	0
99	MAT	12	DCER3	DCER(18:0)	Sphingolipids	Dihydroceramide	zDCER3	53464	DMS-MS	100009612	102	-0.001491	0.008871	-0.17	0.867	-0.0190908	0.0161089	0.866866	0	0	102	-0.002913	0.0092094	-0.32	0.752	-0.0211934	0.0153674	0.752455	0	0	102	-0.0034016	0.0092691	-0.37	0.714	-0.021803	0.0149999	0.714452	0	0
100	MAT	12	DCER4	DCER(18:1)	Sphingolipids	Dihydroceramide	zDCER4	53983	DMS-MS	100010131	99	0.0018652	0.0122243	0.15	0.879	-0.0223966	0.0261271	0.879042	0	0	99	0.0025787	0.0125285	0.21	0.837	-0.0223005	0.0274579	0.837378	0	0	99	0.0019633	0.0126486	0.16	0.877	-0.0231579	0.0270846	0.876987	0	0
101	MAT	12	DCER5	DCER(20:0)	Sphingolipids	Dihydroceramide	zDCER5	53280	DMS-MS	100009428	105	-0.0050259	0.0302699	-0.17	0.868	-0.0650592	0.0550073	0.868453	0	0	105	-0.0098378	0.0311207	-0.32	0.753	-0.0715881	0.0519125	0.752579	0	0	105	-0.0124378	0.0311598	-0.4	0.691	-0.0742734	0.0493978	0.690643	0	0
102	MAT	12	DCER6	DCER(20:1)	Sphingolipids	Dihydroceramide	zDCER6	53984	DMS-MS	100010132	97	0.003914	0.0114857	0.34	0.734	-0.0188879	0.026716	0.734025	0	0	97	0.005812	0.0117026	0.5	0.621	-0.0174338	0.0290577	0.62064	0	0	97	0.0057157	0.0118594	0.48	0.631	-0.017845	0.0292764	0.631007	0	0
103	MAT	12	DCER7	DCER(22:0)	Sphingolipids	Dihydroceramide	zDCER7	53465	DMS-MS	100009613	116	0.0073914	0.0135683	0.54	0.587	-0.0194873	0.0342701	0.586985	0	0	116	0.0094012	0.0138817	0.68	0.5	-0.0181091	0.0369115	0.499679	0	0	116	0.0063142	0.0138081	0.46	0.648	-0.0210531	0.0336815	0.648379	0	0
104	MAT	12	DCER8	DCER(22:1)	Sphingolipids	Dihydroceramide	zDCER8	53804	DMS-MS	100016011	110	0.0139047	0.0151463	0.92	0.361	-0.016118	0.0439274	0.360652	0	0	110	0.0166414	0.0152429	1.09	0.277	-0.0135858	0.0468687	0.277466	0	0	110	0.0155718	0.0154141	1.01	0.315	-0.0149985	0.0461421	0.314754	0	0
105	MAT	12	DCER9	DCER(22:2)	Sphingolipids	Dihydroceramide	zDCER9	57732	DMS-MS	100009952	109	-0.0003185	0.0173109	-0.02	0.985	-0.0346354	0.0339983	0.985355	0	0	109	-0.0028111	0.0178596	-0.16	0.875	-0.0382314	0.0326092	0.875237	0	0	109	-0.0041209	0.0178688	-0.23	0.818	-0.0395635	0.0313217	0.818073	0	0
106	MAT	12	DCER10	DCER(24:0)	Sphingolipids	Dihydroceramide	zDCER10	54328	DMS-MS	100010476	143	-0.0138834	0.0138417	-1	0.318	-0.0412475	0.0134807	0.317573	0	0	143	-0.0133052	0.0140945	-0.94	0.347	-0.0411761	0.0145657	0.346832	0	0	143	-0.0145487	0.0140317	-1.04	0.302	-0.0422973	0.0131999	0.301649	0	0
107	MAT	12	DCER11	DCER(24:1)	Sphingolipids	Dihydroceramide	zDCER11	53466	DMS-MS	100009614	137	-0.0056171	0.0153766	-0.37	0.715	-0.0360274	0.0247931	0.715457	0	0	137	-0.0032001	0.0154597	-0.21	0.836	-0.0337831	0.0273828	0.836332	0	0	137	-0.0041599	0.0154539	-0.27	0.788	-0.0347336	0.0264139	0.788219	0	0
108	MAT	12	DCER12	DCER(26:0)	Sphingolipids	Dihydroceramide	zDCER12	53634	DMS-MS	100009782	122	0.0077536	0.0189975	0.41	0.684	-0.0298601	0.0453672	0.6839	0	0	122	0.0104889	0.0190575	0.55	0.583	-0.0272568	0.0482346	0.583116	0	0	122	0.0099403	0.0192772	0.52	0.607	-0.0282441	0.0481246	0.607089	0	0
109	MAT	12	DCER13	DCER(26:1)	Sphingolipids	Dihydroceramide	zDCER13	53281	DMS-MS	100009429	111	0.0260881	0.0177089	1.47	0.144	-0.0090103	0.0611865	0.143588	0	0	111	0.0321849	0.0175673	1.83	0.07	-0.0026479	0.0670177	0.0697728	0	0	111	0.0321003	0.0178246	1.8	0.075	-0.0032466	0.0674471	0.0746171	0	0
135	MAT	12	HCER1	HCER(14:0)	Sphingolipids	Hexosylceramide	zHCER1	53808	DMS-MS	100009956	128	-0.0151778	0.018575	-0.82	0.415	-0.0519372	0.0215816	0.415408	0	0	128	-0.0135298	0.0191527	-0.71	0.481	-0.0514445	0.0243849	0.481275	0	0	128	-0.0142838	0.0193377	-0.74	0.462	-0.0525679	0.0240004	0.461552	0	0
136	MAT	12	HCER2	HCER(16:0)	Sphingolipids	Hexosylceramide	zHCER2	53809	DMS-MS	100009957	145	-0.0167283	0.0113814	-1.47	0.144	-0.0392259	0.0057693	0.143815	0	0	145	-0.0176421	0.0115675	-1.53	0.129	-0.0405131	0.005229	0.129497	0	0	145	-0.0182495	0.0115939	-1.57	0.118	-0.0411742	0.0046752	0.117763	0	0
137	MAT	12	HCER3	HCER(18:0)	Sphingolipids	Hexosylceramide	zHCER3	53638	DMS-MS	100009786	142	-0.0170762	0.0090399	-1.89	0.061	-0.0349486	0.0007963	0.0609641	0	0	142	-0.0168672	0.0092139	-1.83	0.069	-0.0350882	0.0013539	0.0693463	0	0	142	-0.0174117	0.0092394	-1.88	0.062	-0.0356845	0.0008611	0.0616483	0	0
138	MAT	12	HCER4	HCER(18:1)	Sphingolipids	Hexosylceramide	zHCER4	53810	DMS-MS	100009958	119	0.0130039	0.0194393	0.67	0.505	-0.0254946	0.0515025	0.504845	0	0	119	0.0170309	0.0196359	0.87	0.388	-0.0218714	0.0559333	0.387596	0	0	119	0.0143345	0.0197011	0.73	0.468	-0.0247008	0.0533697	0.46838	0	0
139	MAT	12	HCER5	HCER(20:0)	Sphingolipids	Hexosylceramide	zHCER5	53639	DMS-MS	100009787	143	-0.0158699	0.0118182	-1.34	0.181	-0.0392336	0.0074938	0.181483	0	0	143	-0.0160098	0.0119969	-1.33	0.184	-0.0397328	0.0077132	0.184256	0	0	143	-0.0166205	0.0120393	-1.38	0.17	-0.040429	0.0071881	0.169693	0	0
140	MAT	12	HCER6	HCER(20:1)	Sphingolipids	Hexosylceramide	zHCER6	54510	DMS-MS	100010658	114	-0.0263128	0.0178353	-1.48	0.143	-0.0616512	0.0090255	0.142931	0	0	114	-0.0255068	0.0184847	-1.38	0.17	-0.0621466	0.0111331	0.170471	0	0	114	-0.0257781	0.018604	-1.39	0.169	-0.0626584	0.0111021	0.168743	0	0
141	MAT	12	HCER7	HCER(22:0)	Sphingolipids	Hexosylceramide	zHCER7	53473	DMS-MS	100009621	145	-0.0205751	0.0128617	-1.6	0.112	-0.0459989	0.0048486	0.111868	0	0	145	-0.0214161	0.013034	-1.64	0.103	-0.0471865	0.0043544	0.102623	0	0	145	-0.0227621	0.0129508	-1.76	0.081	-0.0483698	0.0028457	0.0810372	0	0
142	MAT	12	HCER8	HCER(22:1)	Sphingolipids	Hexosylceramide	zHCER8	53474	DMS-MS	100009622	145	-0.0039963	0.0140139	-0.29	0.776	-0.0316975	0.0237049	0.775931	0	0	145	-0.0020029	0.0141424	-0.14	0.888	-0.0299649	0.0259592	0.887585	0	0	145	-0.0020894	0.0142165	-0.15	0.883	-0.0301998	0.026021	0.88337	0	0
143	MAT	12	HCER9	HCER(24:0)	Sphingolipids	Hexosylceramide	zHCER9	54511	DMS-MS	100010659	145	-0.0339248	0.0137146	-2.47	0.015	-0.0610343	-0.0068152	0.0145456	0	0	145	-0.0342311	0.0139905	-2.45	0.016	-0.0618928	-0.0065695	0.0156633	0	0	145	-0.0354965	0.0139394	-2.55	0.012	-0.0630589	-0.007934	0.0119788	0	0
144	MAT	12	HCER10	HCER(24:1)	Sphingolipids	Hexosylceramide	zHCER10	54512	DMS-MS	100010660	145	-0.0169187	0.0131421	-1.29	0.2	-0.0428965	0.0090592	0.200046	0	0	145	-0.0165978	0.0131386	-1.26	0.209	-0.0425752	0.0093795	0.208601	0	0	145	-0.0169127	0.0131998	-1.28	0.202	-0.0430128	0.0091873	0.202243	0	0
145	MAT	12	HCER11	HCER(26:0)	Sphingolipids	Hexosylceramide	zHCER11	53811	DMS-MS	100009959	145	-0.0058893	0.0158945	-0.37	0.712	-0.0373078	0.0255292	0.71154	0	0	145	-0.0031546	0.0159744	-0.2	0.844	-0.0347389	0.0284297	0.843743	0	0	145	-0.0030833	0.0160585	-0.19	0.848	-0.0348358	0.0286692	0.848021	0	0
146	MAT	12	HCER12	HCER(26:1)	Sphingolipids	Hexosylceramide	zHCER12	53988	DMS-MS	100010136	144	-0.0054789	0.017114	-0.32	0.749	-0.0393099	0.0283522	0.749333	0	0	144	-0.0034367	0.0172153	-0.2	0.842	-0.0374766	0.0306033	0.842065	0	0	144	-0.0034478	0.017348	-0.2	0.843	-0.0377523	0.0308567	0.842758	0	0
147	MAT	12	LCER1	LCER(14:0)	Sphingolipids	Lactosylceramide	zLCER1	53284	DMS-MS	100009432	145	-0.0259304	0.0173143	-1.5	0.136	-0.0601554	0.0082945	0.136433	0	0	145	-0.0247112	0.01748	-1.41	0.16	-0.0592722	0.0098499	0.15969	0	0	145	-0.0248115	0.0175717	-1.41	0.16	-0.0595561	0.0099332	0.160198	0	0
148	MAT	12	LCER2	LCER(16:0)	Sphingolipids	Lactosylceramide	zLCER2	54141	DMS-MS	100010289	145	-0.0266507	0.0175615	-1.52	0.131	-0.0613644	0.008063	0.131332	0	0	145	-0.0280663	0.0178471	-1.57	0.118	-0.0633533	0.0072206	0.118086	0	0	145	-0.0275781	0.0179269	-1.54	0.126	-0.0630251	0.0078689	0.12625	0	0
149	MAT	12	LCER3	LCER(18:0)	Sphingolipids	Lactosylceramide	zLCER3	53475	DMS-MS	100009623	143	-0.0164396	0.0171655	-0.96	0.34	-0.0503747	0.0174955	0.339849	0	0	143	-0.0112401	0.0172834	-0.65	0.517	-0.0454168	0.0229367	0.516563	0	0	143	-0.0107472	0.0174268	-0.62	0.538	-0.0452099	0.0237154	0.53846	0	0
150	MAT	12	LCER4	LCER(18:1)	Sphingolipids	Lactosylceramide	zLCER4	53476	DMS-MS	100009624	145	-0.0029422	0.0185348	-0.16	0.874	-0.0395797	0.0336954	0.8741	0	0	145	-0.0005547	0.0186748	-0.03	0.976	-0.037478	0.0363686	0.976348	0	0	145	-0.0006647	0.0187727	-0.04	0.972	-0.0377841	0.0364547	0.971807	0	0
151	MAT	12	LCER5	LCER(20:0)	Sphingolipids	Lactosylceramide	zLCER5	53477	DMS-MS	100009625	142	-0.0097726	0.018349	-0.53	0.595	-0.0460495	0.0265044	0.595159	0	0	142	-0.006756	0.0184199	-0.37	0.714	-0.0431824	0.0296704	0.714355	0	0	142	-0.006766	0.0185291	-0.37	0.716	-0.0434109	0.0298789	0.715567	0	0
152	MAT	12	LCER6	LCER(20:1)	Sphingolipids	Lactosylceramide	zLCER6	53812	DMS-MS	100009960	138	-0.015667	0.0195636	-0.8	0.425	-0.0543553	0.0230213	0.424632	0	0	138	-0.0113489	0.0197934	-0.57	0.567	-0.0505023	0.0278044	0.56737	0	0	138	-0.0124172	0.0199721	-0.62	0.535	-0.0519269	0.0270924	0.535201	0	0
153	MAT	12	LCER7	LCER(22:0)	Sphingolipids	Lactosylceramide	zLCER7	53640	DMS-MS	100009788	141	-0.0168324	0.0178057	-0.95	0.346	-0.0520375	0.0183727	0.346128	0	0	141	-0.0159772	0.0180515	-0.89	0.378	-0.0516776	0.0197232	0.377684	0	0	141	-0.0161771	0.0181415	-0.89	0.374	-0.0520579	0.0197037	0.374144	0	0
154	MAT	12	LCER8	LCER(22:1)	Sphingolipids	Lactosylceramide	zLCER8	54142	DMS-MS	100010290	131	-0.0025352	0.0195268	-0.13	0.897	-0.0411695	0.036099	0.896901	0	0	131	-0.0002315	0.019674	-0.01	0.991	-0.0391689	0.0387059	0.990631	0	0	131	-0.0004955	0.019798	-0.03	0.98	-0.0396814	0.0386903	0.980071	0	0
155	MAT	12	LCER9	LCER(24:0)	Sphingolipids	Lactosylceramide	zLCER9	53989	DMS-MS	100010137	142	-0.0189388	0.0177656	-1.07	0.288	-0.0540623	0.0161848	0.288242	0	0	142	-0.0184611	0.0180386	-1.02	0.308	-0.0541335	0.0172113	0.307924	0	0	142	-0.0190808	0.0181441	-1.05	0.295	-0.0549643	0.0168026	0.294849	0	0
156	MAT	12	LCER10	LCER(24:1)	Sphingolipids	Lactosylceramide	zLCER10	53478	DMS-MS	100009626	145	-0.0244651	0.0187803	-1.3	0.195	-0.0615879	0.0126577	0.194771	0	0	145	-0.0265993	0.0190395	-1.4	0.165	-0.0642437	0.0110451	0.164621	0	0	145	-0.0272767	0.0191138	-1.43	0.156	-0.0650706	0.0105171	0.155819	0	0
157	MAT	12	LCER11	LCER(26:0)	Sphingolipids	Lactosylceramide	zLCER11	53641	DMS-MS	100009789	139	-0.0054538	0.0176427	-0.31	0.758	-0.0403409	0.0294334	0.757697	0	0	139	-0.0023987	0.0177203	-0.14	0.893	-0.0374487	0.0326514	0.89253	0	0	139	-0.0026508	0.0178182	-0.15	0.882	-0.0378969	0.0325954	0.881964	0	0
158	MAT	12	LCER12	LCER(26:1)	Sphingolipids	Lactosylceramide	zLCER12	53642	DMS-MS	100009790	133	-0.0102755	0.0191668	-0.54	0.593	-0.0481919	0.027641	0.592793	0	0	133	-0.0047883	0.0194704	-0.25	0.806	-0.0433167	0.0337402	0.806138	0	0	133	-0.004628	0.0196598	-0.24	0.814	-0.0435341	0.0342781	0.814277	0	0
512	MAT	12	SM1	SM(14:0)	Sphingolipids	Sphingomyelin	zSM1	54222	DMS-MS	100010370	145	-0.001747	0.0136928	-0.13	0.899	-0.0288134	0.0253194	0.898656	0	0	145	-0.0050718	0.0131341	-0.39	0.7	-0.0310402	0.0208966	0.699971	0	0	145	-0.0057896	0.0131608	-0.44	0.661	-0.0318124	0.0202332	0.660689	0	0
513	MAT	12	SM2	SM(16:0)	Sphingolipids	Sphingomyelin	zSM2	54385	DMS-MS	100010533	145	-0.0111988	0.0115632	-0.97	0.334	-0.0340557	0.0116581	0.334436	0	0	145	-0.0118241	0.0116493	-1.01	0.312	-0.0348569	0.0112087	0.31187	0	0	145	-0.0117537	0.0117104	-1	0.317	-0.0349088	0.0114014	0.317282	0	0
514	MAT	12	SM3	SM(18:0)	Sphingolipids	Sphingomyelin	zSM3	54386	DMS-MS	100010534	145	0.0151974	0.0102224	1.49	0.139	-0.005009	0.0354039	0.1393	0	0	145	0.0143469	0.0103697	1.38	0.169	-0.0061557	0.0348496	0.168714	0	0	145	0.0142081	0.0104224	1.36	0.175	-0.0064002	0.0348164	0.175033	0	0
515	MAT	12	SM4	SM(18:1)	Sphingolipids	Sphingomyelin	zSM4	53862	DMS-MS	100010010	145	0.0340969	0.0112853	3.02	0.003	0.0117893	0.0564045	0.0029822	0	0	145	0.0330769	0.0114065	2.9	0.004	0.0105242	0.0556296	0.00434121	0	0	145	0.0334857	0.0114509	2.92	0.004	0.0108439	0.0561276	0.00403681	0	0
516	MAT	12	SM5	SM(20:0)	Sphingolipids	Sphingomyelin	zSM5	53687	DMS-MS	100009835	145	0.0078646	0.0101348	0.78	0.439	-0.0121688	0.0278981	0.43903	0	0	145	0.0087102	0.0101986	0.85	0.395	-0.0114544	0.0288747	0.394546	0	0	145	0.0086689	0.0102524	0.85	0.399	-0.0116031	0.0289409	0.399267	0	0
517	MAT	12	SM6	SM(20:1)	Sphingolipids	Sphingomyelin	zSM6	53531	DMS-MS	100009679	145	0.0261086	0.0113211	2.31	0.023	0.0037303	0.048487	0.0225373	0	0	145	0.0246611	0.0114792	2.15	0.033	0.0019647	0.0473575	0.033421	0	0	145	0.0242095	0.0115205	2.1	0.037	0.0014299	0.046989	0.0374218	0	0
518	MAT	12	SM7	SM(22:0)	Sphingolipids	Sphingomyelin	zSM7	53347	DMS-MS	100009495	145	-0.0034731	0.0135981	-0.26	0.799	-0.0303525	0.0234062	0.798772	0	0	145	-0.0024786	0.0136425	-0.18	0.856	-0.0294522	0.0244951	0.856099	0	0	145	-0.0027298	0.0137096	-0.2	0.842	-0.0298377	0.0243782	0.842465	0	0
519	MAT	12	SM8	SM(22:1)	Sphingolipids	Sphingomyelin	zSM8	54570	DMS-MS	100010718	145	0.0233968	0.012951	1.81	0.073	-0.0022033	0.0489969	0.0729323	0	0	145	0.0239481	0.0131382	1.82	0.07	-0.0020285	0.0499247	0.0704858	0	0	145	0.0236106	0.0131982	1.79	0.076	-0.0024863	0.0497075	0.0758205	0	0
520	MAT	12	SM9	SM(24:0)	Sphingolipids	Sphingomyelin	zSM9	53863	DMS-MS	100010011	145	-0.0018839	0.0113828	-0.17	0.869	-0.0243842	0.0206165	0.868785	0	0	145	-0.0009065	0.011502	-0.08	0.937	-0.023648	0.021835	0.937297	0	0	145	-0.0019789	0.0114536	-0.17	0.863	-0.0246261	0.0206682	0.863079	0	0
521	MAT	12	SM10	SM(24:1)	Sphingolipids	Sphingomyelin	zSM10	54028	DMS-MS	100010176	145	0.014413	0.0114808	1.26	0.211	-0.0082811	0.0371071	0.211382	0	0	145	0.0146422	0.0116614	1.26	0.211	-0.0084143	0.0376988	0.21136	0	0	145	0.0138547	0.011665	1.19	0.237	-0.0092106	0.0369199	0.236987	0	0
522	MAT	12	SM11	SM(26:0)	Sphingolipids	Sphingomyelin	zSM11	54387	DMS-MS	100010535	145	-0.0211882	0.0148884	-1.42	0.157	-0.050618	0.0082416	0.156876	0	0	145	-0.0208371	0.0147363	-1.41	0.16	-0.0499734	0.0082992	0.159599	0	0	145	-0.020598	0.01481	-1.39	0.167	-0.0498818	0.0086858	0.166519	0	0
523	MAT	12	SM12	SM(26:1)	Sphingolipids	Sphingomyelin	zSM12	53348	DMS-MS	100009496	145	-0.0128863	0.0140658	-0.92	0.361	-0.0406901	0.0149174	0.361132	0	0	145	-0.0117802	0.0142976	-0.82	0.411	-0.0400491	0.0164886	0.41139	0	0	145	-0.0117303	0.014373	-0.82	0.416	-0.0401499	0.0166894	0.41583	0	0
524	MAT	12	TAG1	TAG36:0-FA12:0	Triacylglycerol	TAG Ester	zTAG1	54388	DMS-MS	100010536	131	-0.0071002	0.011749	-0.6	0.547	-0.0303458	0.0161455	0.546691	0	0	131	-0.0065618	0.0118401	-0.55	0.58	-0.0299948	0.0168712	0.580429	0	0	131	-0.0065238	0.0118897	-0.55	0.584	-0.0300567	0.0170092	0.584203	0	0
525	MAT	12	TAG2	TAG38:0-FA12:0	Triacylglycerol	TAG Ester	zTAG2	53532	DMS-MS	100009680	145	-0.0067617	0.0097774	-0.69	0.49	-0.0260885	0.0125651	0.490332	0	0	145	-0.005465	0.0097382	-0.56	0.576	-0.0247192	0.0137892	0.575572	0	0	145	-0.0056383	0.0097863	-0.58	0.565	-0.0249889	0.0137123	0.56546	0	0
526	MAT	12	TAG3	TAG40:0-FA12:0	Triacylglycerol	TAG Ester	zTAG3	53688	DMS-MS	100009836	138	-0.000819	0.0107432	-0.08	0.939	-0.0220643	0.0204263	0.939345	0	0	138	0.0002527	0.0107476	0.02	0.981	-0.0210072	0.0215125	0.981279	0	0	138	1.8e-05	0.0108007	0	0.999	-0.0213483	0.0213844	0.99867	0	0
527	MAT	12	TAG4	TAG40:0-FA14:0	Triacylglycerol	TAG Ester	zTAG4	53349	DMS-MS	100009497	140	-0.0147292	0.0125448	-1.17	0.242	-0.039534	0.0100756	0.242364	0	0	140	-0.0140347	0.0125577	-1.12	0.266	-0.0388716	0.0108021	0.265728	0	0	140	-0.0144906	0.0126204	-1.15	0.253	-0.0394534	0.0104721	0.252951	0	0
528	MAT	12	TAG5	TAG40:0-FA16:0	Triacylglycerol	TAG Ester	zTAG5	53689	DMS-MS	100009837	141	-0.007006	0.0125988	-0.56	0.579	-0.031916	0.017904	0.579045	0	0	141	-0.0066491	0.0126793	-0.52	0.601	-0.0317248	0.0184267	0.600857	0	0	141	-0.0069069	0.0127401	-0.54	0.589	-0.0321047	0.0182908	0.588623	0	0
529	MAT	12	TAG6	TAG42:0-FA12:0	Triacylglycerol	TAG Ester	zTAG6	53533	DMS-MS	100009681	142	-0.0037621	0.0121678	-0.31	0.758	-0.0278185	0.0202943	0.757641	0	0	142	-0.003241	0.0122188	-0.27	0.791	-0.0274045	0.0209224	0.791218	0	0	142	-0.0035284	0.0122773	-0.29	0.774	-0.027809	0.0207523	0.774253	0	0
530	MAT	12	TAG7	TAG42:0-FA14:0	Triacylglycerol	TAG Ester	zTAG7	54029	DMS-MS	100010177	145	-0.0083626	0.0124724	-0.67	0.504	-0.0330167	0.0162915	0.503628	0	0	145	-0.0079353	0.012551	-0.63	0.528	-0.0327508	0.0168802	0.528266	0	0	145	-0.0085264	0.012587	-0.68	0.499	-0.0334147	0.016362	0.499289	0	0
531	MAT	12	TAG8	TAG42:0-FA16:0	Triacylglycerol	TAG Ester	zTAG8	53690	DMS-MS	100009838	145	-0.0093641	0.0136679	-0.69	0.494	-0.0363814	0.0176532	0.49438	0	0	145	-0.0095742	0.0138022	-0.69	0.489	-0.0368635	0.0177151	0.489045	0	0	145	-0.0099284	0.0138652	-0.72	0.475	-0.0373441	0.0174874	0.475162	0	0
532	MAT	12	TAG9	TAG42:1-FA12:0	Triacylglycerol	TAG Ester	zTAG9	54030	DMS-MS	100010178	138	0.003478	0.0114203	0.3	0.761	-0.0191063	0.0260623	0.761179	0	0	138	0.0040713	0.0114627	0.36	0.723	-0.018603	0.0267455	0.723025	0	0	138	0.0040685	0.0115363	0.35	0.725	-0.018753	0.02689	0.724903	0	0
533	MAT	12	TAG10	TAG42:1-FA14:0	Triacylglycerol	TAG Ester	zTAG10	53350	DMS-MS	100009498	138	-0.0139264	0.0161077	-0.86	0.389	-0.0457804	0.0179276	0.388793	0	0	138	-0.0136151	0.0162509	-0.84	0.404	-0.045761	0.0185307	0.403653	0	0	138	-0.0136807	0.0163437	-0.84	0.404	-0.0460125	0.0186511	0.404082	0	0
534	MAT	12	TAG11	TAG42:1-FA16:0	Triacylglycerol	TAG Ester	zTAG11	53351	DMS-MS	100009499	140	-0.0041106	0.0129335	-0.32	0.751	-0.029684	0.0214629	0.7511	0	0	140	-0.0043826	0.0131616	-0.33	0.74	-0.0304139	0.0216487	0.739666	0	0	140	-0.0046625	0.013232	-0.35	0.725	-0.0308348	0.0215099	0.725124	0	0
535	MAT	12	TAG12	TAG42:1-FA16:1	Triacylglycerol	TAG Ester	zTAG12	53691	DMS-MS	100009839	138	-0.0023124	0.0129909	-0.18	0.859	-0.0280028	0.023378	0.858987	0	0	138	-0.0026062	0.0131589	-0.2	0.843	-0.0286359	0.0234235	0.843306	0	0	138	-0.0030103	0.0132124	-0.23	0.82	-0.0291477	0.023127	0.820125	0	0
536	MAT	12	TAG13	TAG42:1-FA18:1	Triacylglycerol	TAG Ester	zTAG13	54223	DMS-MS	100010371	143	-0.0057613	0.0130615	-0.44	0.66	-0.031583	0.0200604	0.659826	0	0	143	-0.0052341	0.0131565	-0.4	0.691	-0.0312502	0.0207819	0.691368	0	0	143	-0.0050043	0.0132207	-0.38	0.706	-0.031149	0.0211404	0.705634	0	0
537	MAT	12	TAG14	TAG42:2-FA12:0	Triacylglycerol	TAG Ester	zTAG14	53692	DMS-MS	100009840	132	0.0088215	0.0104055	0.85	0.398	-0.0117646	0.0294076	0.398124	0	0	132	0.0107047	0.0104531	1.02	0.308	-0.0099817	0.0313911	0.307765	0	0	132	0.0104029	0.0105281	0.99	0.325	-0.0104334	0.0312392	0.325006	0	0
538	MAT	12	TAG15	TAG42:2-FA18:2	Triacylglycerol	TAG Ester	zTAG15	53352	DMS-MS	100009500	141	0.003022	0.0122048	0.25	0.805	-0.0211091	0.027153	0.804807	0	0	141	0.0041774	0.0122881	0.34	0.734	-0.0201247	0.0284796	0.734417	0	0	141	0.0042898	0.01236	0.35	0.729	-0.020156	0.0287357	0.729079	0	0
539	MAT	12	TAG16	TAG44:0-FA12:0	Triacylglycerol	TAG Ester	zTAG16	53693	DMS-MS	100009841	145	0.0054748	0.0108324	0.51	0.614	-0.0159375	0.0268871	0.61405	0	0	145	0.0056788	0.0109713	0.52	0.606	-0.0160134	0.0273711	0.605556	0	0	145	0.0052249	0.0110089	0.47	0.636	-0.0165429	0.0269928	0.635814	0	0
540	MAT	12	TAG17	TAG44:0-FA14:0	Triacylglycerol	TAG Ester	zTAG17	54389	DMS-MS	100010537	145	-0.0068091	0.0130026	-0.52	0.601	-0.0325113	0.0188931	0.601315	0	0	145	-0.0070211	0.013174	-0.53	0.595	-0.0330684	0.0190263	0.59492	0	0	145	-0.0078159	0.0131914	-0.59	0.554	-0.0338993	0.0182674	0.554483	0	0
541	MAT	12	TAG18	TAG44:0-FA16:0	Triacylglycerol	TAG Ester	zTAG18	54031	DMS-MS	100010179	145	0.0019441	0.0118209	0.16	0.87	-0.0214222	0.0253104	0.869599	0	0	145	0.0017701	0.0119839	0.15	0.883	-0.0219243	0.0254644	0.88279	0	0	145	0.0011571	0.0120131	0.1	0.923	-0.0225965	0.0249106	0.923408	0	0
542	MAT	12	TAG19	TAG44:0-FA18:0	Triacylglycerol	TAG Ester	zTAG19	53534	DMS-MS	100009682	145	-0.0052648	0.0144405	-0.36	0.716	-0.0338092	0.0232796	0.71596	0	0	145	-0.0061047	0.0146363	-0.42	0.677	-0.0350433	0.0228338	0.677253	0	0	145	-0.0057866	0.0147061	-0.39	0.695	-0.034865	0.0232919	0.694573	0	0
543	MAT	12	TAG20	TAG44:1-FA12:0	Triacylglycerol	TAG Ester	zTAG20	54390	DMS-MS	100010538	145	0.0069099	0.0107233	0.64	0.52	-0.0142868	0.0281065	0.520362	0	0	145	0.0072973	0.0108313	0.67	0.502	-0.0141182	0.0287128	0.501608	0	0	145	0.0068735	0.0108705	0.63	0.528	-0.0146208	0.0283679	0.528231	0	0
544	MAT	12	TAG21	TAG44:1-FA14:0	Triacylglycerol	TAG Ester	zTAG21	53694	DMS-MS	100009842	145	0.0037266	0.0121678	0.31	0.76	-0.0203253	0.0277785	0.759847	0	0	145	0.004113	0.0123192	0.33	0.739	-0.0202443	0.0284704	0.738979	0	0	145	0.0035015	0.0123513	0.28	0.777	-0.0209208	0.0279237	0.777225	0	0
545	MAT	12	TAG22	TAG44:1-FA14:1	Triacylglycerol	TAG Ester	zTAG22	54032	DMS-MS	100010180	145	-0.0039526	0.0128641	-0.31	0.759	-0.029381	0.0214758	0.759094	0	0	145	-0.00335	0.0130754	-0.26	0.798	-0.0292024	0.0225024	0.798169	0	0	145	-0.0039833	0.0131111	-0.3	0.762	-0.0299079	0.0219414	0.761731	0	0
546	MAT	12	TAG23	TAG44:1-FA16:0	Triacylglycerol	TAG Ester	zTAG23	53864	DMS-MS	100010012	145	0.0008457	0.0133065	0.06	0.949	-0.0254571	0.0271485	0.949413	0	0	145	0.0004464	0.0135204	0.03	0.974	-0.0262858	0.0271786	0.973708	0	0	145	7.95e-05	0.013581	0.01	0.995	-0.0267742	0.0269332	0.995337	0	0
547	MAT	12	TAG24	TAG44:1-FA16:1	Triacylglycerol	TAG Ester	zTAG24	54571	DMS-MS	100010719	145	0.0104401	0.0109283	0.96	0.341	-0.0111617	0.032042	0.341021	0	0	145	0.0101529	0.0111017	0.91	0.362	-0.0117972	0.0321029	0.362022	0	0	145	0.0093908	0.0111034	0.85	0.399	-0.0125639	0.0313456	0.399149	0	0
548	MAT	12	TAG25	TAG44:1-FA18:1	Triacylglycerol	TAG Ester	zTAG25	53695	DMS-MS	100009843	145	-0.005684	0.014321	-0.4	0.692	-0.0339922	0.0226242	0.692032	0	0	145	-0.0050045	0.0144589	-0.35	0.73	-0.0335924	0.0235833	0.729775	0	0	145	-0.0048831	0.0145342	-0.34	0.737	-0.0336216	0.0238555	0.737403	0	0
549	MAT	12	TAG26	TAG44:2-FA12:0	Triacylglycerol	TAG Ester	zTAG26	53535	DMS-MS	100009683	145	0.00408	0.0118422	0.34	0.731	-0.0193284	0.0274883	0.730953	0	0	145	0.0054387	0.0119089	0.46	0.649	-0.0181073	0.0289846	0.648607	0	0	145	0.0052841	0.0119696	0.44	0.66	-0.0183835	0.0289517	0.659571	0	0
550	MAT	12	TAG27	TAG44:2-FA14:0	Triacylglycerol	TAG Ester	zTAG27	54224	DMS-MS	100010372	145	0.006426	0.0116205	0.55	0.581	-0.0165442	0.0293962	0.581137	0	0	145	0.0079603	0.0116568	0.68	0.496	-0.0150873	0.031008	0.495813	0	0	145	0.0077283	0.0117134	0.66	0.51	-0.0154326	0.0308893	0.510492	0	0
551	MAT	12	TAG28	TAG44:2-FA16:0	Triacylglycerol	TAG Ester	zTAG28	53353	DMS-MS	100009501	145	-0.0031504	0.0141339	-0.22	0.824	-0.0310887	0.0247878	0.823932	0	0	145	-0.0026919	0.0143405	-0.19	0.851	-0.0310456	0.0256619	0.851378	0	0	145	-0.0025382	0.0144145	-0.18	0.86	-0.0310401	0.0259637	0.860484	0	0
552	MAT	12	TAG29	TAG44:2-FA16:1	Triacylglycerol	TAG Ester	zTAG29	54033	DMS-MS	100010181	145	0.0016835	0.0136023	0.12	0.902	-0.0252041	0.0285711	0.901677	0	0	145	0.0016893	0.0138452	0.12	0.903	-0.0256851	0.0290637	0.903065	0	0	145	0.0012747	0.0139049	0.09	0.927	-0.0262194	0.0287689	0.927089	0	0
553	MAT	12	TAG30	TAG44:2-FA18:1	Triacylglycerol	TAG Ester	zTAG30	54225	DMS-MS	100010373	145	-0.0084977	0.0160927	-0.53	0.598	-0.0403079	0.0233125	0.598285	0	0	145	-0.0077535	0.0162534	-0.48	0.634	-0.0398894	0.0243823	0.634082	0	0	145	-0.007375	0.0163297	-0.45	0.652	-0.0396638	0.0249137	0.652243	0	0
554	MAT	12	TAG31	TAG44:2-FA18:2	Triacylglycerol	TAG Ester	zTAG31	54226	DMS-MS	100010374	145	0.0004921	0.0141736	0.03	0.972	-0.0275249	0.028509	0.972354	0	0	145	0.0015932	0.0142531	0.11	0.911	-0.0265876	0.0297741	0.911159	0	0	145	0.001813	0.0143247	0.13	0.899	-0.0265113	0.0301373	0.899472	0	0
555	MAT	12	TAG32	TAG44:3-FA18:2	Triacylglycerol	TAG Ester	zTAG32	54391	DMS-MS	100010539	145	-0.0056637	0.0157363	-0.36	0.719	-0.0367696	0.0254422	0.719445	0	0	145	-0.0044451	0.0158279	-0.28	0.779	-0.0357397	0.0268495	0.77925	0	0	145	-0.0036783	0.0158711	-0.23	0.817	-0.0350603	0.0277037	0.817067	0	0
556	MAT	12	TAG33	TAG45:0-FA14:0	Triacylglycerol	TAG Ester	zTAG33	54392	DMS-MS	100010540	144	-0.0159463	0.0142774	-1.12	0.266	-0.0441701	0.0122774	0.265927	0	0	144	-0.0165148	0.0143911	-1.15	0.253	-0.0449704	0.0119408	0.253132	0	0	144	-0.0172212	0.0144468	-1.19	0.235	-0.0457888	0.0113463	0.235304	0	0
557	MAT	12	TAG34	TAG45:0-FA15:0	Triacylglycerol	TAG Ester	zTAG34	53865	DMS-MS	100010013	145	-0.0128726	0.013759	-0.94	0.351	-0.04007	0.0143248	0.351071	0	0	145	-0.0131295	0.0138384	-0.95	0.344	-0.0404903	0.0142314	0.344383	0	0	145	-0.0136932	0.0138865	-0.99	0.326	-0.041151	0.0137646	0.325819	0	0
558	MAT	12	TAG35	TAG45:0-FA16:0	Triacylglycerol	TAG Ester	zTAG35	54572	DMS-MS	100010720	145	-0.0132774	0.0141706	-0.94	0.35	-0.0412884	0.0147336	0.350356	0	0	145	-0.0133923	0.0142845	-0.94	0.35	-0.0416353	0.0148507	0.350107	0	0	145	-0.0140089	0.014331	-0.98	0.33	-0.0423457	0.0143279	0.330021	0	0
559	MAT	12	TAG36	TAG45:1-FA15:0	Triacylglycerol	TAG Ester	zTAG36	53536	DMS-MS	100009684	145	-0.0061124	0.013637	-0.45	0.655	-0.0330685	0.0208437	0.654669	0	0	145	-0.0056468	0.0137913	-0.41	0.683	-0.0329147	0.0216211	0.682843	0	0	145	-0.0061197	0.0138466	-0.44	0.659	-0.0334985	0.0212592	0.659208	0	0
560	MAT	12	TAG37	TAG45:1-FA16:0	Triacylglycerol	TAG Ester	zTAG37	54573	DMS-MS	100010721	145	-0.0040825	0.0128941	-0.32	0.752	-0.0295701	0.0214051	0.751994	0	0	145	-0.0038392	0.0130371	-0.29	0.769	-0.0296159	0.0219375	0.768829	0	0	145	-0.0043208	0.0130867	-0.33	0.742	-0.0301971	0.0215556	0.741776	0	0
561	MAT	12	TAG38	TAG45:1-FA18:1	Triacylglycerol	TAG Ester	zTAG38	53537	DMS-MS	100009685	145	-0.0120258	0.0155527	-0.77	0.441	-0.0427686	0.0187171	0.440663	0	0	145	-0.0106241	0.0155731	-0.68	0.496	-0.0414149	0.0201667	0.496244	0	0	145	-0.0106723	0.0156552	-0.68	0.497	-0.0416274	0.0202829	0.496568	0	0
562	MAT	12	TAG39	TAG46:0-FA12:0	Triacylglycerol	TAG Ester	zTAG39	53538	DMS-MS	100009686	145	0.0060105	0.0125273	0.48	0.632	-0.0187521	0.0307731	0.632109	0	0	145	0.006655	0.0126249	0.53	0.599	-0.0183067	0.0316167	0.598941	0	0	145	0.0064319	0.0126873	0.51	0.613	-0.0186548	0.0315186	0.612997	0	0
563	MAT	12	TAG40	TAG46:0-FA14:0	Triacylglycerol	TAG Ester	zTAG40	54393	DMS-MS	100010541	145	0.0007615	0.0106786	0.07	0.943	-0.0203468	0.0218698	0.943247	0	0	145	0.0003384	0.0108567	0.03	0.975	-0.0211272	0.021804	0.975181	0	0	145	-0.0004712	0.0108482	-0.04	0.965	-0.0219215	0.020979	0.965415	0	0
564	MAT	12	TAG41	TAG46:0-FA16:0	Triacylglycerol	TAG Ester	zTAG41	53354	DMS-MS	100009502	145	0.0028138	0.0107433	0.26	0.794	-0.0184224	0.0240499	0.793766	0	0	145	0.0023129	0.0109308	0.21	0.833	-0.0192992	0.023925	0.832734	0	0	145	0.0014647	0.0109167	0.13	0.893	-0.0201211	0.0230504	0.893467	0	0
565	MAT	12	TAG42	TAG46:0-FA18:0	Triacylglycerol	TAG Ester	zTAG42	53539	DMS-MS	100009687	145	-0.0057996	0.0140107	-0.41	0.68	-0.0334945	0.0218952	0.679536	0	0	145	-0.0057259	0.0140678	-0.41	0.685	-0.0335405	0.0220887	0.68462	0	0	145	-0.0057867	0.0141419	-0.41	0.683	-0.0337495	0.0221761	0.683034	0	0
566	MAT	12	TAG43	TAG46:1-FA12:0	Triacylglycerol	TAG Ester	zTAG43	53866	DMS-MS	100010014	145	0.0174185	0.0117084	1.49	0.139	-0.0057254	0.0405624	0.139033	0	0	145	0.0176349	0.0118898	1.48	0.14	-0.0058734	0.0411432	0.140287	0	0	145	0.0170731	0.0119238	1.43	0.154	-0.0065038	0.04065	0.154446	0	0
567	MAT	12	TAG44	TAG46:1-FA14:0	Triacylglycerol	TAG Ester	zTAG44	53696	DMS-MS	100009844	145	0.0048403	0.0114734	0.42	0.674	-0.0178391	0.0275196	0.673755	0	0	145	0.0045195	0.0116648	0.39	0.699	-0.0185439	0.0275829	0.699016	0	0	145	0.0036543	0.0116565	0.31	0.754	-0.0193941	0.0267027	0.754375	0	0
568	MAT	12	TAG45	TAG46:1-FA14:1	Triacylglycerol	TAG Ester	zTAG45	54227	DMS-MS	100010375	145	0.0040396	0.013205	0.31	0.76	-0.0220626	0.0301417	0.760117	0	0	145	0.0032755	0.013429	0.24	0.808	-0.0232759	0.029827	0.807656	0	0	145	0.0023883	0.013436	0.18	0.859	-0.0241789	0.0289554	0.859179	0	0
569	MAT	12	TAG46	TAG46:1-FA16:0	Triacylglycerol	TAG Ester	zTAG46	53355	DMS-MS	100009503	145	0.0165571	0.0119111	1.39	0.167	-0.0069874	0.0401017	0.166671	0	0	145	0.0162877	0.0121289	1.34	0.181	-0.0076933	0.0402687	0.1815	0	0	145	0.015385	0.0121197	1.27	0.206	-0.0085794	0.0393494	0.206429	0	0
570	MAT	12	TAG47	TAG46:1-FA16:1	Triacylglycerol	TAG Ester	zTAG47	53540	DMS-MS	100009688	145	0.011926	0.0105573	1.13	0.261	-0.0089425	0.0327946	0.260516	0	0	145	0.0114292	0.0107444	1.06	0.289	-0.0098144	0.0326727	0.289293	0	0	145	0.0104052	0.0106945	0.97	0.332	-0.0107411	0.0315516	0.332281	0	0
571	MAT	12	TAG48	TAG46:1-FA18:0	Triacylglycerol	TAG Ester	zTAG48	54034	DMS-MS	100010182	145	-0.0120242	0.0156895	-0.77	0.445	-0.0430375	0.0189891	0.444711	0	0	145	-0.0116405	0.0157886	-0.74	0.462	-0.0428575	0.0195764	0.462198	0	0	145	-0.0111674	0.0158566	-0.7	0.482	-0.0425208	0.020186	0.48245	0	0
572	MAT	12	TAG49	TAG46:1-FA18:1	Triacylglycerol	TAG Ester	zTAG49	54394	DMS-MS	100010542	145	0.0110907	0.0135825	0.82	0.416	-0.0157578	0.0379392	0.415547	0	0	145	0.0111363	0.0137473	0.81	0.419	-0.0160446	0.0383173	0.419283	0	0	145	0.0106242	0.0137992	0.77	0.443	-0.0166611	0.0379095	0.442667	0	0
573	MAT	12	TAG50	TAG46:2-FA12:0	Triacylglycerol	TAG Ester	zTAG50	54035	DMS-MS	100010183	145	0.0193375	0.0108731	1.78	0.077	-0.0021552	0.0408303	0.0774505	0	0	145	0.0197899	0.0110213	1.8	0.075	-0.0020011	0.0415809	0.0747291	0	0	145	0.0193495	0.0110604	1.75	0.082	-0.0025202	0.0412192	0.0824373	0	0
574	MAT	12	TAG51	TAG46:2-FA14:0	Triacylglycerol	TAG Ester	zTAG51	54036	DMS-MS	100010184	145	0.0032895	0.0134844	0.24	0.808	-0.0233651	0.029944	0.807622	0	0	145	0.0032663	0.0136838	0.24	0.812	-0.0237892	0.0303217	0.811695	0	0	145	0.002753	0.0137352	0.2	0.841	-0.0244057	0.0299116	0.841439	0	0
575	MAT	12	TAG52	TAG46:2-FA14:1	Triacylglycerol	TAG Ester	zTAG52	54574	DMS-MS	100010722	145	0.0072258	0.0134108	0.54	0.591	-0.0192832	0.0337349	0.590858	0	0	145	0.0069693	0.0136832	0.51	0.611	-0.0200848	0.0340234	0.611327	0	0	145	0.00617	0.0137047	0.45	0.653	-0.0209282	0.0332683	0.653262	0	0
576	MAT	12	TAG53	TAG46:2-FA16:0	Triacylglycerol	TAG Ester	zTAG53	53356	DMS-MS	100009504	145	0.0192234	0.0112914	1.7	0.091	-0.0030962	0.041543	0.0908374	0	0	145	0.0195721	0.011475	1.71	0.09	-0.0031159	0.0422602	0.0903094	0	0	145	0.019055	0.0115102	1.66	0.1	-0.0037042	0.0418143	0.100099	0	0
577	MAT	12	TAG54	TAG46:2-FA16:1	Triacylglycerol	TAG Ester	zTAG54	53867	DMS-MS	100010015	145	0.0198174	0.0130342	1.52	0.131	-0.0059473	0.045582	0.130616	0	0	145	0.019087	0.0132539	1.44	0.152	-0.0071183	0.0452923	0.152087	0	0	145	0.0180958	0.0132431	1.37	0.174	-0.0080899	0.0442814	0.174026	0	0
578	MAT	12	TAG55	TAG46:2-FA18:1	Triacylglycerol	TAG Ester	zTAG55	54037	DMS-MS	100010185	145	0.0005756	0.0155841	0.04	0.971	-0.0302293	0.0313805	0.970589	0	0	145	0.0008929	0.0157565	0.06	0.955	-0.0302604	0.0320462	0.95489	0	0	145	0.0010027	0.0158389	0.06	0.95	-0.0303157	0.032321	0.949617	0	0
579	MAT	12	TAG56	TAG46:2-FA18:2	Triacylglycerol	TAG Ester	zTAG56	53868	DMS-MS	100010016	145	0.0136112	0.0126872	1.07	0.285	-0.0114674	0.0386898	0.285152	0	0	145	0.0141089	0.0128147	1.1	0.273	-0.011228	0.0394458	0.272802	0	0	145	0.0139692	0.0128807	1.08	0.28	-0.0114999	0.0394383	0.280032	0	0
580	MAT	12	TAG57	TAG46:3-FA12:0	Triacylglycerol	TAG Ester	zTAG57	54038	DMS-MS	100010186	145	0.0150894	0.0134478	1.12	0.264	-0.0114929	0.0416717	0.263714	0	0	145	0.0162	0.0136623	1.19	0.238	-0.0108129	0.0432129	0.237747	0	0	145	0.015702	0.0137148	1.14	0.254	-0.0114163	0.0428203	0.254234	0	0
581	MAT	12	TAG58	TAG46:3-FA14:0	Triacylglycerol	TAG Ester	zTAG58	54395	DMS-MS	100010543	145	-0.0059217	0.0156994	-0.38	0.707	-0.0369547	0.0251112	0.706589	0	0	145	-0.0045396	0.0158473	-0.29	0.775	-0.0358725	0.0267933	0.774954	0	0	145	-0.0048214	0.0159256	-0.3	0.763	-0.0363111	0.0266682	0.762538	0	0
582	MAT	12	TAG59	TAG46:3-FA14:1	Triacylglycerol	TAG Ester	zTAG59	53357	DMS-MS	100009505	145	-0.0040258	0.0146967	-0.27	0.785	-0.0330765	0.025025	0.784537	0	0	145	-0.0028888	0.0148679	-0.19	0.846	-0.0322853	0.0265077	0.846227	0	0	145	-0.003214	0.0149388	-0.22	0.83	-0.0327524	0.0263245	0.829973	0	0
583	MAT	12	TAG60	TAG46:3-FA16:0	Triacylglycerol	TAG Ester	zTAG60	54396	DMS-MS	100010544	145	0.0107703	0.0144133	0.75	0.456	-0.0177203	0.0392609	0.45614	0	0	145	0.0128211	0.0145458	0.88	0.38	-0.0159385	0.0415807	0.379607	0	0	145	0.0122944	0.0146019	0.84	0.401	-0.016578	0.0411668	0.40126	0	0
584	MAT	12	TAG61	TAG46:3-FA16:1	Triacylglycerol	TAG Ester	zTAG61	54397	DMS-MS	100010545	145	0.0116062	0.0140611	0.83	0.411	-0.0161882	0.0394006	0.410513	0	0	145	0.0123363	0.014294	0.86	0.39	-0.0159255	0.0405981	0.389604	0	0	145	0.0119859	0.0143602	0.83	0.405	-0.0164086	0.0403804	0.405352	0	0
585	MAT	12	TAG62	TAG46:3-FA18:1	Triacylglycerol	TAG Ester	zTAG62	54575	DMS-MS	100010723	145	-0.0038761	0.0177414	-0.22	0.827	-0.0389454	0.0311932	0.827369	0	0	145	-0.0025029	0.0178258	-0.14	0.889	-0.0377476	0.0327418	0.888541	0	0	145	-0.0016795	0.0178786	-0.09	0.925	-0.0370309	0.0336719	0.925294	0	0
586	MAT	12	TAG63	TAG46:3-FA18:2	Triacylglycerol	TAG Ester	zTAG63	54576	DMS-MS	100010724	145	0.0010079	0.0168715	0.06	0.952	-0.0323419	0.0343576	0.952448	0	0	145	0.0016271	0.0169978	0.1	0.924	-0.0319805	0.0352347	0.923877	0	0	145	0.0020849	0.0170742	0.12	0.903	-0.0316759	0.0358457	0.902991	0	0
587	MAT	12	TAG64	TAG46:3-FA18:3	Triacylglycerol	TAG Ester	zTAG64	54039	DMS-MS	100010187	145	0.005958	0.015479	0.38	0.701	-0.0246392	0.0365551	0.700877	0	0	145	0.007941	0.0156333	0.51	0.612	-0.0229688	0.0388507	0.612292	0	0	145	0.0074375	0.0156982	0.47	0.636	-0.0236027	0.0384776	0.636408	0	0
588	MAT	12	TAG65	TAG46:4-FA18:2	Triacylglycerol	TAG Ester	zTAG65	53869	DMS-MS	100010017	145	-0.0019109	0.0177554	-0.11	0.914	-0.0370078	0.033186	0.914443	0	0	145	-0.0003115	0.0178598	-0.02	0.986	-0.0356235	0.0350004	0.986107	0	0	145	0.0006812	0.017894	0.04	0.97	-0.0347007	0.0360632	0.969686	0	0
589	MAT	12	TAG66	TAG47:0-FA14:0	Triacylglycerol	TAG Ester	zTAG66	54228	DMS-MS	100010376	145	-0.0127247	0.0141233	-0.9	0.369	-0.0406421	0.0151927	0.369118	0	0	145	-0.0124786	0.014256	-0.88	0.383	-0.0406653	0.015708	0.382907	0	0	145	-0.0130954	0.0143023	-0.92	0.361	-0.0413754	0.0151846	0.361467	0	0
590	MAT	12	TAG67	TAG47:0-FA15:0	Triacylglycerol	TAG Ester	zTAG67	54229	DMS-MS	100010377	145	-0.0067166	0.0109859	-0.61	0.542	-0.0284323	0.0149991	0.541917	0	0	145	-0.0067487	0.0111035	-0.61	0.544	-0.0287023	0.0152049	0.544312	0	0	145	-0.0072011	0.0111421	-0.65	0.519	-0.0292325	0.0148302	0.519159	0	0
591	MAT	12	TAG68	TAG47:0-FA16:0	Triacylglycerol	TAG Ester	zTAG68	53697	DMS-MS	100009845	145	-0.0055989	0.0119231	-0.47	0.639	-0.0291672	0.0179693	0.639365	0	0	145	-0.0060354	0.0120698	-0.5	0.618	-0.0298995	0.0178287	0.617834	0	0	145	-0.0066141	0.0121034	-0.55	0.586	-0.0305461	0.017318	0.585629	0	0
592	MAT	12	TAG69	TAG47:0-FA17:0	Triacylglycerol	TAG Ester	zTAG69	53870	DMS-MS	100010018	145	-0.0072545	0.0143033	-0.51	0.613	-0.0355278	0.0210188	0.612804	0	0	145	-0.0067857	0.0144068	-0.47	0.638	-0.0352706	0.0216992	0.638375	0	0	145	-0.0073315	0.0144605	-0.51	0.613	-0.0359243	0.0212613	0.612963	0	0
593	MAT	12	TAG70	TAG47:1-FA14:0	Triacylglycerol	TAG Ester	zTAG70	53871	DMS-MS	100010019	145	-0.0019877	0.0124187	-0.16	0.873	-0.0265356	0.0225602	0.873062	0	0	145	-0.0017651	0.0125341	-0.14	0.888	-0.0265474	0.0230171	0.888211	0	0	145	-0.0023845	0.0125671	-0.19	0.85	-0.0272334	0.0224644	0.84979	0	0
594	MAT	12	TAG71	TAG47:1-FA15:0	Triacylglycerol	TAG Ester	zTAG71	53358	DMS-MS	100009506	145	-0.0019878	0.0109709	-0.18	0.856	-0.0236739	0.0196984	0.85648	0	0	145	-0.002112	0.0111226	-0.19	0.85	-0.0241034	0.0198794	0.849678	0	0	145	-0.0026871	0.011149	-0.24	0.81	-0.0247321	0.0193579	0.809898	0	0
595	MAT	12	TAG72	TAG47:1-FA16:0	Triacylglycerol	TAG Ester	zTAG72	54398	DMS-MS	100010546	145	0.0058464	0.0107773	0.54	0.588	-0.0154571	0.0271498	0.588339	0	0	145	0.0057681	0.0109747	0.53	0.6	-0.0159309	0.0274671	0.600016	0	0	145	0.0049817	0.0109713	0.45	0.65	-0.0167119	0.0266752	0.650496	0	0
596	MAT	12	TAG73	TAG47:1-FA16:1	Triacylglycerol	TAG Ester	zTAG73	54577	DMS-MS	100010725	145	0.0049737	0.0108372	0.46	0.647	-0.016448	0.0263955	0.646967	0	0	145	0.0051439	0.0110398	0.47	0.642	-0.0166837	0.0269715	0.641987	0	0	145	0.0043619	0.0110378	0.4	0.693	-0.0174631	0.0261869	0.693318	0	0
597	MAT	12	TAG74	TAG47:1-FA17:0	Triacylglycerol	TAG Ester	zTAG74	53872	DMS-MS	100010020	145	0.0008479	0.0146717	0.06	0.954	-0.0281537	0.0298494	0.953997	0	0	145	0.0028184	0.0147608	0.19	0.849	-0.0263664	0.0320032	0.848853	0	0	145	0.002364	0.0148236	0.16	0.874	-0.0269468	0.0316748	0.873529	0	0
598	MAT	12	TAG75	TAG47:1-FA18:1	Triacylglycerol	TAG Ester	zTAG75	54578	DMS-MS	100010726	145	-0.008814	0.0136536	-0.65	0.52	-0.035803	0.018175	0.519609	0	0	145	-0.0087556	0.0137097	-0.64	0.524	-0.035862	0.0183509	0.524108	0	0	145	-0.0090097	0.013777	-0.65	0.514	-0.036251	0.0182316	0.514221	0	0
599	MAT	12	TAG76	TAG47:2-FA14:0	Triacylglycerol	TAG Ester	zTAG76	53541	DMS-MS	100009689	145	0.0005712	0.0140414	0.04	0.968	-0.0271843	0.0283266	0.96761	0	0	145	0.0009142	0.0141638	0.06	0.949	-0.0270902	0.0289187	0.948628	0	0	145	0.0006425	0.014233	0.05	0.964	-0.0275005	0.0287855	0.96406	0	0
600	MAT	12	TAG77	TAG47:2-FA15:0	Triacylglycerol	TAG Ester	zTAG77	54230	DMS-MS	100010378	145	0.0001456	0.0131053	0.01	0.991	-0.0257596	0.0260508	0.991151	0	0	145	0.0007854	0.013213	0.06	0.953	-0.0253389	0.0269098	0.952683	0	0	145	0.0005674	0.0132789	0.04	0.966	-0.025689	0.0268238	0.96598	0	0
601	MAT	12	TAG78	TAG47:2-FA16:1	Triacylglycerol	TAG Ester	zTAG78	54579	DMS-MS	100010727	145	0.0077567	0.0122302	0.63	0.527	-0.0164187	0.0319322	0.526946	0	0	145	0.0080341	0.0124537	0.65	0.52	-0.0165891	0.0326572	0.519916	0	0	145	0.007326	0.0124756	0.59	0.558	-0.0173421	0.0319941	0.558013	0	0
602	MAT	12	TAG79	TAG47:2-FA18:1	Triacylglycerol	TAG Ester	zTAG79	53698	DMS-MS	100009846	145	-0.0016825	0.0143176	-0.12	0.907	-0.0299839	0.026619	0.90662	0	0	145	-0.0007439	0.0143858	-0.05	0.959	-0.0291872	0.0276994	0.958832	0	0	145	-0.0009417	0.0144589	-0.07	0.948	-0.0295313	0.0276479	0.948164	0	0
603	MAT	12	TAG80	TAG47:2-FA18:2	Triacylglycerol	TAG Ester	zTAG80	54580	DMS-MS	100010728	145	-0.0080941	0.0148183	-0.55	0.586	-0.0373853	0.0211971	0.585762	0	0	145	-0.0076172	0.014815	-0.51	0.608	-0.0369091	0.0216747	0.60796	0	0	145	-0.0075362	0.0148928	-0.51	0.614	-0.0369838	0.0219114	0.613642	0	0
604	MAT	12	TAG81	TAG48:0-FA14:0	Triacylglycerol	TAG Ester	zTAG81	54399	DMS-MS	100010547	145	0.0005247	0.011437	0.05	0.963	-0.0220827	0.0231321	0.963472	0	0	145	0.0003297	0.0116225	0.03	0.977	-0.0226501	0.0233094	0.977413	0	0	145	-0.0001751	0.0116601	-0.02	0.988	-0.0232306	0.0228804	0.98804	0	0
605	MAT	12	TAG82	TAG48:0-FA16:0	Triacylglycerol	TAG Ester	zTAG82	54581	DMS-MS	100010729	145	0.0051169	0.0083887	0.61	0.543	-0.0114649	0.0216987	0.542841	0	0	145	0.0047863	0.0085571	0.56	0.577	-0.0121326	0.0217052	0.57683	0	0	145	0.0042121	0.0085603	0.49	0.623	-0.0127143	0.0211384	0.623469	0	0
606	MAT	12	TAG83	TAG48:0-FA18:0	Triacylglycerol	TAG Ester	zTAG83	54400	DMS-MS	100010548	145	-0.0039367	0.013453	-0.29	0.77	-0.0305292	0.0226558	0.770235	0	0	145	-0.0044095	0.0136194	-0.32	0.747	-0.0313375	0.0225185	0.746603	0	0	145	-0.0047352	0.0136829	-0.35	0.73	-0.0317904	0.0223201	0.729822	0	0
607	MAT	12	TAG84	TAG48:1-FA12:0	Triacylglycerol	TAG Ester	zTAG84	53542	DMS-MS	100009690	145	0.0135785	0.0141267	0.96	0.338	-0.0143457	0.0415027	0.338079	0	0	145	0.0137506	0.0142487	0.97	0.336	-0.0144217	0.0419228	0.336202	0	0	145	0.0137651	0.014324	0.96	0.338	-0.0145578	0.042088	0.338242	0	0
608	MAT	12	TAG85	TAG48:1-FA14:0	Triacylglycerol	TAG Ester	zTAG85	54040	DMS-MS	100010188	145	0.0088161	0.0097152	0.91	0.366	-0.0103878	0.0280201	0.36569	0	0	145	0.0086697	0.0098978	0.88	0.383	-0.0109001	0.0282395	0.382585	0	0	145	0.0079997	0.0099007	0.81	0.42	-0.011577	0.0275764	0.420486	0	0
609	MAT	12	TAG86	TAG48:1-FA14:1	Triacylglycerol	TAG Ester	zTAG86	54231	DMS-MS	100010379	145	0.0028712	0.0137629	0.21	0.835	-0.0243338	0.0300762	0.835042	0	0	145	0.0031	0.0140241	0.22	0.825	-0.024628	0.0308281	0.825376	0	0	145	0.0024176	0.014062	0.17	0.864	-0.0253873	0.0302225	0.86375	0	0
610	MAT	12	TAG87	TAG48:1-FA16:0	Triacylglycerol	TAG Ester	zTAG87	53359	DMS-MS	100009507	145	0.010983	0.0093726	1.17	0.243	-0.0075437	0.0295097	0.243216	0	0	145	0.0107208	0.0095505	1.12	0.264	-0.0081622	0.0296038	0.263569	0	0	145	0.0099135	0.0095265	1.04	0.3	-0.0089233	0.0287502	0.29987	0	0
611	MAT	12	TAG88	TAG48:1-FA16:1	Triacylglycerol	TAG Ester	zTAG88	53543	DMS-MS	100009691	145	0.0120075	0.0090125	1.33	0.185	-0.0058074	0.0298224	0.184874	0	0	145	0.0116432	0.0091454	1.27	0.205	-0.0064389	0.0297253	0.205101	0	0	145	0.0108473	0.0091181	1.19	0.236	-0.007182	0.0288766	0.236229	0	0
612	MAT	12	TAG89	TAG48:1-FA18:0	Triacylglycerol	TAG Ester	zTAG89	53699	DMS-MS	100009847	145	0.0075748	0.0143933	0.53	0.6	-0.0208764	0.0360259	0.599516	0	0	145	0.0074332	0.0145075	0.51	0.609	-0.0212508	0.0361172	0.609207	0	0	145	0.0072605	0.014582	0.5	0.619	-0.0215725	0.0360935	0.619342	0	0
613	MAT	12	TAG90	TAG48:1-FA18:1	Triacylglycerol	TAG Ester	zTAG90	54401	DMS-MS	100010549	145	0.0097505	0.0104419	0.93	0.352	-0.01089	0.030391	0.351988	0	0	145	0.0095875	0.0106324	0.9	0.369	-0.0114347	0.0306097	0.368764	0	0	145	0.0089529	0.0106473	0.84	0.402	-0.0121002	0.0300059	0.401884	0	0
614	MAT	12	TAG91	TAG48:2-FA12:0	Triacylglycerol	TAG Ester	zTAG91	54582	DMS-MS	100010730	145	0.0243748	0.0151352	1.61	0.11	-0.0055428	0.0542925	0.1095	0	0	145	0.0246834	0.0153364	1.61	0.11	-0.0056394	0.0550062	0.109783	0	0	145	0.0246039	0.015417	1.6	0.113	-0.0058802	0.055088	0.1128	0	0
615	MAT	12	TAG92	TAG48:2-FA14:0	Triacylglycerol	TAG Ester	zTAG92	54583	DMS-MS	100010731	145	0.0137334	0.0101019	1.36	0.176	-0.0062349	0.0337018	0.17613	0	0	145	0.013322	0.0102762	1.3	0.197	-0.0069959	0.0336399	0.196989	0	0	145	0.0126291	0.0102796	1.23	0.221	-0.0076968	0.0329549	0.221328	0	0
616	MAT	12	TAG93	TAG48:2-FA14:1	Triacylglycerol	TAG Ester	zTAG93	53700	DMS-MS	100009848	145	0.013664	0.0124176	1.1	0.273	-0.0108818	0.0382098	0.273019	0	0	145	0.0131269	0.0126521	1.04	0.301	-0.0118886	0.0381424	0.301293	0	0	145	0.0122308	0.0126498	0.97	0.335	-0.0127816	0.0372433	0.335296	0	0
617	MAT	12	TAG94	TAG48:2-FA16:0	Triacylglycerol	TAG Ester	zTAG94	53360	DMS-MS	100009508	145	0.0152589	0.0108592	1.41	0.162	-0.0062065	0.0367243	0.162145	0	0	145	0.0148929	0.0110605	1.35	0.18	-0.0069757	0.0367616	0.180335	0	0	145	0.0140986	0.0110568	1.28	0.204	-0.007764	0.0359612	0.204414	0	0
618	MAT	12	TAG95	TAG48:2-FA16:1	Triacylglycerol	TAG Ester	zTAG95	54402	DMS-MS	100010550	145	0.0184563	0.0109138	1.69	0.093	-0.0031169	0.0400294	0.092996	0	0	145	0.0175283	0.0110409	1.59	0.115	-0.0043016	0.0393582	0.114654	0	0	145	0.0165936	0.0110129	1.51	0.134	-0.0051823	0.0383695	0.134163	0	0
619	MAT	12	TAG96	TAG48:2-FA18:0	Triacylglycerol	TAG Ester	zTAG96	53701	DMS-MS	100009849	145	0.0209346	0.0169687	1.23	0.219	-0.0126073	0.0544764	0.219332	0	0	145	0.0220908	0.0170004	1.3	0.196	-0.0115221	0.0557036	0.19595	0	0	145	0.0221134	0.0170902	1.29	0.198	-0.0116792	0.055906	0.197854	0	0
620	MAT	12	TAG97	TAG48:2-FA18:1	Triacylglycerol	TAG Ester	zTAG97	54584	DMS-MS	100010732	145	0.0233854	0.0139762	1.67	0.096	-0.0042412	0.0510121	0.0964672	0	0	145	0.0229316	0.0142162	1.61	0.109	-0.0051764	0.0510396	0.109	0	0	145	0.0223221	0.0142629	1.57	0.12	-0.00588	0.0505242	0.119863	0	0
621	MAT	12	TAG98	TAG48:2-FA18:2	Triacylglycerol	TAG Ester	zTAG98	54041	DMS-MS	100010189	145	0.0117485	0.0115217	1.02	0.31	-0.0110264	0.0345233	0.309601	0	0	145	0.0117776	0.011695	1.01	0.316	-0.0113454	0.0349007	0.315652	0	0	145	0.0113234	0.0117376	0.96	0.336	-0.0118853	0.0345322	0.336375	0	0
622	MAT	12	TAG99	TAG48:3-FA12:0	Triacylglycerol	TAG Ester	zTAG99	53370	DMS-MS	100009518	145	0.026166	0.0146868	1.78	0.077	-0.0028654	0.0551973	0.0769385	0	0	145	0.0269318	0.0148904	1.81	0.073	-0.0025091	0.0563727	0.0726633	0	0	145	0.0269449	0.0149691	1.8	0.074	-0.0026535	0.0565432	0.0740388	0	0
623	MAT	12	TAG100	TAG48:3-FA14:0	Triacylglycerol	TAG Ester	zTAG100	53551	DMS-MS	100009699	145	0.0157624	0.0122212	1.29	0.199	-0.0083952	0.03992	0.199218	0	0	145	0.0154602	0.0124517	1.24	0.216	-0.0091591	0.0400796	0.216471	0	0	145	0.0145865	0.0124507	1.17	0.243	-0.0100323	0.0392054	0.2434	0	0
624	MAT	12	TAG101	TAG48:3-FA14:1	Triacylglycerol	TAG Ester	zTAG101	53883	DMS-MS	100010031	145	0.013006	0.0127506	1.02	0.309	-0.0121981	0.03821	0.309439	0	0	145	0.0126994	0.0130009	0.98	0.33	-0.0130058	0.0384046	0.330363	0	0	145	0.0119341	0.0130206	0.92	0.361	-0.0138116	0.0376797	0.360975	0	0
625	MAT	12	TAG102	TAG48:3-FA16:0	Triacylglycerol	TAG Ester	zTAG102	53884	DMS-MS	100010032	145	0.0151325	0.0136459	1.11	0.269	-0.0118414	0.0421063	0.26932	0	0	145	0.0150464	0.0139164	1.08	0.281	-0.0124689	0.0425616	0.281483	0	0	145	0.0140982	0.0139196	1.01	0.313	-0.013425	0.0416215	0.312912	0	0
626	MAT	12	TAG103	TAG48:3-FA16:1	Triacylglycerol	TAG Ester	zTAG103	54408	DMS-MS	100010556	145	0.0194224	0.012081	1.61	0.11	-0.0044581	0.0433029	0.110112	0	0	145	0.0183696	0.0122766	1.5	0.137	-0.0059034	0.0426426	0.13684	0	0	145	0.0174632	0.0122685	1.42	0.157	-0.0067953	0.0417218	0.156872	0	0
627	MAT	12	TAG104	TAG48:3-FA18:1	Triacylglycerol	TAG Ester	zTAG104	54585	DMS-MS	100010733	145	0.0252333	0.0151522	1.67	0.098	-0.004718	0.0551846	0.0980389	0	0	145	0.0257981	0.0153523	1.68	0.095	-0.0045561	0.0561522	0.0951237	0	0	145	0.0256669	0.0154322	1.66	0.099	-0.0048472	0.056181	0.0985404	0	0
628	MAT	12	TAG105	TAG48:3-FA18:2	Triacylglycerol	TAG Ester	zTAG105	54232	DMS-MS	100010380	145	0.0256742	0.014516	1.77	0.079	-0.0030196	0.054368	0.0790798	0	0	145	0.0256174	0.0147415	1.74	0.084	-0.0035292	0.0547639	0.0844657	0	0	145	0.0251945	0.0148062	1.7	0.091	-0.0040818	0.0544709	0.0910783	0	0
629	MAT	12	TAG106	TAG48:3-FA18:3	Triacylglycerol	TAG Ester	zTAG106	53544	DMS-MS	100009692	145	0.0126281	0.0152863	0.83	0.41	-0.0175882	0.0428444	0.41012	0	0	145	0.0130679	0.0155917	0.84	0.403	-0.0177597	0.0438956	0.403395	0	0	145	0.0121328	0.015613	0.78	0.438	-0.0187389	0.0430045	0.438434	0	0
630	MAT	12	TAG107	TAG48:4-FA12:0	Triacylglycerol	TAG Ester	zTAG107	53702	DMS-MS	100009850	145	0.0251296	0.0150154	1.67	0.096	-0.0045512	0.0548104	0.0963974	0	0	145	0.0264847	0.0152182	1.74	0.084	-0.0036043	0.0565737	0.0840137	0	0	145	0.026448	0.0152985	1.73	0.086	-0.0038017	0.0566978	0.086081	0	0
631	MAT	12	TAG108	TAG48:4-FA14:0	Triacylglycerol	TAG Ester	zTAG108	53361	DMS-MS	100009509	145	0.007348	0.0146295	0.5	0.616	-0.02157	0.036266	0.61625	0	0	145	0.0083124	0.0149001	0.56	0.578	-0.0211477	0.0377726	0.577825	0	0	145	0.0075601	0.0149375	0.51	0.614	-0.0219758	0.037096	0.613583	0	0
632	MAT	12	TAG109	TAG48:4-FA14:1	Triacylglycerol	TAG Ester	zTAG109	54403	DMS-MS	100010551	145	0.0047785	0.015477	0.31	0.758	-0.0258148	0.0353719	0.75796	0	0	145	0.0061168	0.0157213	0.39	0.698	-0.0249669	0.0372005	0.697812	0	0	145	0.005563	0.0157831	0.35	0.725	-0.025645	0.036771	0.725025	0	0
633	MAT	12	TAG110	TAG48:4-FA16:0	Triacylglycerol	TAG Ester	zTAG110	53362	DMS-MS	100009510	145	0.0117676	0.0156572	0.75	0.454	-0.0191818	0.0427171	0.453538	0	0	145	0.0130007	0.0159417	0.82	0.416	-0.0185189	0.0445203	0.416172	0	0	145	0.0124363	0.0160042	0.78	0.438	-0.0192089	0.0440815	0.438451	0	0
634	MAT	12	TAG111	TAG48:4-FA16:1	Triacylglycerol	TAG Ester	zTAG111	53873	DMS-MS	100010021	145	0.0143886	0.0147552	0.98	0.331	-0.0147778	0.043555	0.33113	0	0	145	0.0148194	0.0150421	0.99	0.326	-0.0149214	0.0445603	0.326238	0	0	145	0.0140691	0.0150808	0.93	0.352	-0.0157502	0.0438884	0.352493	0	0
635	MAT	12	TAG112	TAG48:4-FA18:1	Triacylglycerol	TAG Ester	zTAG112	54404	DMS-MS	100010552	145	0.0215713	0.0174065	1.24	0.217	-0.0128361	0.0559787	0.217278	0	0	145	0.0230602	0.0176197	1.31	0.193	-0.0117772	0.0578975	0.192772	0	0	145	0.0224977	0.0176933	1.27	0.206	-0.0124873	0.0574828	0.205676	0	0
636	MAT	12	TAG113	TAG48:4-FA18:2	Triacylglycerol	TAG Ester	zTAG113	54042	DMS-MS	100010190	145	0.0241503	0.0142031	1.7	0.091	-0.0039249	0.0522255	0.0912387	0	0	145	0.0249963	0.0143829	1.74	0.084	-0.0034413	0.0534339	0.084441	0	0	145	0.0252152	0.0144553	1.74	0.083	-0.0033674	0.0537977	0.0833239	0	0
637	MAT	12	TAG114	TAG48:4-FA18:3	Triacylglycerol	TAG Ester	zTAG114	53703	DMS-MS	100009851	145	0.0268889	0.017506	1.54	0.127	-0.0077151	0.061493	0.126753	0	0	145	0.0278928	0.0178179	1.57	0.12	-0.0073362	0.0631219	0.119753	0	0	145	0.0270592	0.0178696	1.51	0.132	-0.0082744	0.0623927	0.132247	0	0
638	MAT	12	TAG115	TAG48:4-FA20:4	Triacylglycerol	TAG Ester	zTAG115	53874	DMS-MS	100010022	145	0.0131844	0.0153412	0.86	0.392	-0.0171404	0.0435091	0.391552	0	0	145	0.015024	0.0155364	0.97	0.335	-0.0156942	0.0457422	0.335214	0	0	145	0.0145985	0.0156058	0.94	0.351	-0.016259	0.0454559	0.35119	0	0
639	MAT	12	TAG116	TAG48:5-FA18:2	Triacylglycerol	TAG Ester	zTAG116	54043	DMS-MS	100010191	145	0.0106634	0.0161671	0.66	0.511	-0.021294	0.0426208	0.510588	0	0	145	0.01282	0.0163255	0.79	0.434	-0.0194584	0.0450984	0.433628	0	0	145	0.0125431	0.0164066	0.76	0.446	-0.0198978	0.044984	0.445866	0	0
640	MAT	12	TAG117	TAG48:5-FA18:3	Triacylglycerol	TAG Ester	zTAG117	53875	DMS-MS	100010023	145	0.0134623	0.0159335	0.84	0.4	-0.0180333	0.0449579	0.399574	0	0	145	0.0156917	0.0161187	0.97	0.332	-0.0161779	0.0475613	0.331994	0	0	145	0.0152514	0.0161908	0.94	0.348	-0.0167628	0.0472656	0.34785	0	0
641	MAT	12	TAG118	TAG49:0-FA15:0	Triacylglycerol	TAG Ester	zTAG118	53704	DMS-MS	100009852	145	-0.0035727	0.0109397	-0.33	0.744	-0.0251972	0.0180518	0.744464	0	0	145	-0.0032156	0.0110023	-0.29	0.771	-0.0249691	0.0185379	0.770522	0	0	145	-0.0033275	0.0110592	-0.3	0.764	-0.0251949	0.0185398	0.763955	0	0
642	MAT	12	TAG119	TAG49:0-FA16:0	Triacylglycerol	TAG Ester	zTAG119	54044	DMS-MS	100010192	145	-0.0019614	0.0108786	-0.18	0.857	-0.023465	0.0195422	0.857173	0	0	145	-0.002321	0.0110394	-0.21	0.834	-0.024148	0.0195059	0.83378	0	0	145	-0.0028612	0.011069	-0.26	0.796	-0.024748	0.0190256	0.796414	0	0
643	MAT	12	TAG120	TAG49:0-FA17:0	Triacylglycerol	TAG Ester	zTAG120	54405	DMS-MS	100010553	145	-0.0005336	0.0104843	-0.05	0.959	-0.0212579	0.0201908	0.959484	0	0	145	-0.0004665	0.0106308	-0.04	0.965	-0.0214856	0.0205525	0.965059	0	0	145	-0.0009725	0.0106608	-0.09	0.927	-0.0220521	0.0201071	0.927446	0	0
644	MAT	12	TAG121	TAG49:0-FA18:0	Triacylglycerol	TAG Ester	zTAG121	53363	DMS-MS	100009511	145	-0.0082579	0.0136076	-0.61	0.545	-0.0351559	0.0186401	0.544904	0	0	145	-0.0084971	0.0136558	-0.62	0.535	-0.0354971	0.0185029	0.534809	0	0	145	-0.0088726	0.0137168	-0.65	0.519	-0.0359949	0.0182496	0.518807	0	0
645	MAT	12	TAG122	TAG49:1-FA14:0	Triacylglycerol	TAG Ester	zTAG122	54233	DMS-MS	100010381	145	-0.0032436	0.0125783	-0.26	0.797	-0.028107	0.0216198	0.796875	0	0	145	-0.0027485	0.0126768	-0.22	0.829	-0.0278128	0.0223159	0.828674	0	0	145	-0.0032061	0.0127259	-0.25	0.801	-0.028369	0.0219568	0.801466	0	0
646	MAT	12	TAG123	TAG49:1-FA15:0	Triacylglycerol	TAG Ester	zTAG123	53364	DMS-MS	100009512	145	0.0023451	0.0086179	0.27	0.786	-0.0146897	0.01938	0.785919	0	0	145	0.0021953	0.0087261	0.25	0.802	-0.0150578	0.0194483	0.801741	0	0	145	0.0018083	0.0087535	0.21	0.837	-0.0155001	0.0191167	0.836646	0	0
647	MAT	12	TAG124	TAG49:1-FA16:0	Triacylglycerol	TAG Ester	zTAG124	53876	DMS-MS	100010024	145	0.0062844	0.0091162	0.69	0.492	-0.0117356	0.0243044	0.491711	0	0	145	0.0060531	0.009274	0.65	0.515	-0.0122831	0.0243894	0.515026	0	0	145	0.0054953	0.0092864	0.59	0.555	-0.0128667	0.0238574	0.55498	0	0
648	MAT	12	TAG125	TAG49:1-FA16:1	Triacylglycerol	TAG Ester	zTAG125	53545	DMS-MS	100009693	145	0.0104523	0.0108802	0.96	0.338	-0.0110546	0.0319591	0.338343	0	0	145	0.0105256	0.0110925	0.95	0.344	-0.0114062	0.0324574	0.344322	0	0	145	0.0097318	0.0110892	0.88	0.382	-0.0121949	0.0316584	0.381691	0	0
649	MAT	12	TAG126	TAG49:1-FA17:0	Triacylglycerol	TAG Ester	zTAG126	54045	DMS-MS	100010193	145	0.0050354	0.0109842	0.46	0.647	-0.0166771	0.0267478	0.647349	0	0	145	0.0050054	0.011171	0.45	0.655	-0.0170817	0.0270924	0.654803	0	0	145	0.004381	0.011192	0.39	0.696	-0.017749	0.0265111	0.696074	0	0
650	MAT	12	TAG127	TAG49:1-FA18:1	Triacylglycerol	TAG Ester	zTAG127	53365	DMS-MS	100009513	145	0.0016613	0.0094427	0.18	0.861	-0.0170039	0.0203266	0.86059	0	0	145	0.0013712	0.0095485	0.14	0.886	-0.0175079	0.0202503	0.886022	0	0	145	0.001029	0.0095856	0.11	0.915	-0.0179247	0.0199827	0.914667	0	0
651	MAT	12	TAG128	TAG49:2-FA14:0	Triacylglycerol	TAG Ester	zTAG128	54046	DMS-MS	100010194	145	0.0040997	0.0118673	0.35	0.73	-0.0193582	0.0275576	0.730254	0	0	145	0.0043236	0.012016	0.36	0.72	-0.0194341	0.0280813	0.719527	0	0	145	0.0039051	0.0120636	0.32	0.747	-0.0199483	0.0277586	0.746647	0	0
652	MAT	12	TAG129	TAG49:2-FA15:0	Triacylglycerol	TAG Ester	zTAG129	53877	DMS-MS	100010025	145	0.0099654	0.0090941	1.1	0.275	-0.0080109	0.0279416	0.275006	0	0	145	0.0095924	0.0092154	1.04	0.3	-0.0086282	0.0278129	0.299727	0	0	145	0.0092911	0.0092534	1	0.317	-0.0090057	0.0275879	0.317103	0	0
653	MAT	12	TAG130	TAG49:2-FA16:0	Triacylglycerol	TAG Ester	zTAG130	54234	DMS-MS	100010382	145	0.0105713	0.0101302	1.04	0.298	-0.0094531	0.0305956	0.298461	0	0	145	0.0103252	0.0102901	1	0.317	-0.0100201	0.0306705	0.317404	0	0	145	0.0098575	0.0103213	0.96	0.341	-0.0105508	0.0302659	0.341215	0	0
654	MAT	12	TAG131	TAG49:2-FA16:1	Triacylglycerol	TAG Ester	zTAG131	53546	DMS-MS	100009694	145	0.0166766	0.009901	1.68	0.094	-0.0028947	0.0362478	0.0942993	0	0	145	0.0159851	0.0100907	1.58	0.115	-0.003966	0.0359362	0.115435	0	0	145	0.0152206	0.0100809	1.51	0.133	-0.0047123	0.0351535	0.133367	0	0
655	MAT	12	TAG132	TAG49:2-FA17:0	Triacylglycerol	TAG Ester	zTAG132	53366	DMS-MS	100009514	145	0.0053805	0.0125472	0.43	0.669	-0.0194214	0.0301824	0.668699	0	0	145	0.0064182	0.012703	0.51	0.614	-0.0186978	0.0315343	0.61418	0	0	145	0.0060605	0.0127591	0.47	0.636	-0.0191682	0.0312892	0.635545	0	0
656	MAT	12	TAG133	TAG49:2-FA18:1	Triacylglycerol	TAG Ester	zTAG133	54406	DMS-MS	100010554	145	0.0096094	0.010471	0.92	0.36	-0.0110885	0.0303073	0.360312	0	0	145	0.0091267	0.0106309	0.86	0.392	-0.0118925	0.030146	0.392092	0	0	145	0.0087271	0.0106708	0.82	0.415	-0.0123723	0.0298264	0.414854	0	0
657	MAT	12	TAG134	TAG49:2-FA18:2	Triacylglycerol	TAG Ester	zTAG134	54047	DMS-MS	100010195	145	0.0039058	0.0110195	0.35	0.724	-0.0178763	0.0256879	0.723529	0	0	145	0.003976	0.0111146	0.36	0.721	-0.0179995	0.0259514	0.721091	0	0	145	0.0038288	0.0111712	0.34	0.732	-0.01826	0.0259176	0.732315	0	0
658	MAT	12	TAG135	TAG49:3-FA15:0	Triacylglycerol	TAG Ester	zTAG135	53547	DMS-MS	100009695	145	0.0063124	0.0113708	0.56	0.58	-0.0161642	0.0287891	0.579665	0	0	145	0.0066522	0.0115252	0.58	0.565	-0.0161351	0.0294396	0.564744	0	0	145	0.0060195	0.0115483	0.52	0.603	-0.0168149	0.028854	0.603028	0	0
659	MAT	12	TAG136	TAG49:3-FA16:0	Triacylglycerol	TAG Ester	zTAG136	53367	DMS-MS	100009515	145	0.0056844	0.0133152	0.43	0.67	-0.0206357	0.0320044	0.670089	0	0	145	0.0062506	0.0135417	0.46	0.645	-0.0205236	0.0330249	0.6451	0	0	145	0.0054554	0.0135623	0.4	0.688	-0.0213615	0.0322722	0.688128	0	0
660	MAT	12	TAG137	TAG49:3-FA16:1	Triacylglycerol	TAG Ester	zTAG137	53368	DMS-MS	100009516	145	0.0127231	0.0115851	1.1	0.274	-0.010177	0.0356232	0.273947	0	0	145	0.0127628	0.0117645	1.08	0.28	-0.0104976	0.0360233	0.279861	0	0	145	0.0123265	0.011809	1.04	0.298	-0.0110236	0.0356766	0.298394	0	0
661	MAT	12	TAG138	TAG49:3-FA18:2	Triacylglycerol	TAG Ester	zTAG138	53705	DMS-MS	100009853	145	0.0084658	0.0124556	0.68	0.498	-0.016155	0.0330866	0.497806	0	0	145	0.0081193	0.0125574	0.65	0.519	-0.0167089	0.0329475	0.518972	0	0	145	0.0076657	0.0126059	0.61	0.544	-0.0172601	0.0325914	0.54412	0	0
662	MAT	12	TAG139	TAG49:3-FA18:3	Triacylglycerol	TAG Ester	zTAG139	54407	DMS-MS	100010555	145	0.000189	0.0144107	0.01	0.99	-0.0282965	0.0286746	0.989552	0	0	145	0.0014912	0.0146197	0.1	0.919	-0.0274146	0.0303971	0.918903	0	0	145	0.0007539	0.0146565	0.05	0.959	-0.0282265	0.0297343	0.95905	0	0
663	MAT	12	TAG140	TAG50:0-FA14:0	Triacylglycerol	TAG Ester	zTAG140	53706	DMS-MS	100009854	145	-0.0078258	0.0136499	-0.57	0.567	-0.0348074	0.0191559	0.567327	0	0	145	-0.0079079	0.0137857	-0.57	0.567	-0.0351647	0.0193488	0.567142	0	0	145	-0.008071	0.0138564	-0.58	0.561	-0.0354694	0.0193274	0.561199	0	0
664	MAT	12	TAG141	TAG50:0-FA16:0	Triacylglycerol	TAG Ester	zTAG141	54235	DMS-MS	100010383	145	0.0061493	0.0077903	0.79	0.431	-0.0092498	0.0215483	0.431214	0	0	145	0.0060306	0.0079398	0.76	0.449	-0.0096677	0.021729	0.448813	0	0	145	0.0056325	0.00796	0.71	0.48	-0.0101069	0.0213718	0.48039	0	0
665	MAT	12	TAG142	TAG50:0-FA18:0	Triacylglycerol	TAG Ester	zTAG142	53878	DMS-MS	100010026	145	0.0016794	0.0095648	0.18	0.861	-0.0172273	0.0205861	0.860872	0	0	145	0.0013915	0.0097296	0.14	0.886	-0.0178456	0.0206286	0.886482	0	0	145	0.0010986	0.0097714	0.11	0.911	-0.0182224	0.0204196	0.910649	0	0
666	MAT	12	TAG143	TAG50:1-FA14:0	Triacylglycerol	TAG Ester	zTAG143	54048	DMS-MS	100010196	145	0.002812	0.0108434	0.26	0.796	-0.0186221	0.0242461	0.795753	0	0	145	0.0027595	0.0109999	0.25	0.802	-0.0189893	0.0245083	0.802292	0	0	145	0.0025863	0.0110551	0.23	0.815	-0.0192729	0.0244456	0.815371	0	0
667	MAT	12	TAG144	TAG50:1-FA16:0	Triacylglycerol	TAG Ester	zTAG144	53879	DMS-MS	100010027	145	0.0117764	0.0073728	1.6	0.112	-0.0027973	0.0263501	0.112411	0	0	145	0.0116285	0.007518	1.55	0.124	-0.003236	0.0264929	0.124198	0	0	145	0.0111327	0.0075221	1.48	0.141	-0.0037408	0.0260062	0.141153	0	0
668	MAT	12	TAG145	TAG50:1-FA16:1	Triacylglycerol	TAG Ester	zTAG145	54236	DMS-MS	100010384	145	0.0168213	0.0087002	1.93	0.055	-0.0003763	0.034019	0.0551576	0	0	145	0.0161982	0.0088401	1.83	0.069	-0.0012802	0.0336765	0.0690383	0	0	145	0.0154663	0.0088207	1.75	0.082	-0.0019748	0.0329075	0.0817501	0	0
669	MAT	12	TAG146	TAG50:1-FA18:0	Triacylglycerol	TAG Ester	zTAG146	54237	DMS-MS	100010385	145	0.007112	0.0105951	0.67	0.503	-0.0138312	0.0280553	0.503139	0	0	145	0.0067064	0.0107746	0.62	0.535	-0.0145969	0.0280098	0.534679	0	0	145	0.0062923	0.0108142	0.58	0.562	-0.0150907	0.0276753	0.561614	0	0
670	MAT	12	TAG147	TAG50:1-FA18:1	Triacylglycerol	TAG Ester	zTAG147	53880	DMS-MS	100010028	145	0.0103916	0.0069804	1.49	0.139	-0.0034064	0.0241896	0.13877	0	0	145	0.0102614	0.007118	1.44	0.152	-0.0038123	0.024335	0.151664	0	0	145	0.0098206	0.0071259	1.38	0.17	-0.0042695	0.0239107	0.170388	0	0
671	MAT	12	TAG148	TAG50:1-FA20:1	Triacylglycerol	TAG Ester	zTAG148	53548	DMS-MS	100009696	145	0.0073748	0.0102039	0.72	0.471	-0.0127952	0.0275448	0.471018	0	0	145	0.0080482	0.0103259	0.78	0.437	-0.0123679	0.0284642	0.437059	0	0	145	0.0074289	0.01034	0.72	0.474	-0.0130164	0.0278741	0.473687	0	0
672	MAT	12	TAG149	TAG50:2-FA14:0	Triacylglycerol	TAG Ester	zTAG149	53549	DMS-MS	100009697	145	0.0103387	0.008965	1.15	0.251	-0.0073824	0.0280598	0.250743	0	0	145	0.0102415	0.009122	1.12	0.263	-0.0077942	0.0282773	0.263486	0	0	145	0.0099522	0.0091602	1.09	0.279	-0.0081603	0.0280647	0.279169	0	0
673	MAT	12	TAG150	TAG50:2-FA14:1	Triacylglycerol	TAG Ester	zTAG150	53369	DMS-MS	100009517	144	-0.001877	0.0140952	-0.13	0.894	-0.0297406	0.0259866	0.89425	0	0	144	-0.0018786	0.0143135	-0.13	0.896	-0.0301807	0.0264234	0.89577	0	0	144	-0.0021533	0.0143807	-0.15	0.881	-0.0305902	0.0262836	0.881191	0	0
674	MAT	12	TAG151	TAG50:2-FA16:0	Triacylglycerol	TAG Ester	zTAG151	54586	DMS-MS	100010734	145	0.0182831	0.0079679	2.29	0.023	0.0025331	0.0340332	0.0232113	0	0	145	0.0179292	0.0081097	2.21	0.029	0.001895	0.0339635	0.0286807	0	0	145	0.0173476	0.008107	2.14	0.034	0.0013175	0.0333777	0.0341283	0	0
675	MAT	12	TAG152	TAG50:2-FA16:1	Triacylglycerol	TAG Ester	zTAG152	53881	DMS-MS	100010029	145	0.0198997	0.0084951	2.34	0.021	0.0031076	0.0366919	0.0205337	0	0	145	0.0191316	0.0085984	2.23	0.028	0.0021311	0.0361322	0.0276913	0	0	145	0.0183953	0.008575	2.15	0.034	0.0014399	0.0353507	0.0336857	0	0
676	MAT	12	TAG153	TAG50:2-FA18:0	Triacylglycerol	TAG Ester	zTAG153	54049	DMS-MS	100010197	145	0.0064992	0.012753	0.51	0.611	-0.0187095	0.0317079	0.611102	0	0	145	0.0062135	0.0129141	0.48	0.631	-0.01932	0.0317469	0.631174	0	0	145	0.0062711	0.0129821	0.48	0.63	-0.0193983	0.0319406	0.629817	0	0
677	MAT	12	TAG154	TAG50:2-FA18:1	Triacylglycerol	TAG Ester	zTAG154	53550	DMS-MS	100009698	145	0.0170324	0.0085535	1.99	0.048	0.0001247	0.03394	0.0483561	0	0	145	0.0164681	0.0087087	1.89	0.061	-0.0007505	0.0336866	0.0607054	0	0	145	0.0159041	0.0087149	1.82	0.07	-0.0013279	0.033136	0.0701736	0	0
678	MAT	12	TAG155	TAG50:2-FA18:2	Triacylglycerol	TAG Ester	zTAG155	53882	DMS-MS	100010030	145	0.0124808	0.0076366	1.63	0.104	-0.0026144	0.027576	0.104386	0	0	145	0.0125948	0.0077661	1.62	0.107	-0.0027602	0.0279498	0.10712	0	0	145	0.0122914	0.0077943	1.58	0.117	-0.0031202	0.027703	0.11709	0	0
679	MAT	12	TAG156	TAG50:2-FA20:2	Triacylglycerol	TAG Ester	zTAG156	54238	DMS-MS	100010386	145	0.0058213	0.0107499	0.54	0.589	-0.0154279	0.0270704	0.588991	0	0	145	0.0064954	0.0109408	0.59	0.554	-0.0151365	0.0281273	0.553685	0	0	145	0.0057906	0.0109491	0.53	0.598	-0.0158591	0.0274404	0.597749	0	0
680	MAT	12	TAG157	TAG50:3-FA14:0	Triacylglycerol	TAG Ester	zTAG157	53707	DMS-MS	100009855	145	0.012633	0.0105269	1.2	0.232	-0.0081754	0.0334413	0.232097	0	0	145	0.0126567	0.0107087	1.18	0.239	-0.0085163	0.0338296	0.23926	0	0	145	0.0125327	0.0107637	1.16	0.246	-0.0087504	0.0338158	0.246293	0	0
681	MAT	12	TAG158	TAG50:3-FA14:1	Triacylglycerol	TAG Ester	zTAG158	54587	DMS-MS	100010735	145	0.0003699	0.0123611	0.03	0.976	-0.0240643	0.024804	0.976172	0	0	145	-0.000368	0.0125722	-0.03	0.977	-0.0252255	0.0244894	0.976688	0	0	145	-0.0007009	0.012629	-0.06	0.956	-0.0256723	0.0242706	0.955823	0	0
682	MAT	12	TAG159	TAG50:3-FA16:0	Triacylglycerol	TAG Ester	zTAG159	54050	DMS-MS	100010198	145	0.0206864	0.0097615	2.12	0.036	0.001391	0.0399818	0.0358023	0	0	145	0.0203262	0.0099176	2.05	0.042	0.0007174	0.039935	0.0422927	0	0	145	0.0195836	0.0099094	1.98	0.05	-1.02e-05	0.0391774	0.0501181	0	0
683	MAT	12	TAG160	TAG50:3-FA16:1	Triacylglycerol	TAG Ester	zTAG160	53885	DMS-MS	100010033	145	0.023037	0.0097569	2.36	0.02	0.0037506	0.0423235	0.0195705	0	0	145	0.0220359	0.0098751	2.23	0.027	0.002511	0.0415609	0.027252	0	0	145	0.0213078	0.0098688	2.16	0.033	0.0017942	0.0408214	0.0325702	0	0
684	MAT	12	TAG161	TAG50:3-FA18:0	Triacylglycerol	TAG Ester	zTAG161	53708	DMS-MS	100009856	145	0.0028099	0.0152284	0.18	0.854	-0.027292	0.0329118	0.85387	0	0	145	0.0038514	0.0154108	0.25	0.803	-0.0266186	0.0343213	0.803023	0	0	145	0.0038049	0.0154921	0.25	0.806	-0.0268277	0.0344376	0.806354	0	0
685	MAT	12	TAG162	TAG50:3-FA18:1	Triacylglycerol	TAG Ester	zTAG162	54409	DMS-MS	100010557	145	0.0147681	0.0105006	1.41	0.162	-0.0059883	0.0355245	0.161772	0	0	145	0.0143231	0.0106878	1.34	0.182	-0.0068085	0.0354548	0.182387	0	0	145	0.0140189	0.0107349	1.31	0.194	-0.0072072	0.0352449	0.193753	0	0
686	MAT	12	TAG163	TAG50:3-FA18:2	Triacylglycerol	TAG Ester	zTAG163	53886	DMS-MS	100010034	145	0.0198449	0.0101031	1.96	0.051	-0.0001259	0.0398156	0.0514418	0	0	145	0.0194363	0.0102862	1.89	0.061	-0.0009014	0.039774	0.0609015	0	0	145	0.0189685	0.0103174	1.84	0.068	-0.0014322	0.0393691	0.0681408	0	0
687	MAT	12	TAG164	TAG50:3-FA18:3	Triacylglycerol	TAG Ester	zTAG164	54051	DMS-MS	100010199	145	0.0137326	0.0112808	1.22	0.225	-0.0085661	0.0360313	0.225479	0	0	145	0.0140313	0.0114499	1.23	0.222	-0.0086073	0.0366699	0.222479	0	0	145	0.0131988	0.0114445	1.15	0.251	-0.0094303	0.035828	0.250783	0	0
688	MAT	12	TAG165	TAG50:3-FA20:3	Triacylglycerol	TAG Ester	zTAG165	54588	DMS-MS	100010736	145	0.0103828	0.0126423	0.82	0.413	-0.0146071	0.0353726	0.412857	0	0	145	0.0110207	0.012874	0.86	0.393	-0.0144335	0.0364749	0.393447	0	0	145	0.0101009	0.0128704	0.78	0.434	-0.0153478	0.0355497	0.433905	0	0
689	MAT	12	TAG166	TAG50:4-FA14:0	Triacylglycerol	TAG Ester	zTAG166	54589	DMS-MS	100010737	145	0.0144737	0.0131054	1.1	0.271	-0.0114317	0.0403791	0.271273	0	0	145	0.0144774	0.0133516	1.08	0.28	-0.0119211	0.0408759	0.280101	0	0	145	0.0141166	0.0134116	1.05	0.294	-0.0124022	0.0406353	0.294379	0	0
690	MAT	12	TAG167	TAG50:4-FA14:1	Triacylglycerol	TAG Ester	zTAG167	53887	DMS-MS	100010035	145	0.0010955	0.0136969	0.08	0.936	-0.025979	0.0281701	0.936362	0	0	145	0.0007602	0.0138787	0.05	0.956	-0.0266804	0.0282009	0.956394	0	0	145	0.0004188	0.0139429	0.03	0.976	-0.0271506	0.0279881	0.976083	0	0
691	MAT	12	TAG168	TAG50:4-FA16:0	Triacylglycerol	TAG Ester	zTAG168	53371	DMS-MS	100009519	145	0.0254244	0.013512	1.88	0.062	-0.0012847	0.0521335	0.0619206	0	0	145	0.0249589	0.0136474	1.83	0.07	-0.0020244	0.0519423	0.0695671	0	0	145	0.0237473	0.0136021	1.75	0.083	-0.0031482	0.0506427	0.0830614	0	0
692	MAT	12	TAG169	TAG50:4-FA16:1	Triacylglycerol	TAG Ester	zTAG169	54052	DMS-MS	100010200	145	0.0250824	0.0123401	2.03	0.044	0.0006898	0.049475	0.0439445	0	0	145	0.0236959	0.0124478	1.9	0.059	-0.0009155	0.0483074	0.0590259	0	0	145	0.0226953	0.0124258	1.83	0.07	-0.0018743	0.0472649	0.0699412	0	0
693	MAT	12	TAG170	TAG50:4-FA18:1	Triacylglycerol	TAG Ester	zTAG170	53888	DMS-MS	100010036	145	0.0114496	0.0139693	0.82	0.414	-0.0161634	0.0390627	0.413793	0	0	145	0.0112831	0.0142313	0.79	0.429	-0.0168547	0.0394209	0.429224	0	0	145	0.0105814	0.0142688	0.74	0.46	-0.0176324	0.0387952	0.459606	0	0
694	MAT	12	TAG171	TAG50:4-FA18:2	Triacylglycerol	TAG Ester	zTAG171	54053	DMS-MS	100010201	145	0.0156357	0.0129135	1.21	0.228	-0.0098903	0.0411617	0.227969	0	0	145	0.0153065	0.0131527	1.16	0.247	-0.0106987	0.0413116	0.246517	0	0	145	0.0151959	0.0132212	1.15	0.252	-0.0109464	0.0413381	0.252396	0	0
695	MAT	12	TAG172	TAG50:4-FA18:3	Triacylglycerol	TAG Ester	zTAG172	53552	DMS-MS	100009700	145	0.0222944	0.0140821	1.58	0.116	-0.0055417	0.0501304	0.115593	0	0	145	0.0218469	0.0142784	1.53	0.128	-0.006384	0.0500779	0.128273	0	0	145	0.0207992	0.01427	1.46	0.147	-0.007417	0.0490153	0.147239	0	0
696	MAT	12	TAG173	TAG50:4-FA20:3	Triacylglycerol	TAG Ester	zTAG173	54239	DMS-MS	100010387	145	0.0176696	0.0148085	1.19	0.235	-0.0116022	0.0469414	0.234763	0	0	145	0.0181025	0.0150944	1.2	0.232	-0.0117418	0.0479469	0.232456	0	0	145	0.0176362	0.0151585	1.16	0.247	-0.0123367	0.0476092	0.246653	0	0
697	MAT	12	TAG174	TAG50:4-FA20:4	Triacylglycerol	TAG Ester	zTAG174	54054	DMS-MS	100010202	145	0.0201967	0.0147305	1.37	0.172	-0.0089209	0.0493143	0.172496	0	0	145	0.0203433	0.0149531	1.36	0.176	-0.0092216	0.0499082	0.175882	0	0	145	0.019275	0.0149489	1.29	0.199	-0.0102835	0.0488335	0.199419	0	0
698	MAT	12	TAG175	TAG50:5-FA14:0	Triacylglycerol	TAG Ester	zTAG175	54240	DMS-MS	100010388	145	0.0138391	0.0157567	0.88	0.381	-0.0173071	0.0449853	0.381256	0	0	145	0.0144856	0.0160523	0.9	0.368	-0.0172527	0.0462239	0.368406	0	0	145	0.0135344	0.0160757	0.84	0.401	-0.0182522	0.045321	0.401293	0	0
699	MAT	12	TAG176	TAG50:5-FA14:1	Triacylglycerol	TAG Ester	zTAG176	53889	DMS-MS	100010037	145	0.0152974	0.0149675	1.02	0.308	-0.0142887	0.0448835	0.308486	0	0	145	0.0161645	0.0152466	1.06	0.291	-0.0139807	0.0463098	0.29089	0	0	145	0.0157977	0.0153176	1.03	0.304	-0.0144898	0.0460852	0.304185	0	0
700	MAT	12	TAG177	TAG50:5-FA16:0	Triacylglycerol	TAG Ester	zTAG177	54410	DMS-MS	100010558	145	0.0240585	0.016563	1.45	0.149	-0.0086815	0.0567985	0.148541	0	0	145	0.0250164	0.0168423	1.49	0.14	-0.0082839	0.0583167	0.139721	0	0	145	0.0238915	0.0168494	1.42	0.158	-0.009425	0.0572079	0.158463	0	0
701	MAT	12	TAG178	TAG50:5-FA16:1	Triacylglycerol	TAG Ester	zTAG178	53890	DMS-MS	100010038	145	0.0255847	0.0154719	1.65	0.1	-0.0049985	0.056168	0.100397	0	0	145	0.0250146	0.015655	1.6	0.112	-0.0059381	0.0559673	0.112343	0	0	145	0.0239037	0.0156518	1.53	0.129	-0.0070446	0.054852	0.128995	0	0
702	MAT	12	TAG179	TAG50:5-FA18:1	Triacylglycerol	TAG Ester	zTAG179	53553	DMS-MS	100009701	145	0.0057771	0.0152538	0.38	0.705	-0.0243749	0.0359291	0.705447	0	0	145	0.0066768	0.015532	0.43	0.668	-0.0240328	0.0373864	0.667954	0	0	145	0.0061582	0.0155953	0.39	0.694	-0.0246784	0.0369948	0.693545	0	0
703	MAT	12	TAG180	TAG50:5-FA18:2	Triacylglycerol	TAG Ester	zTAG180	53372	DMS-MS	100009520	145	0.0129382	0.0159241	0.81	0.418	-0.0185389	0.0444153	0.417861	0	0	145	0.0131387	0.0162274	0.81	0.42	-0.0189457	0.045223	0.419519	0	0	145	0.01261	0.0162944	0.77	0.44	-0.0196089	0.0448289	0.440322	0	0
[truncated: 7,017 more rows]

## Sheet: ESM Table 3 - GWG clinical data
ESM Table 3: Clinical characteristics of women classified according to gestational weight gain (GWG), classified according to the Institute of Medicine (IOM) guidelines.
[truncated: 41 more rows]

[truncated: 11 more sheets: ESM Table 4 - GWG analysis, ESM Table 5- DIET energy clin, ESM Table 6 DIET energy-prot  , ESM Table 7 -CHO-FAT clinical , ESM Table 8 - CHO-FAT analysis, ESM Table 9 - TAR analysis, ESM Table 10 - LGA analysis, ESM Table 11 - Adiposity , ESM Table 12 - NH analysis, ESM Table 13 - Cord C-peptide, ESM Table 14 - Preeclampsia]
